# Supplementary material for: Proteomic Profiling of Extracellular Vesicles Distinguishes Prostate Cancer Molecular Subtypes
Source: J Extracell Vesicles. 2025 Oct 8;14(10):e70176. doi: 10.1002/jev2.70176 (PMC12508259; doi:10.1002/jev2.70176)
Supplement: Supplementary file 2 — Supporting Table 1: jev270176‐sup‐0002‐TableS1‐S10.xlsx [file JEV2-14-e70176-s001.xlsx]

## Sheet: Index
Supplementary Table #	Description
STable 1	Raw peptide intensities
STable 2	Proteome, imputed and normalized by VSN
STable 3	GSEA results for AR+ EVs
STable 4	GSEA results for AR-/NE- EVs
STable 5	GSEA results for AR-/NE+ EVs
STable 6	Gene signatures
STable 7	Count of peptides and proteins identified per EV sample
STable 8	AR+ enriched protein expression from plasma EVs of patients, log2(intensity)
STable 9	AR-/NE- enriched protein expression from plasma EVs of patients, log2(intensity)
STable 10	AR-/NE+ enriched protein expression from plasma EVs of patients, log2(intensity)

## Sheet: STable1
Peptide	Gene_Name	UniProt_ID	Description	Modifications	Intensity.22RV1_1.11A	Intensity.22RV1_2.12A	Intensity.C42_1.15A	Intensity.C42_2.16A	Intensity.DU145_1.3A	Intensity.DU145_2.4A	Intensity.EF1_1.7A	Intensity.EF1_2.8A	Intensity.H660_1.5A	Intensity.H660_2.6A	Intensity.LASCPC01_1.9A	Intensity.LASCPC01_2.10A	Intensity.LN95_1.17A	Intensity.LN95_2.18A	Intensity.LNCAP_1.13A	Intensity.LNCAP_2.14A	Intensity.PC3_1.1A	Intensity.PC3_2.2A
AAAAAAAAAAAAAAAGAGAGAK	SLC12A2; SLC12A2	P55011; G3XAL9	S12A2_HUMAN Solute carrier family 12 member 2; G3XAL9_HUMAN Solute carrier family 12 (Sodium/potassium/chloride transporters), member 2, isoform CRA_a	Unmodified	185760	0	0	0	0	0	0	0	0	0	0	0	0	0	1118100	528540	0	0
AAAAAAAAAAAAAAAGAGAGAKQTPADGEASGESEPAKGSEEAK	SLC12A2; SLC12A2	P55011; G3XAL9	S12A2_HUMAN Solute carrier family 12 member 2; G3XAL9_HUMAN Solute carrier family 12 (Sodium/potassium/chloride transporters), member 2, isoform CRA_a	Unmodified	0	0	0	0	0	0	0	0	0	0	0	0	0	0	0	0	826840	3911800
AAAAAAALQAK	RPL4; RPL4; RPL4	P36578; H3BU31; H3BM89	RL4_HUMAN 60S ribosomal protein L4; H3BU31_HUMAN 60S ribosomal protein L4 (Fragment); H3BM89_HUMAN 60S ribosomal protein L4	Unmodified	10503000	7485900	4731100	3903000	1424000	735710	177760	226680	903540	254090	0	22108000	3051400	292960	6285700	2751500	123120	862980
AAAAAAALQAKSDEK	RPL4; RPL4; RPL4	P36578; H3BU31; H3BM89	RL4_HUMAN 60S ribosomal protein L4; H3BU31_HUMAN 60S ribosomal protein L4 (Fragment); H3BM89_HUMAN 60S ribosomal protein L4	Unmodified	354130	358040	0	0	4219600	933670	620980	1760200	0	679520	0	0	6220700	1779100	0	0	334530	1715600
AAAAAAGAASGLPGPVAQGLK	IPO9	Q96P70	IPO9_HUMAN Importin-9	Acetyl (Protein N-term)	0	0	0	0	1868700	0	1210300	79391	1954100	1934900	1632100	7288800	444060	0	0	0	215120	0
AAAAAAGAGPEMVRGQVFDVGPR	MAPK1	P28482	MK01_HUMAN Mitogen-activated protein kinase 1	Acetyl (Protein N-term);Oxidation (M)	560810	0	331220	1012000	1019600	0	0	0	771610	340080	584850	598350	1514500	503730	433850	370280	0	0
AAAAAAGEAR	QDPR; QDPR; QDPR; QDPR	P09417; D6RHJ7; D6RGG7; B7Z415	DHPR_HUMAN Dihydropteridine reductase; D6RHJ7_HUMAN Dihydropteridine reductase; D6RGG7_HUMAN Dihydropteridine reductase; B7Z415_HUMAN Dihydropteridine reductase	Acetyl (Protein N-term)	0	0	0	0	0	180410	0	0	0	66584	0	0	276290	154480	0	0	191900	146970
AAAAARWNHVWVGTETGILK	WDR74; WDR74	Q6RFH5; F5GYL6	WDR74_HUMAN WD repeat-containing protein 74; F5GYL6_HUMAN WD repeat-containing protein 74 (Fragment)	Acetyl (Protein N-term)	0	0	0	0	439870	0	189870	0	0	0	0	0	0	266200	0	0	247650	213900
AAAAASAAGPGGLVAGKEEK	UNC119B	A6NIH7	U119B_HUMAN Protein unc-119 homolog B	Unmodified	0	992300	0	0	600220	86140	0	0	0	0	0	0	0	0	0	0	317510	1015600
AAAAASRGVGAK	NDUFA2	O43678	NDUA2_HUMAN NADH dehydrogenase [ubiquinone] 1 alpha subcomplex subunit 2	Acetyl (Protein N-term)	388370	482520	206100	397630	0	75367	238020	70557	0	388860	0	0	203420	0	1082300	261720	117820	141830
AAAAELER	CHPF2; CHPF2	Q9P2E5; G5E9W2	CHPF2_HUMAN Chondroitin sulfate glucuronyltransferase; G5E9W2_HUMAN Hexosyltransferase	Unmodified	21042	0	110680	0	13543	0	0	0	298530	45796	0	260290	0	0	19292	0	26067	461330
AAAAELSLLEK	EEF1E1; EEF1E1; EEF1E1-BLOC1S5	O43324; D6RBD7; C9J1V9	MCA3_HUMAN Eukaryotic translation elongation factor 1 epsilon-1; D6RBD7_HUMAN Eukaryotic translation elongation factor 1 epsilon-1; C9J1V9_HUMAN EEF1E1-BLOC1S5 readthrough (NMD candidate)	Acetyl (Protein N-term)	0	0	0	0	2129500	0	0	728000	795550	1002700	970780	9627900	3038000	1559400	0	327530	777070	1000100
AAAAGRFPAQVPSAHQPSASGGAAAAAAAPAAPAAPR	ZNRF2	Q8NHG8	ZNRF2_HUMAN E3 ubiquitin-protein ligase ZNRF2	Unmodified	0	0	0	0	0	0	0	0	928050	0	0	0	0	0	0	0	0	0
AAAAKPNNLSLVVHGPGDLR	SORD; SORD; SORD; SORD	Q00796; H0YKB3; A0A6I8PRA7; A0A6I8PIS1	DHSO_HUMAN Sorbitol dehydrogenase; H0YKB3_HUMAN Sorbitol dehydrogenase; A0A6I8PRA7_HUMAN Sorbitol dehydrogenase; A0A6I8PIS1_HUMAN Sorbitol dehydrogenase	Acetyl (Protein N-term)	0	0	0	4002500	0	0	0	0	0	0	8599200	20193000	0	0	4647000	7062800	0	0
AAAAKPNNLSLVVHGPGDLRLENYPIPEPGPNEVLLR	SORD; SORD; SORD	Q00796; H0YKB3; A0A6I8PIS1	DHSO_HUMAN Sorbitol dehydrogenase; H0YKB3_HUMAN Sorbitol dehydrogenase; A0A6I8PIS1_HUMAN Sorbitol dehydrogenase	Acetyl (Protein N-term)	0	0	980150	18846000	11323000	456950	762740	0	0	1797400	2362900	0	40787000	13141000	7796700	2301400	4217100	3932200
AAAAQLSLTQLSSGNPVYEK	EPS15; EPS15	P42566; B1AUU8	EPS15_HUMAN Epidermal growth factor receptor substrate 15; B1AUU8_HUMAN Epidermal growth factor receptor substrate 15	Acetyl (Protein N-term)	581750	2655100	0	0	0	0	0	0	0	0	0	0	0	0	0	151400	0	0
AAAAVSESWPELELAERER	LRRC47	Q8N1G4	LRC47_HUMAN Leucine-rich repeat-containing protein 47	Acetyl (Protein N-term)	0	0	0	0	0	0	0	0	1427500	922120	0	1019200	0	0	0	0	0	0
AAADLMAYCEAHAKEDPLLTPVPASENPFREK	GNG2; GNG2; GNG2	P59768; G3V2N0; G3V3J9	GBG2_HUMAN Guanine nucleotide-binding protein G(I)/G(S)/G(O) subunit gamma-2; G3V2N0_HUMAN Guanine nucleotide-binding protein subunit gamma; G3V3J9_HUMAN Guanine nucleotide-binding protein subunit gamma	Oxidation (M)	0	0	0	0	0	0	1018200	160470	0	306230	0	0	0	379970	0	0	4053200	11577000
AAADSDPNLDPLMNPHIR	ZFPL1	O95159	ZFPL1_HUMAN Zinc finger protein-like 1	Oxidation (M)	0	300220	0	0	0	0	0	0	1850200	379830	0	0	0	0	0	0	0	0
AAADSDPNLDPLMNPHIR	ZFPL1	O95159	ZFPL1_HUMAN Zinc finger protein-like 1	Unmodified	833270	0	0	0	0	0	0	0	3890600	0	0	0	0	0	0	0	0	0
AAAEAGGDDAR	PGP	A6NDG6	PGP_HUMAN Glycerol-3-phosphate phosphatase	Acetyl (Protein N-term)	0	0	71060	0	0	26051	0	0	284800	0	0	1171200	0	0	0	36785	0	80089
AAAEDVNVTFEDQQK	PFDN4; PFDN4	Q9NQP4; E9PQY2	PFD4_HUMAN Prefoldin subunit 4; E9PQY2_HUMAN Prefoldin subunit 4	Unmodified	0	0	131220	156280	923480	315320	0	0	1694300	912600	1271500	6924400	1604100	515740	105940	125520	1625600	1007200
AAAEDVNVTFEDQQKINK	PFDN4; PFDN4	Q9NQP4; E9PQY2	PFD4_HUMAN Prefoldin subunit 4; E9PQY2_HUMAN Prefoldin subunit 4	Unmodified	0	0	0	0	1250900	0	0	0	0	0	0	0	571010	577860	0	0	1231100	591220
AAAEDVNVTFEDQQKINKFAR	PFDN4; PFDN4	Q9NQP4; E9PQY2	PFD4_HUMAN Prefoldin subunit 4; E9PQY2_HUMAN Prefoldin subunit 4	Unmodified	0	0	0	0	0	0	0	0	0	0	0	0	96922	0	0	0	1292300	0
AAAEELLAR	INPPL1	O15357	SHIP2_HUMAN Phosphatidylinositol 3,4,5-trisphosphate 5-phosphatase 2	Unmodified	232610	0	0	0	0	0	0	43876	1761500	538990	852810	3327500	0	0	0	0	0	0
AAAEVAGQFVIK	TFRC; TFRC; TFRC	P02786; H7C3V5; G3V0E5	TFR1_HUMAN Transferrin receptor protein 1; H7C3V5_HUMAN Transferrin receptor protein 1 (Fragment); G3V0E5_HUMAN Transferrin receptor protein 1	Unmodified	1855300	1511800	2268700	1098300	0	0	0	26945	4012700	1461800	292470	1860600	0	0	2918000	2857000	1528900	1136900
AAAEVNQDYGLDPK	FH	P07954	FUMH_HUMAN Fumarate hydratase, mitochondrial	Unmodified	0	0	0	0	0	0	0	0	676520	124190	391530	396350	0	0	0	0	0	0
AAAFAGGDGDGDQAAGVRLPLLSALR	TPBGL	P0DKB5	TPBGL_HUMAN Trophoblast glycoprotein-like	Unmodified	0	0	0	0	0	0	0	0	1160800	0	0	0	939350	0	0	0	0	0
AAAFEEQENETVVVK	TLN1	Q9Y490	TLN1_HUMAN Talin-1	Unmodified	0	277300	1077300	1867300	6460200	2711800	2911800	1596300	0	817100	735220	6707100	2077400	3795400	1285700	499620	1870700	2376700
AAAFEEQENETVVVKEK	TLN1	Q9Y490	TLN1_HUMAN Talin-1	Unmodified	0	0	0	0	2333600	557160	0	1742400	0	209150	0	0	781440	1462700	0	0	2214400	873440
AAAFLAVLVASAPR	B3GALT6	Q96L58	B3GT6_HUMAN Beta-1,3-galactosyltransferase 6	Unmodified	0	0	0	0	0	0	0	0	957720	0	0	0	0	0	0	0	0	0
AAAGEFADDPCSSVK	CTNNA1; CTNNA1; CTNNA1; CTNNA1; CTNNA1; CTNNA1; CTNNA1	P35221; E5RIB1; E5RGY6; E5RJ41; E5RG03; E5RHV7; G3XAM7	CTNA1_HUMAN Catenin alpha-1; E5RIB1_HUMAN Catenin alpha-1 (Fragment); E5RGY6_HUMAN Catenin alpha-1 (Fragment); E5RJ41_HUMAN Catenin alpha-1 (Fragment); E5RG03_HUMAN Catenin alpha-1 (Fragment); E5RHV7_HUMAN Catenin alpha-1 (Fragment); G3XAM7_HUMAN Catenin (Cadherin-associated protein), alpha 1, 102kDa, isoform CRA_a	Unmodified	465070	42951	786420	480110	0	0	0	0	0	0	333650	2765000	0	229160	1879000	1440200	0	0
AAAGEFADDPCSSVKR	CTNNA1; CTNNA1; CTNNA1; CTNNA1; CTNNA1; CTNNA1; CTNNA1	P35221; E5RIB1; E5RGY6; E5RJ41; E5RG03; E5RHV7; G3XAM7	CTNA1_HUMAN Catenin alpha-1; E5RIB1_HUMAN Catenin alpha-1 (Fragment); E5RGY6_HUMAN Catenin alpha-1 (Fragment); E5RJ41_HUMAN Catenin alpha-1 (Fragment); E5RG03_HUMAN Catenin alpha-1 (Fragment); E5RHV7_HUMAN Catenin alpha-1 (Fragment); G3XAM7_HUMAN Catenin (Cadherin-associated protein), alpha 1, 102kDa, isoform CRA_a	Unmodified	414990	210660	483880	463320	0	0	0	0	0	0	0	2433300	60829	0	1791000	2411400	0	0
AAAGELQEDSGLCVLAR	EFHD2; EFHD2	Q96C19; H0Y4Y4	EFHD2_HUMAN EF-hand domain-containing protein D2; H0Y4Y4_HUMAN EF-hand domain-containing protein D2 (Fragment)	Unmodified	0	0	0	0	2533900	466240	0	0	653630	331610	0	840830	0	0	0	0	0	0
AAAGELQEDSGLCVLARLSEIDVSSEGVK	EFHD2; EFHD2	Q96C19; H0Y4Y4	EFHD2_HUMAN EF-hand domain-containing protein D2; H0Y4Y4_HUMAN EF-hand domain-containing protein D2 (Fragment)	Unmodified	0	0	0	0	2001100	0	0	0	0	0	0	0	0	0	0	0	0	0
AAAGGGGGGAAAAGRAYSFK	RAB21	Q9UL25	RAB21_HUMAN Ras-related protein Rab-21	Acetyl (Protein N-term)	0	0	0	0	967130	340570	455060	270370	0	289460	0	0	454740	361970	0	0	315910	638940
AAAGGQGSAVAAEAEPGKEEPPAR	EGLN1	Q9GZT9	EGLN1_HUMAN Egl nine homolog 1	Unmodified	0	0	0	0	0	0	0	0	0	0	0	307310	0	0	0	0	0	0
AAAGIQPPGYLIHESACWSDTLQR	CANT1	Q8WVQ1	CANT1_HUMAN Soluble calcium-activated nucleotidase 1	Unmodified	0	0	0	0	0	0	0	0	15232000	579080	0	0	0	0	0	0	0	0
AAAGKAELELELGR	PLEC	Q15149	PLEC_HUMAN Plectin	Unmodified	207240	0	0	1942200	222370	0	0	0	106220	32994	0	753020	0	0	0	0	300960	101920
AAAGKVGDDPAVWQLK	TLN1	Q9Y490	TLN1_HUMAN Talin-1	Unmodified	0	0	72771	291640	5814800	1432400	10993000	3626500	106020	904840	114200	0	2417500	3311900	30972	0	5090900	1271200
AAAGKVGDDPAVWQLKNSAK	TLN1	Q9Y490	TLN1_HUMAN Talin-1	Unmodified	0	0	0	0	0	0	1115500	312780	0	0	0	0	0	0	0	0	196500	0
AAAGWRDGSGQEK	RRAS2; RRAS2; RRAS2	P62070; E9PQK5; E9PQC5	RRAS2_HUMAN Ras-related protein R-Ras2; E9PQK5_HUMAN Ras-related protein R-Ras2; E9PQC5_HUMAN Ras-related protein R-Ras2	Acetyl (Protein N-term)	378970	555630	0	0	3471500	0	45012	47949	0	409790	0	0	1341600	760150	901280	775030	347180	0
AAAHLQGLIQVASR	ACBD6; ACBD6	Q9BR61; A0A2R8Y544	ACBD6_HUMAN Acyl-CoA-binding domain-containing protein 6; A0A2R8Y544_HUMAN Acyl-CoA-binding domain-containing protein 6	Unmodified	0	0	0	0	0	0	0	0	108000	0	72120	430090	0	0	0	0	0	0
AAAKDTHEDHDTSTENTDESNHDPQFEPIVSLPEQEIK	RANBP1; RANBP1	P43487; C9JJ34	RANG_HUMAN Ran-specific GTPase-activating protein; C9JJ34_HUMAN Ran-specific GTPase-activating protein (Fragment)	Acetyl (Protein N-term)	621600	0	0	1415900	17183000	0	1201700	1103100	867780	0	3467700	11111000	997970	0	0	0	1464300	2853800
AAALEAMK	STIP1; STIP1	P31948; H0YGI8	STIP1_HUMAN Stress-induced-phosphoprotein 1; H0YGI8_HUMAN Stress-induced-phosphoprotein 1 (Fragment)	Unmodified	0	0	0	516060	4723900	671310	393240	312160	3659300	1985500	0	535840	5553600	3253000	335630	0	2875300	4263600
AAALEAMKDYTK	STIP1; STIP1	P31948; H0YGI8	STIP1_HUMAN Stress-induced-phosphoprotein 1; H0YGI8_HUMAN Stress-induced-phosphoprotein 1 (Fragment)	Unmodified	0	0	0	0	453430	0	247160	276040	0	0	0	206870	658580	258830	0	0	1440300	606780
AAALEFLNRFEEAK	STIP1; STIP1; STIP1	P31948; F5H783; F5GXD8	STIP1_HUMAN Stress-induced-phosphoprotein 1; F5H783_HUMAN Stress-induced-phosphoprotein 1; F5GXD8_HUMAN Stress-induced-phosphoprotein 1	Unmodified	1485200	568310	1720900	3066400	10204000	1136800	794080	0	27360000	6790700	7284300	73061000	20640000	4847900	3085000	3703500	5386200	9266200
AAALEFLNRFEEAKR	STIP1; STIP1; STIP1	P31948; F5H783; F5GXD8	STIP1_HUMAN Stress-induced-phosphoprotein 1; F5H783_HUMAN Stress-induced-phosphoprotein 1; F5GXD8_HUMAN Stress-induced-phosphoprotein 1	Unmodified	0	0	0	578030	399340	382530	0	0	1936200	430180	1183600	474420	1264600	277610	0	0	308700	631750
AAALLLQNDNNADVESK	ANK3; ANK3; ANK3	Q12955; A0A087X0B4; D6RHY3	ANK3_HUMAN Ankyrin-3; A0A087X0B4_HUMAN Ankyrin-3; D6RHY3_HUMAN Ankyrin-3 (Fragment)	Unmodified	0	0	224450	210010	0	0	0	0	0	67465	0	0	2528600	2962400	2430100	2518700	0	0
AAALLMLTK	CCNDBP1	O95273	CCDB1_HUMAN Cyclin-D1-binding protein 1	Oxidation (M)	930690	1285500	1013400	931730	0	0	0	0	0	0	0	380120	328550	150570	623130	2573300	0	0
AAALRAEITDAEGLGLK	DCTN1; DCTN1; DCTN1	Q14203; A0A7P0Z4C3; E7EX90	DCTN1_HUMAN Dynactin subunit 1; A0A7P0Z4C3_HUMAN Dynactin subunit 1; E7EX90_HUMAN Dynactin subunit 1	Unmodified	0	0	0	0	0	0	0	0	0	21147	153720	355960	0	0	0	0	0	0
AAALVLQTIWGYK	CTNND1; CTNND1; CTNND1; CTNND1	O60716; A0A669KB62; C9JZR2; A0A669KB05	CTND1_HUMAN Catenin delta-1; A0A669KB62_HUMAN Catenin delta-1; C9JZR2_HUMAN Catenin delta-1; A0A669KB05_HUMAN Catenin delta-1	Unmodified	2966900	347210	1545800	10105000	21017000	3410600	0	0	0	0	4984100	11042000	16207000	13349000	11279000	7881000	9492900	20385000
AAAMANNLQK	RBM39; RBM39; RBM39; RBM39	Q14498; G3XAC6; H0Y4X3; A0A0U1RQH7	RBM39_HUMAN RNA-binding protein 39; G3XAC6_HUMAN RNA-binding protein 39; H0Y4X3_HUMAN RNA-binding protein 39 (Fragment); A0A0U1RQH7_HUMAN RNA-binding protein 39 (Fragment)	Unmodified	529820	0	4181200	0	1772400	424490	0	0	1022600	0	2989700	246010	0	664210	0	0	0	0
AAAMDVDTPSGTNSGAGK	RBX1	P62877	RBX1_HUMAN E3 ubiquitin-protein ligase RBX1	Acetyl (Protein N-term)	0	0	0	0	0	102730	0	0	0	158130	0	0	0	0	0	0	286170	356540
AAAMDVDTPSGTNSGAGKK	RBX1	P62877	RBX1_HUMAN E3 ubiquitin-protein ligase RBX1	Acetyl (Protein N-term);Oxidation (M)	0	0	0	0	128980	0	96854	85056	0	41518	0	0	0	118840	0	0	365120	191870
AAAPAPEEEMDECEQALAAEPK	EEF1G	P26641	EF1G_HUMAN Elongation factor 1-gamma	Unmodified	0	0	0	0	1717800	0	0	171260	0	329380	499770	3896000	965800	745860	0	0	751210	1910400
AAAPAPEEEMDECEQALAAEPK	EEF1G	P26641	EF1G_HUMAN Elongation factor 1-gamma	Oxidation (M)	0	0	0	0	0	0	0	0	0	0	152570	3119600	775220	0	0	0	0	0
AAAPGVEDEPLLR	RRM2; RRM2; RRM2	P31350; A0A7P0SBL1; A0A286YFD6	RIR2_HUMAN Ribonucleoside-diphosphate reductase subunit M2; A0A7P0SBL1_HUMAN Ribonucleoside-diphosphate reductase subunit M2; A0A286YFD6_HUMAN Ribonucleoside-diphosphate reductase subunit M2	Unmodified	0	0	0	0	0	0	0	0	0	0	0	761400	0	0	0	0	0	0
AAAQLLQSQAQQSGAQQTK	SEPTIN11; SEPTIN11; SEPTIN11; SEPTIN11; SEPTIN11	Q9NVA2; H0Y961; D6RER5; D6RGI3; H0Y9G8	SEP11_HUMAN Septin-11; H0Y961_HUMAN Septin-11 (Fragment); D6RER5_HUMAN Septin; D6RGI3_HUMAN Septin; H0Y9G8_HUMAN Septin-11 (Fragment)	Unmodified	0	0	0	0	790610	0	0	0	0	157210	0	1368300	0	124160	177220	0	203280	0
AAAQLLQSQAQQSGAQQTKK	SEPTIN11; SEPTIN11; SEPTIN11; SEPTIN11; SEPTIN11	Q9NVA2; H0Y961; D6RER5; D6RGI3; H0Y9G8	SEP11_HUMAN Septin-11; H0Y961_HUMAN Septin-11 (Fragment); D6RER5_HUMAN Septin; D6RGI3_HUMAN Septin; H0Y9G8_HUMAN Septin-11 (Fragment)	Unmodified	163900	0	34849	1180500	4290200	1249100	441090	91036	755830	464050	154950	5039300	895920	527920	380310	484820	847590	1858500
AAAQLLQSQAQQSGAQQTKKDK	SEPTIN11; SEPTIN11; SEPTIN11; SEPTIN11; SEPTIN11	Q9NVA2; H0Y961; D6RER5; D6RGI3; H0Y9G8	SEP11_HUMAN Septin-11; H0Y961_HUMAN Septin-11 (Fragment); D6RER5_HUMAN Septin; D6RGI3_HUMAN Septin; H0Y9G8_HUMAN Septin-11 (Fragment)	Unmodified	0	0	0	0	530640	0	0	64139	0	0	0	0	0	0	0	0	431870	0
AAAQVLNTLWQYR	PKP4; PKP4	Q99569; A0A0D9SF60	PKP4_HUMAN Plakophilin-4; A0A0D9SF60_HUMAN Plakophilin-4	Unmodified	0	0	143650	215180	0	0	0	0	408670	22926	3943300	0	41061	0	180310	93426	0	0
AAAQVLNTLWQYRDLR	PKP4; PKP4	Q99569; A0A0D9SF60	PKP4_HUMAN Plakophilin-4; A0A0D9SF60_HUMAN Plakophilin-4	Unmodified	0	0	0	152580	957910	171700	429440	74195	193090	781170	345040	0	1121400	508390	0	0	450660	584410
AAAQYYLGNFRSALNDVTAARK	TTC4	O95801	TTC4_HUMAN Tetratricopeptide repeat protein 4	Unmodified	0	0	0	0	0	0	0	0	0	0	0	0	362620	0	0	0	0	0
AAARDVTLENRLQNMEVTDA	SARS1; SARS1	P49591; Q5T5C7	SYSC_HUMAN Serine--tRNA ligase, cytoplasmic; Q5T5C7_HUMAN Seryl-tRNA synthetase	Unmodified	0	0	0	0	2280900	0	483270	175850	0	0	0	0	0	2482500	0	0	1145900	2600500
AAARHSTLDFMLGAK	SMS	P52788	SPSY_HUMAN Spermine synthase	Acetyl (Protein N-term)	0	0	0	0	154750	0	150600	0	0	0	0	0	161280	103330	0	0	156200	255240
AAARHSTLDFMLGAKADGETILK	SMS	P52788	SPSY_HUMAN Spermine synthase	Acetyl (Protein N-term)	0	0	0	0	3568600	0	1541700	0	0	0	0	0	1323600	3986500	0	0	3221400	1405800
AAARHSTLDFMLGAKADGETILK	SMS	P52788	SPSY_HUMAN Spermine synthase	Acetyl (Protein N-term);Oxidation (M)	0	0	0	0	944880	0	1869400	0	0	174480	0	0	1706500	2049800	0	0	4290200	1145000
AAASLHELCAAR	ENTPD6; ENTPD6; ENTPD6	O75354; H0Y473; H0Y3D0	ENTP6_HUMAN Ectonucleoside triphosphate diphosphohydrolase 6; H0Y473_HUMAN Ectonucleoside triphosphate diphosphohydrolase 6 (Fragment); H0Y3D0_HUMAN Ectonucleoside triphosphate diphosphohydrolase 6 (Fragment)	Unmodified	0	0	0	0	0	0	0	0	887070	0	126620	0	0	0	0	0	0	0
AAASTDYYK	PDHA1	P08559	ODPA_HUMAN Pyruvate dehydrogenase E1 component subunit alpha, somatic form, mitochondrial	Unmodified	0	0	668040	0	0	0	0	0	1763800	0	37974	128010	790390	118690	315160	0	0	0
AAASVTPPGSLELLQPGFSK	TRAF2; TRAF2; TRAF2; TRAF2	Q12933; B1AMX7; B1AMX8; B1AMY1	TRAF2_HUMAN TNF receptor-associated factor 2; B1AMX7_HUMAN TNF receptor-associated factor 2 (Fragment); B1AMX8_HUMAN TNF receptor-associated factor 2 (Fragment); B1AMY1_HUMAN TNF receptor-associated factor 2 (Fragment)	Acetyl (Protein N-term)	0	0	0	0	27493000	7498400	0	462050	955330	817230	322000	1427300	555600	0	0	0	477600	791440
AAATAEEPDPK	NAP1L4; NAP1L4; NAP1L4; NAP1L4; NAP1L4; NAP1L4	Q99733; C9J6D1; C9JZI7; H0YCI4; E9PKT8; A8MXH2	NP1L4_HUMAN Nucleosome assembly protein 1-like 4; C9J6D1_HUMAN Nucleosome assembly protein 1-like 4 (Fragment); C9JZI7_HUMAN Nucleosome assembly protein 1-like 4 (Fragment); H0YCI4_HUMAN Nucleosome assembly protein 1-like 4 (Fragment); E9PKT8_HUMAN Nucleosome assembly protein 1-like 4 (Fragment); A8MXH2_HUMAN Nucleosome assembly protein 1-like 4 (Fragment)	Unmodified	0	0	0	0	0	0	0	0	465550	182370	0	2214700	0	0	259360	0	0	0
AAATGPSFWLGNETLK	PEPD; PEPD	P12955; A0A494C194	PEPD_HUMAN Xaa-Pro dipeptidase; A0A494C194_HUMAN Xaa-Pro dipeptidase (Fragment)	Acetyl (Protein N-term)	0	0	0	0	31530	0	1139900	0	0	0	0	429360	0	0	0	0	0	0
AAATPESQEPQAK	MARCKSL1	P49006	MRP_HUMAN MARCKS-related protein	Unmodified	10750000	5931200	29191000	47078000	13501000	689060	2282600	3869000	87062000	26615000	25336000	240940000	69313000	38319000	29990000	41683000	29015000	278720000
AAATQPDAKDTPDEPWAFPAR	SND1	Q7KZF4	SND1_HUMAN Staphylococcal nuclease domain-containing protein 1	Unmodified	0	193330	370280	320630	70620	0	0	0	1055200	3416300	0	2411400	160460	0	632960	344770	0	0
AAATQPDAKDTPDEPWAFPAREFLR	SND1	Q7KZF4	SND1_HUMAN Staphylococcal nuclease domain-containing protein 1	Unmodified	0	0	0	1506000	0	0	0	0	0	0	0	0	725160	0	65506	0	0	0
AAATTAQEYLK	VIL1; VIL1	P09327; B4DV78	VILI_HUMAN Villin-1; B4DV78_HUMAN Villin-1	Unmodified	464860	0	877220	0	0	69489	0	0	1067300	570280	837000	9955800	0	0	403100	160960	0	74349
AAAVDFTAR	ANK3; ANK3; ANK3	Q12955; A0A087X0B4; D6RHY3	ANK3_HUMAN Ankyrin-3; A0A087X0B4_HUMAN Ankyrin-3; D6RHY3_HUMAN Ankyrin-3 (Fragment)	Unmodified	0	0	0	0	0	0	0	0	0	0	0	0	0	0	1115500	3042400	0	0
AAAVDFTARNDITPLHVASK	ANK3; ANK3; ANK3	Q12955; A0A087X0B4; D6RHY3	ANK3_HUMAN Ankyrin-3; A0A087X0B4_HUMAN Ankyrin-3; D6RHY3_HUMAN Ankyrin-3 (Fragment)	Unmodified	0	69256	1970000	5032600	0	0	197710	0	0	0	0	0	8310900	4175800	4010700	2229300	0	0
AAAVGTANKSTVEGIQASVK	VCL	P18206	VINC_HUMAN Vinculin	Unmodified	0	0	0	0	1263400	230750	2134100	738150	0	695720	0	0	199160	154410	0	0	19227000	380660
AAAVGTANKSTVEGIQASVKTAR	VCL	P18206	VINC_HUMAN Vinculin	Unmodified	0	0	0	0	0	0	0	0	0	0	0	0	0	0	0	0	796810	0
AAAVPVEFQEHHLSEVQNMASEEK	IDH3B; IDH3B; IDH3B	O43837; A0A087X2E5; A0A087WZN1	IDH3B_HUMAN Isocitrate dehydrogenase [NAD] subunit beta, mitochondrial; A0A087X2E5_HUMAN Isocitrate dehydrogenase [NAD] subunit, mitochondrial; A0A087WZN1_HUMAN Isocitrate dehydrogenase [NAD] subunit, mitochondrial	Unmodified	81239	0	0	0	0	0	0	0	666440	0	0	0	0	0	0	0	0	0
AAAVSLENVLLDVK	FMNL2; FMNL3; FMNL3; FMNL2	Q96PY5; Q8IVF7; F8W1F5; C9IZY8	FMNL2_HUMAN Formin-like protein 2; FMNL3_HUMAN Formin-like protein 3; F8W1F5_HUMAN Formin-like protein 3; C9IZY8_HUMAN Formin-like protein 2	Unmodified	0	0	0	0	911340	17342	0	0	32559	69009	46021	95628	0	0	0	0	24471	0
AAAVSSGFDGAIQLVSLGGR	AGRN; AGRN; AGRN; AGRN	O00468; A0A494C1I6; A0A087X208; A0A494C0G5	AGRIN_HUMAN Agrin; A0A494C1I6_HUMAN Agrin; A0A087X208_HUMAN Agrin; A0A494C0G5_HUMAN Agrin	Unmodified	1973700	779520	794320	0	135600	237650	357720	0	1011400	0	196860	68834	1358300	0	0	435780	0	0
AAAVSSGFDGAIQLVSLGGRQLLTPEHVLR	AGRN; AGRN; AGRN; AGRN	O00468; A0A494C1I6; A0A087X208; A0A494C0G5	AGRIN_HUMAN Agrin; A0A494C1I6_HUMAN Agrin; A0A087X208_HUMAN Agrin; A0A494C0G5_HUMAN Agrin	Unmodified	0	0	0	0	0	0	0	0	0	0	0	0	1012000	0	0	0	0	2345200
AAAYLDPNLNHTPNSSTK	PTK2; PTK2; PTK2; PTK2; PTK2; PTK2; PTK2; PTK2; PTK2; PTK2; PTK2; PTK2; PTK2	Q05397; E5RG54; E5RH01; E5RH08; H0YBP1; E5RIK4; E7ESA6; E5RG66; E5RJP0; E5RFW9; E5RGA6; E5RH48; E5RI72	FAK1_HUMAN Focal adhesion kinase 1; E5RG54_HUMAN Focal adhesion kinase 1; E5RH01_HUMAN Focal adhesion kinase 1 (Fragment); E5RH08_HUMAN Focal adhesion kinase 1 (Fragment); H0YBP1_HUMAN Non-specific protein-tyrosine kinase (Fragment); E5RIK4_HUMAN Focal adhesion kinase 1 (Fragment); E7ESA6_HUMAN Non-specific protein-tyrosine kinase; E5RG66_HUMAN Focal adhesion kinase 1 (Fragment); E5RJP0_HUMAN Foc…	Acetyl (Protein N-term)	0	0	0	0	282440	0	0	61239	0	0	0	0	0	0	0	0	442850	786980
AACDLVRGLCK	CSE1L	P55060	XPO2_HUMAN Exportin-2	Unmodified	0	0	0	0	0	0	192880	64432	0	0	0	0	57820	0	0	0	0	0
AACHLKLEDYDKAETEASK	UNC45A; UNC45A	Q9H3U1; A0A1W2PNX8	UN45A_HUMAN Protein unc-45 homolog A; A0A1W2PNX8_HUMAN Protein unc-45 homolog A	Unmodified	0	0	0	225570	0	81536	0	0	168010	0	0	0	443210	309500	0	0	132970	328190
AACIAEQYHTVLK	KIF20A	O95235	KI20A_HUMAN Kinesin-like protein KIF20A	Unmodified	1727000	0	0	716950	3286800	0	234200	38929	874890	496490	0	0	3009300	1754200	0	0	1699300	390070
AACLESAQEPAGAWGNK	HDLBP; HDLBP; HDLBP; HDLBP; HDLBP; HDLBP; HDLBP; HDLBP; HDLBP; HDLBP; HDLBP; HDLBP	A0A024R4E5; C9JHZ8; C9JES8; C9JHN6; C9JBS3; C9JK79; C9JIZ1; C9JEJ8; C9JT62; C9J5E5; C9JHS7; C9JZI8	A0A024R4E5_HUMAN High density lipoprotein binding protein (Vigilin), isoform CRA_a; C9JHZ8_HUMAN Vigilin (Fragment); C9JES8_HUMAN Vigilin (Fragment); C9JHN6_HUMAN Vigilin (Fragment); C9JBS3_HUMAN Vigilin (Fragment); C9JK79_HUMAN Vigilin (Fragment); C9JIZ1_HUMAN Vigilin (Fragment); C9JEJ8_HUMAN Vigilin (Fragment); C9JT62_HUMAN Vigilin (Fragment); C9J5E5_HUMAN Vigilin (Fragment); C9JHS7_HUMAN Vigil…	Unmodified	0	0	0	0	0	0	0	0	0	0	0	0	607600	805550	0	0	0	0
AACNGPYDGKWSK	GLOD4; GLOD4	F6TLX2; I3L3Q4	F6TLX2_HUMAN Glyoxalase domain-containing protein 4; I3L3Q4_HUMAN Glyoxalase domain-containing protein 4 (Fragment)	Unmodified	0	0	0	0	437390	179960	153770	0	96761	99512	1309900	0	816260	2610400	14424	0	0	423170
AACNLLQR	PFKP; PFKP; PFKP; PFKP; PFKP	Q01813; A0A7I2V3Z0; V9GYV7; A0A7I2V5S1; Q5VSR5	PFKAP_HUMAN ATP-dependent 6-phosphofructokinase, platelet type; A0A7I2V3Z0_HUMAN ATP-dependent 6-phosphofructokinase; V9GYV7_HUMAN ATP-dependent 6-phosphofructokinase, platelet type (Fragment); A0A7I2V5S1_HUMAN ATP-dependent 6-phosphofructokinase, platelet type; Q5VSR5_HUMAN ATP-dependent 6-phosphofructokinase, platelet type (Fragment)	Unmodified	0	0	0	0	499080	0	0	0	342750	141870	363730	2309800	0	0	0	0	23508	376960
AADAVEDLR	PACSIN2; PACSIN2	Q9UNF0; A0A0U1RR22	PACN2_HUMAN Protein kinase C and casein kinase substrate in neurons protein 2; A0A0U1RR22_HUMAN Protein kinase C and casein kinase substrate in neurons protein 2 (Fragment)	Unmodified	49506000	37995000	22846000	12717000	0	0	0	0	1425000	0	358360	6324500	0	0	59807000	44431000	0	0
AADAVEDLRWFR	PACSIN2; PACSIN2	Q9UNF0; A0A0U1RR22	PACN2_HUMAN Protein kinase C and casein kinase substrate in neurons protein 2; A0A0U1RR22_HUMAN Protein kinase C and casein kinase substrate in neurons protein 2 (Fragment)	Unmodified	22511000	12581000	8860000	20894000	0	0	0	0	1832100	135830	1170100	0	11790000	0	22428000	8177900	0	322290
AADEEAFEDNSEEYIRR	CSE1L	P55060	XPO2_HUMAN Exportin-2	Unmodified	173780	176410	994670	447140	0	0	0	0	993860	599030	719080	15018000	0	0	506630	757850	0	0
AADEEAFEDNSEEYIRRDLEGSDIDTR	CSE1L	P55060	XPO2_HUMAN Exportin-2	Unmodified	0	0	0	811430	0	0	0	0	1587100	0	299810	445610	55721	0	195160	0	159810	0
AADEVAEGKLNDHFPLVVWQTGSGTQTNMNVNEVISNR	FH	P07954	FUMH_HUMAN Fumarate hydratase, mitochondrial	Oxidation (M)	0	0	0	0	0	0	0	0	2042600	1170100	0	0	0	0	0	0	0	0
AADFIDQALAQK	DUSP3; DUSP3; DUSP3	P51452; K7ES89; K7ELG5	DUS3_HUMAN Dual specificity protein phosphatase 3; K7ES89_HUMAN Dual specificity protein phosphatase (Fragment); K7ELG5_HUMAN Protein-serine/threonine phosphatase (Fragment)	Unmodified	0	0	0	0	0	0	0	0	0	0	0	0	0	0	0	0	0	0
AADFQLHTHVNDGTEFGGSIYQK	VDAC3	Q9Y277	VDAC3_HUMAN Voltage-dependent anion-selective channel protein 3	Unmodified	0	0	0	0	0	0	401460	0	30393000	11064000	777210	0	0	0	0	0	928120	0
AADIDQEVK	CAND1	Q86VP6	CAND1_HUMAN Cullin-associated NEDD8-dissociated protein 1	Unmodified	172490	0	288260	169130	136610	513660	0	16645	666760	205070	374740	6052300	0	0	0	256850	0	451560
AADIDQEVKER	CAND1	Q86VP6	CAND1_HUMAN Cullin-associated NEDD8-dissociated protein 1	Unmodified	0	0	0	268700	0	0	0	16263	329640	130570	28777	568730	0	87575	0	0	0	0
AADKLIQNLDANHDGRISFDEYWTLIGGITGPIAK	S100A16	Q96FQ6	S10AG_HUMAN Protein S100-A16	Unmodified	0	0	0	0	5532600	0	0	0	0	231200	0	0	0	0	0	0	5007100	12624000
AADKPADQGAEKHEGTGQSSGITDQEK	CNOT10; CNOT10	Q9H9A5; E9PCN5	CNO10_HUMAN CCR4-NOT transcription complex subunit 10; E9PCN5_HUMAN CCR4-NOT transcription complex subunit 10	Acetyl (Protein N-term)	0	0	0	0	757760	171730	0	0	0	144840	0	0	0	0	0	0	187090	0
AADLNGDLTATR	RCN1; N/A	Q15293; E9PP27	RCN1_HUMAN Reticulocalbin-1; E9PP27_HUMAN Uncharacterized protein (Fragment)	Unmodified	0	0	0	0	0	0	0	0	283450	101980	1422600	0	0	0	0	0	0	0
AADLNGDLTATREEFTAFLHPEEFEHMK	RCN1; N/A	Q15293; E9PP27	RCN1_HUMAN Reticulocalbin-1; E9PP27_HUMAN Uncharacterized protein (Fragment)	Unmodified	0	0	0	0	0	0	0	0	5898500	311120	0	0	0	0	0	0	0	0
AADLNGDLTATREEFTAFLHPEEFEHMK	RCN1; N/A	Q15293; E9PP27	RCN1_HUMAN Reticulocalbin-1; E9PP27_HUMAN Uncharacterized protein (Fragment)	Oxidation (M)	0	0	0	0	629120	0	423950	0	15211000	0	762010	0	642170	0	795660	218010	0	0
AADLSKPIDK	WDR20; WDR20; WDR20	Q8TBZ3; H0YKE8; A0A088AWN2	WDR20_HUMAN WD repeat-containing protein 20; H0YKE8_HUMAN WD repeat-containing protein 20; A0A088AWN2_HUMAN WD repeat-containing protein 20	Unmodified	0	0	0	0	290570	0	0	38322	0	0	0	0	209650	194130	0	0	83902	113740
AADMDLEWRQGR	PLXNA1	Q9UIW2	PLXA1_HUMAN Plexin-A1	Unmodified	0	0	0	51174	1079200	153330	51089	22769	208770	247380	93641	0	1034000	781890	0	0	1020700	1811300
AADMGNPVGQSGLGMAYLYGR	SEL1L	Q9UBV2	SE1L1_HUMAN Protein sel-1 homolog 1	Oxidation (M)	0	0	0	0	0	0	0	0	1930100	0	0	0	0	0	0	0	0	0
AADMGNPVGQSGLGMAYLYGR	SEL1L	Q9UBV2	SE1L1_HUMAN Protein sel-1 homolog 1	Unmodified	0	118340	0	0	0	0	0	0	1675500	0	0	0	0	0	0	0	0	0
AADPPAENSSAPEAEQGGAE	YBX1; YBX1	P67809; H0Y449	YBOX1_HUMAN Y-box-binding protein 1; H0Y449_HUMAN Y-box-binding protein 1 (Fragment)	Unmodified	1981900	1272800	895380	1572000	1232000	233220	255640	473070	294680	0	569620	5198900	2748700	267610	318430	851940	607420	945790
AADRLEEEIEEHAFDDNK	TMCO3; TMCO3	Q6UWJ1; A0A087WUP6	TMCO3_HUMAN Transmembrane and coiled-coil domain-containing protein 3; A0A087WUP6_HUMAN Transmembrane and coiled-coil domain-containing protein 3 (Fragment)	Unmodified	0	0	0	0	0	0	0	0	3652300	760820	417400	0	0	0	0	0	0	0
AADRLPNLSSPSAEGPPGPPSGPAPR	TOM1	O60784	TOM1_HUMAN Target of Myb protein 1	Unmodified	8124500	7004800	3601800	5329700	3512200	576860	0	0	4847200	0	0	137860	7909000	3030300	7076500	6731700	0	2713900
AADTDGDGQVNYEEFVR	CALML3	P27482	CALL3_HUMAN Calmodulin-like protein 3	Unmodified	0	0	0	0	0	0	0	0	462490	147520	0	0	0	0	0	0	0	0
AADTIEALQK	ATP11A; ATP11A; ATP11A; ATP11A	P98196; H0Y547; E9PEJ6; H0Y8F0	AT11A_HUMAN Phospholipid-transporting ATPase IH; H0Y547_HUMAN Phospholipid-transporting ATPase (Fragment); E9PEJ6_HUMAN Phospholipid-transporting ATPase; H0Y8F0_HUMAN P-type phospholipid transporter (Fragment)	Unmodified	0	21541	0	0	1844600	390300	432640	355360	0	0	0	0	0	0	0	0	0	901710
AAEAAAAPAESAAPAAGEEPSK	BASP1	P80723	BASP1_HUMAN Brain acid soluble protein 1	Unmodified	0	0	0	0	0	0	0	0	2956900	107760	0	0	0	0	0	0	0	0
AAEAAAAPAESAAPAAGEEPSKEEGEPK	BASP1	P80723	BASP1_HUMAN Brain acid soluble protein 1	Unmodified	0	638710	0	0	20263000	5312400	2634400	1319600	60177000	5861800	0	0	394770	388940	0	0	1604700	13823000
AAEAAAAPAESAAPAAGEEPSKEEGEPKK	BASP1	P80723	BASP1_HUMAN Brain acid soluble protein 1	Unmodified	0	0	0	0	554500	0	0	0	463070	0	0	0	0	0	0	0	0	0
AAEAAASAYYNPGNPHNVYMPTSQPPPPPYYPPEDKKTQ	WBP2; WBP2; WBP2; WBP2	Q969T9; A6NG10; K7EIK1; K7EMC9	WBP2_HUMAN WW domain-binding protein 2; A6NG10_HUMAN WW domain-binding protein 2; K7EIK1_HUMAN WW domain-binding protein 2 (Fragment); K7EMC9_HUMAN WW domain-binding protein 2	Oxidation (M)	0	0	0	0	1703400	0	1090400	931670	0	0	0	0	0	1427400	0	0	1907900	0
AAEAAASAYYNPGNPHNVYMPTSQPPPPPYYPPEDKKTQ	WBP2; WBP2; WBP2; WBP2	Q969T9; A6NG10; K7EIK1; K7EMC9	WBP2_HUMAN WW domain-binding protein 2; A6NG10_HUMAN WW domain-binding protein 2; K7EIK1_HUMAN WW domain-binding protein 2 (Fragment); K7EMC9_HUMAN WW domain-binding protein 2	Unmodified	0	0	0	0	0	0	0	0	0	0	0	0	868050	987400	0	0	0	0
AAEAAGGKYRSTVSK	EXOC4	Q96A65	EXOC4_HUMAN Exocyst complex component 4	Acetyl (Protein N-term)	0	0	0	0	933110	231980	180500	0	0	104980	0	0	127090	208800	0	0	920120	311740
AAEAAINILK	PRKRA; PRKRA; PRKRA; PRKRA; PRKRA; PRKRA; PRKRA; PRKRA; PRKRA; PRKRA; PRKRA	O75569; A0A7I2V593; F8WEG8; G5E9Q4; A0A7I2V2P4; C9JMM3; A0A7I2V3L6; A0A7I2V5H3; A0A7I2V5C2; A0A7I2V315; A0A7I2YQ87	PRKRA_HUMAN Interferon-inducible double-stranded RNA-dependent protein kinase activator A; A0A7I2V593_HUMAN Interferon-inducible double-stranded RNA-dependent protein kinase activator A (Fragment); F8WEG8_HUMAN Interferon-inducible double-stranded RNA-dependent protein kinase activator A; G5E9Q4_HUMAN Interferon-inducible double-stranded RNA-dependent protein kinase activator A; A0A7I2V2P4_HUMAN …	Unmodified	0	0	0	0	0	0	0	410210	43812	0	0	281940	0	0	0	65804	0	0
AAEADGPLK	MPDU1; MPDU1; MPDU1; MPDU1; MPDU1; MPDU1; MPDU1; MPDU1; MPDU1	O75352; J3QRD5; I3L295; J3KSI4; J3QS48; I3L1D2; J3KT75; I3L4E0; J3QW43	MPU1_HUMAN Mannose-P-dolichol utilization defect 1 protein; J3QRD5_HUMAN Mannose-P-dolichol utilization defect 1 protein (Fragment); I3L295_HUMAN Mannose-P-dolichol utilization defect 1 isoform 2; J3KSI4_HUMAN Mannose-P-dolichol utilization defect 1 protein; J3QS48_HUMAN Mannose-P-dolichol utilization defect 1 protein; I3L1D2_HUMAN Mannose-P-dolichol utilization defect 1 protein; J3KT75_HUMAN Man…	Acetyl (Protein N-term)	0	0	0	0	0	0	0	0	1877400	665820	321520	0	0	0	0	0	0	0
AAEADGPLKR	MPDU1; MPDU1; MPDU1; MPDU1; MPDU1; MPDU1; MPDU1; MPDU1; MPDU1	O75352; J3QRD5; I3L295; J3KSI4; J3QS48; I3L1D2; J3KT75; I3L4E0; J3QW43	MPU1_HUMAN Mannose-P-dolichol utilization defect 1 protein; J3QRD5_HUMAN Mannose-P-dolichol utilization defect 1 protein (Fragment); I3L295_HUMAN Mannose-P-dolichol utilization defect 1 isoform 2; J3KSI4_HUMAN Mannose-P-dolichol utilization defect 1 protein; J3QS48_HUMAN Mannose-P-dolichol utilization defect 1 protein; I3L1D2_HUMAN Mannose-P-dolichol utilization defect 1 protein; J3KT75_HUMAN Man…	Acetyl (Protein N-term)	635690	723300	0	0	0	0	0	0	7786200	525000	1006400	0	0	0	0	0	0	0
AAEAEQEMQRIK	NF2; NF2	P35240; A0A5K1VW66	MERL_HUMAN Merlin; A0A5K1VW66_HUMAN Merlin (Fragment)	Unmodified	0	0	0	0	3578200	0	0	0	155680	0	0	0	1198600	600700	75529	0	881560	5418400
AAEAFSELSK	EPS8; EPS8; EPS8	Q12929; A0A2R8YE63; A0A2R8Y4W2	EPS8_HUMAN Epidermal growth factor receptor kinase substrate 8; A0A2R8YE63_HUMAN Epidermal growth factor receptor kinase substrate 8; A0A2R8Y4W2_HUMAN Epidermal growth factor receptor kinase substrate 8	Unmodified	194500	0	181010	0	1092400	0	0	140260	0	54256	0	0	130030	523930	283580	0	0	0
AAEALHGEADSSGVLAAVDATVNK	PDIA5	Q14554	PDIA5_HUMAN Protein disulfide-isomerase A5	Unmodified	0	0	0	0	0	0	0	0	1109600	0	0	0	0	0	0	0	0	0
AAECNIVVTQPR	DHX9	Q08211	DHX9_HUMAN ATP-dependent RNA helicase A	Unmodified	0	0	0	0	0	0	55534	60806	0	0	0	1227600	0	0	0	0	0	0
AAEDDEDDDVDTK	PTMA; PTMA; PTMA; PTMA; PTMA	P06454; H7C2N1; B8ZZW7; B8ZZQ6; B8ZZA1	PTMA_HUMAN Prothymosin alpha; H7C2N1_HUMAN Prothymosin alpha (Fragment); B8ZZW7_HUMAN Prothymosin alpha; B8ZZQ6_HUMAN Prothymosin alpha; B8ZZA1_HUMAN Prothymosin alpha	Unmodified	0	0	0	0	0	0	0	0	0	0	0	0	0	0	0	0	0	0
AAEDDEDDDVDTKK	PTMA; PTMA; PTMA; PTMA; PTMA	P06454; H7C2N1; B8ZZW7; B8ZZQ6; B8ZZA1	PTMA_HUMAN Prothymosin alpha; H7C2N1_HUMAN Prothymosin alpha (Fragment); B8ZZW7_HUMAN Prothymosin alpha; B8ZZQ6_HUMAN Prothymosin alpha; B8ZZA1_HUMAN Prothymosin alpha	Unmodified	31521	36385	0	210270	130270	76325	1337200	285640	2014400	0	17142	305080	46318	0	71179	0	46540	95931
AAEDEEVPAFFK	DPYSL2	A0A1C7CYX9	A0A1C7CYX9_HUMAN Dihydropyrimidinase-related protein 2	Unmodified	0	0	0	0	583710	0	0	0	0	0	0	0	0	0	0	0	0	0
AAEDLFVNIR	NCKAP1	Q9Y2A7	NCKP1_HUMAN Nck-associated protein 1	Unmodified	0	0	0	0	0	0	0	0	0	227560	83225	3092000	0	0	1761300	0	0	0
AAEDRSKQLEDELVSLQK	TPM1; TPM1; TPM1; TPM1	P09493; A0A0S2Z4G6; H0YKP3; A0A087WTJ7	TPM1_HUMAN Tropomyosin alpha-1 chain; A0A0S2Z4G6_HUMAN Tropomyosin 1 (Alpha), isoform CRA_o (Fragment); H0YKP3_HUMAN Tropomyosin alpha-1 chain; A0A087WTJ7_HUMAN Tropomyosin alpha-1 chain	Unmodified	0	0	0	0	752530	161550	0	0	0	0	0	0	0	0	0	0	0	0
AAEEAKKFGTINIVHPK	PSAT1	Q9Y617	SERC_HUMAN Phosphoserine aminotransferase	Unmodified	0	0	0	0	0	0	0	129120	0	147090	0	0	0	3196900	0	0	1155700	0
AAEEIGIK	MTHFD1; MTHFD1; MTHFD1	P11586; V9GYY3; F5H2F4	C1TC_HUMAN C-1-tetrahydrofolate synthase, cytoplasmic; V9GYY3_HUMAN C-1-tetrahydrofolate synthase, cytoplasmic; F5H2F4_HUMAN C-1-tetrahydrofolate synthase, cytoplasmic	Unmodified	0	0	701040	0	7615800	329260	2936200	1471600	621850	1107000	1309200	9372600	0	904350	225640	295300	5041200	7931500
AAEEPSKVEEK	MARCKS	P29966	MARCS_HUMAN Myristoylated alanine-rich C-kinase substrate	Unmodified	70250	0	0	0	0	0	91035	125970	6682600	910850	31051	2190500	218680	0	0	0	395400	1569600
AAEEVRHLK	DBI; DBI; DBI	P07108; B8ZWD1; A0A0A0MTI5	ACBP_HUMAN Acyl-CoA-binding protein; B8ZWD1_HUMAN Acyl-CoA-binding protein; A0A0A0MTI5_HUMAN Acyl-CoA-binding protein	Unmodified	0	13962	0	0	0	0	0	0	22399	20471	53080	84869	48093	0	107120	0	0	0
AAELEMELNEHSLVIDTLK	PFDN2	Q9UHV9	PFD2_HUMAN Prefoldin subunit 2	Oxidation (M)	0	208310	0	0	291300	0	0	0	786990	215600	874400	955140	777750	0	0	0	120950	1283200
AAELEMELNEHSLVIDTLKEVDETRK	PFDN2	Q9UHV9	PFD2_HUMAN Prefoldin subunit 2	Oxidation (M)	0	0	0	0	1850400	120550	464400	0	0	259380	0	0	2749400	1361400	0	0	1475600	2002000
AAELEMELNEHSLVIDTLKEVDETRK	PFDN2	Q9UHV9	PFD2_HUMAN Prefoldin subunit 2	Unmodified	0	0	0	0	493590	1257500	0	0	0	0	0	0	930090	584350	0	0	581320	3433100
AAELFGLTAEEVYLVHDELDKPLGR	PTRH1; PTRH1; PTRH1; PTRH1	Q86Y79; A0A096LP34; A0A096LP22; C9J7Z1	PTH_HUMAN Probable peptidyl-tRNA hydrolase; A0A096LP34_HUMAN Probable peptidyl-tRNA hydrolase (Fragment); A0A096LP22_HUMAN Probable peptidyl-tRNA hydrolase (Fragment); C9J7Z1_HUMAN Probable peptidyl-tRNA hydrolase	Unmodified	0	79359	0	69395	27250	0	0	0	108760	80301	0	0	0	0	100930	0	0	0
AAELIANSLATAGDGLIELR	PHB; PHB; PHB	P35232; C9JZ20; C9JW96	PHB_HUMAN Prohibitin; C9JZ20_HUMAN Prohibitin; C9JW96_HUMAN Prohibitin (Fragment)	Unmodified	0	0	0	0	0	171700	0	0	1468800	613040	174960	0	0	0	0	0	0	0
AAEMVPDLPSPPMEAPAPASNPSGR	TOM1L2; TOM1L2; TOM1L2	Q6ZVM7; F5H3S6; B7Z2U2	TM1L2_HUMAN TOM1-like protein 2; F5H3S6_HUMAN TOM1-like protein 2; B7Z2U2_HUMAN TOM1-like protein 2	2 Oxidation (M)	4428600	2434200	1947100	876200	0	0	0	0	0	0	0	0	1235300	129360	2598700	2443800	0	0
AAEMVPDLPSPPMEAPAPASNPSGR	TOM1L2; TOM1L2; TOM1L2	Q6ZVM7; F5H3S6; B7Z2U2	TM1L2_HUMAN TOM1-like protein 2; F5H3S6_HUMAN TOM1-like protein 2; B7Z2U2_HUMAN TOM1-like protein 2	Oxidation (M)	0	490910	0	0	0	0	0	0	0	0	0	0	1072300	0	469390	0	0	0
AAEPVSRRTELSIDISSK	SEPTIN9; SEPTIN9; SEPTIN9; SEPTIN9	Q9UHD8; K7ENL0; K7EJV0; K7EPY1	SEPT9_HUMAN Septin-9; K7ENL0_HUMAN Septin-9 (Fragment); K7EJV0_HUMAN Septin-9 (Fragment); K7EPY1_HUMAN Septin-9 (Fragment)	Unmodified	0	0	0	0	773380	0	0	0	0	0	0	0	712510	284870	0	0	1445300	2534700
AAEQAGCMVSASR	TYSND1	Q2T9J0	TYSD1_HUMAN Peroxisomal leader peptide-processing protease	Unmodified	0	0	0	0	0	0	0	0	619420	42967	0	0	0	0	0	0	0	0
AAEQYTPK	FASN; FASN	P49327; A0A0U1RQF0	FAS_HUMAN Fatty acid synthase; A0A0U1RQF0_HUMAN 3-hydroxyacyl-[acyl-carrier-protein] dehydratase	Unmodified	0	0	0	0	0	0	0	0	0	0	0	4245200	0	0	0	0	0	0
AAESLADPTEYENLFPGLK	COPB2; COPB2; COPB2; COPB2	P35606; H0YAC7; A0A7I2V258; H0Y938	COPB2_HUMAN Coatomer subunit beta'; H0YAC7_HUMAN Coatomer subunit beta'; A0A7I2V258_HUMAN Coatomer subunit beta'; H0Y938_HUMAN Coatomer subunit beta'	Unmodified	0	0	0	0	1067000	532050	846420	0	752130	597820	516600	2254400	1047200	851730	0	0	407810	1183300
AAESPDQKDTDGGPKEEESPV	SLC16A1	P53985	MOT1_HUMAN Monocarboxylate transporter 1	Unmodified	0	0	0	8102800	0	0	7115400	3108000	226860	0	0	0	35420000	59164000	0	4515300	46533000	62368000
AAESVSKPDVSEEAPGPSK	RTF2; RTF2; RTF2	Q9BY42; A2A2L5; A0A0A0MQR2	RTF2_HUMAN Replication termination factor 2; A2A2L5_HUMAN Replication termination factor 2 (Fragment); A0A0A0MQR2_HUMAN Replication termination factor 2	Unmodified	0	0	0	0	150570	28329	0	0	89780	53224	81381	0	127610	0	0	0	97295	96021
AAETYGVR	TAGLN3; TAGLN3; TAGLN3	Q9UI15; H7C5N2; C9J5W6	TAGL3_HUMAN Transgelin-3; H7C5N2_HUMAN Transgelin-3 (Fragment); C9J5W6_HUMAN Transgelin	Unmodified	0	0	0	0	0	0	0	0	364100	84762	0	0	0	0	0	0	0	0
AAEVWMDEYK	GALNT4; GALNT2; POC1B-GALNT4	Q8N4A0; Q10471; F8VUJ3	GALT4_HUMAN Polypeptide N-acetylgalactosaminyltransferase 4; GALT2_HUMAN Polypeptide N-acetylgalactosaminyltransferase 2; F8VUJ3_HUMAN Polypeptide N-acetylgalactosaminyltransferase	Oxidation (M)	0	0	0	0	0	0	0	0	3321800	362830	0	232380	0	0	0	0	0	0
AAEVWMDEYK	GALNT4; GALNT2; POC1B-GALNT4	Q8N4A0; Q10471; F8VUJ3	GALT4_HUMAN Polypeptide N-acetylgalactosaminyltransferase 4; GALT2_HUMAN Polypeptide N-acetylgalactosaminyltransferase 2; F8VUJ3_HUMAN Polypeptide N-acetylgalactosaminyltransferase	Unmodified	0	0	0	0	0	0	198280	0	9875800	775590	0	0	0	0	0	0	0	0
AAFAELHNCIIDK	SPATS2L; SPATS2L; SPATS2L; SPATS2L; SPATS2L	Q9NUQ6; B8ZZZ7; H7C2G5; C9JW67; F8W6C2	SPS2L_HUMAN SPATS2-like protein; B8ZZZ7_HUMAN DNA polymerase-transactivated protein 6, isoform CRA_b; H7C2G5_HUMAN SPATS2-like protein (Fragment); C9JW67_HUMAN SPATS2-like protein (Fragment); F8W6C2_HUMAN SPATS2-like protein (Fragment)	Unmodified	0	0	0	0	0	0	0	0	0	0	0	852610	0	0	15931	0	0	0
AAFDDAIAELDTLSEESYK	YWHAE; YWHAE	P62258; K7EM20	1433E_HUMAN 14-3-3 protein epsilon; K7EM20_HUMAN 14-3-3 protein epsilon (Fragment)	Unmodified	0	0	1459300	864810	0	260200	0	0	509830	0	315640	1865200	0	0	6992300	672250	0	0
AAFERESDVPLK	MYDGF; MYDGF; MYDGF	Q969H8; M0QYN0; M0QXF7	MYDGF_HUMAN Myeloid-derived growth factor; M0QYN0_HUMAN Myeloid-derived growth factor; M0QXF7_HUMAN Myeloid-derived growth factor (Fragment)	Unmodified	0	0	0	0	0	0	0	0	5728500	546130	110090	0	0	0	79382	0	0	0
AAFERESDVPLKTEEFEVTK	MYDGF; MYDGF; MYDGF	Q969H8; M0QYN0; M0QXF7	MYDGF_HUMAN Myeloid-derived growth factor; M0QYN0_HUMAN Myeloid-derived growth factor; M0QXF7_HUMAN Myeloid-derived growth factor (Fragment)	Unmodified	0	0	0	0	3465300	689410	3117600	2402400	62746000	56677000	1508500	0	781820	2664100	0	0	1568200	1882300
AAFGKADDDDVVVK	TLN2; TLN2; TLN2	Q9Y4G6; H0YMT1; A0A1B0GVU7	TLN2_HUMAN Talin-2; H0YMT1_HUMAN Talin-2 (Fragment); A0A1B0GVU7_HUMAN Talin-2	Unmodified	0	0	0	0	0	0	0	0	993250	0	0	416670	55426	219030	0	0	449660	625170
AAFGLSEAGFNTACVTK	SDHA; SDHA; SDHA; N/A	P31040; D6RFM5; A0A087X1I3; A0A494C1T6	SDHA_HUMAN Succinate dehydrogenase [ubiquinone] flavoprotein subunit, mitochondrial; D6RFM5_HUMAN Succinate dehydrogenase [ubiquinone] flavoprotein subunit, mitochondrial; A0A087X1I3_HUMAN Flavoprotein subunit of complex II; A0A494C1T6_HUMAN Flavoprotein subunit of complex II	Unmodified	0	0	0	0	0	0	442680	0	1950000	258330	53347	0	0	0	0	0	0	0
AAFGQGSGPIMLDEVQCTGTEASLADCK	LGALS3BP; LGALS3BP; LGALS3BP; LGALS3BP; LGALS3BP; LGALS3BP	Q08380; K7ESM3; K7EP36; K7EJD3; K7ERZ6; K7EKQ5	LG3BP_HUMAN Galectin-3-binding protein; K7ESM3_HUMAN Galectin-3-binding protein (Fragment); K7EP36_HUMAN Galectin-3-binding protein (Fragment); K7EJD3_HUMAN Galectin-3-binding protein; K7ERZ6_HUMAN Galectin-3-binding protein; K7EKQ5_HUMAN Galectin-3-binding protein	Oxidation (M)	0	0	0	0	0	0	0	0	2413900	1515600	10272000	1471900	2056200	1243400	0	0	0	7396200
AAFGQGSGPIMLDEVQCTGTEASLADCK	LGALS3BP; LGALS3BP; LGALS3BP; LGALS3BP; LGALS3BP; LGALS3BP	Q08380; K7ESM3; K7EP36; K7EJD3; K7ERZ6; K7EKQ5	LG3BP_HUMAN Galectin-3-binding protein; K7ESM3_HUMAN Galectin-3-binding protein (Fragment); K7EP36_HUMAN Galectin-3-binding protein (Fragment); K7EJD3_HUMAN Galectin-3-binding protein; K7ERZ6_HUMAN Galectin-3-binding protein; K7EKQ5_HUMAN Galectin-3-binding protein	Unmodified	0	0	0	0	0	0	0	0	5463000	0	0	0	0	0	0	0	0	2223700
AAFIKAEK	PDCD10; PDCD10; PDCD10; PDCD10; PDCD10; PDCD10; PDCD10	Q9BUL8; H7C5M9; C9JND6; C9J5C3; C9JSA3; C9J6F3; C9J932	PDC10_HUMAN Programmed cell death protein 10; H7C5M9_HUMAN Programmed cell death protein 10 (Fragment); C9JND6_HUMAN Programmed cell death protein 10 (Fragment); C9J5C3_HUMAN Programmed cell death protein 10 (Fragment); C9JSA3_HUMAN Programmed cell death protein 10 (Fragment); C9J6F3_HUMAN Programmed cell death protein 10; C9J932_HUMAN Programmed cell death protein 10 (Fragment)	Unmodified	0	0	0	0	710290	0	0	0	0	94594	59976	0	284210	169580	0	0	0	0
AAFIKAEKENPGLTQDIIMK	PDCD10; PDCD10; PDCD10; PDCD10; PDCD10; PDCD10; PDCD10	Q9BUL8; H7C5M9; C9JND6; C9J5C3; C9JSA3; C9J6F3; C9J932	PDC10_HUMAN Programmed cell death protein 10; H7C5M9_HUMAN Programmed cell death protein 10 (Fragment); C9JND6_HUMAN Programmed cell death protein 10 (Fragment); C9J5C3_HUMAN Programmed cell death protein 10 (Fragment); C9JSA3_HUMAN Programmed cell death protein 10 (Fragment); C9J6F3_HUMAN Programmed cell death protein 10; C9J932_HUMAN Programmed cell death protein 10 (Fragment)	Unmodified	0	0	0	0	1687300	0	0	0	0	0	0	0	533420	484050	140040	0	0	492640
AAFIKAEKENPGLTQDIIMK	PDCD10; PDCD10; PDCD10; PDCD10; PDCD10; PDCD10; PDCD10	Q9BUL8; H7C5M9; C9JND6; C9J5C3; C9JSA3; C9J6F3; C9J932	PDC10_HUMAN Programmed cell death protein 10; H7C5M9_HUMAN Programmed cell death protein 10 (Fragment); C9JND6_HUMAN Programmed cell death protein 10 (Fragment); C9J5C3_HUMAN Programmed cell death protein 10 (Fragment); C9JSA3_HUMAN Programmed cell death protein 10 (Fragment); C9J6F3_HUMAN Programmed cell death protein 10; C9J932_HUMAN Programmed cell death protein 10 (Fragment)	Oxidation (M)	0	0	0	0	0	0	0	0	0	0	0	0	1416300	0	0	0	0	0
AAFKLDFLPEMMVDHCSLNSSPVSK	CELF1; CELF1; CELF1; CELF1	G5EA30; F5H0D8; E9PKU1; F5H3J7	G5EA30_HUMAN CUG triplet repeat, RNA binding protein 1, isoform CRA_c; F5H0D8_HUMAN CUGBP Elav-like family member 1 (Fragment); E9PKU1_HUMAN CUGBP Elav-like family member 1 (Fragment); F5H3J7_HUMAN CUGBP Elav-like family member 1 (Fragment)	Acetyl (Protein N-term);2 Oxidation (M)	0	211350	0	0	0	0	50529	0	0	0	0	0	360220	113580	0	0	0	0
AAFKTSYGK	ANXA7	P20073	ANXA7_HUMAN Annexin A7	Unmodified	0	0	0	0	197130	0	188040	55880	0	784490	0	0	835920	0	0	0	547430	561260
AAFKTSYGKDLIK	ANXA7	P20073	ANXA7_HUMAN Annexin A7	Unmodified	0	0	0	0	1177300	0	179590	81177	258560	1148300	0	0	84541	0	0	0	700910	797790
AAFPQYQPVVMLEK	CEMIP2; CEMIP2; CEMIP2; CEMIP2	Q9UHN6; H3BLX9; H3BLY0; B4E1B9	CEIP2_HUMAN Cell surface hyaluronidase; H3BLX9_HUMAN Cell surface hyaluronidase (Fragment); H3BLY0_HUMAN Cell surface hyaluronidase (Fragment); B4E1B9_HUMAN Cell surface hyaluronidase	Oxidation (M)	0	0	0	224650	1302200	98150	0	0	0	373150	0	0	0	0	722120	391820	51507	0
AAFPQYQPVVMLEK	CEMIP2; CEMIP2; CEMIP2; CEMIP2	Q9UHN6; H3BLX9; H3BLY0; B4E1B9	CEIP2_HUMAN Cell surface hyaluronidase; H3BLX9_HUMAN Cell surface hyaluronidase (Fragment); H3BLY0_HUMAN Cell surface hyaluronidase (Fragment); B4E1B9_HUMAN Cell surface hyaluronidase	Unmodified	0	0	0	0	0	0	0	0	2790900	0	0	0	0	0	0	0	0	0
AAFQLDCSIVSR	IGSF3	O75054	IGSF3_HUMAN Immunoglobulin superfamily member 3	Unmodified	589090	679780	0	441110	72250	0	0	0	397550	0	0	1026300	0	0	1341300	814520	0	0
AAFRQVQGSEISSIDEFCR	VPS28; VPS28	Q9UK41; E9PQR7	VPS28_HUMAN Vacuolar protein sorting-associated protein 28 homolog; E9PQR7_HUMAN Vacuolar protein sorting-associated protein 28 homolog (Fragment)	Unmodified	26528000	46389000	0	655250	0	0	0	0	0	0	0	0	1389600	0	14744000	245870	0	0
AAFRQVQGSEISSIDEFCRK	VPS28; VPS28	Q9UK41; E9PQR7	VPS28_HUMAN Vacuolar protein sorting-associated protein 28 homolog; E9PQR7_HUMAN Vacuolar protein sorting-associated protein 28 homolog (Fragment)	Unmodified	0	0	0	1462400	8311900	1527300	3648300	1287100	0	3910000	0	0	26929000	16091000	0	0	4273500	8305900
AAFSKDESKEPIVEVR	NCAM1; NCAM1; NCAM1; NCAM1; NCAM1; NCAM1; NCAM1; NCAM1	P13591; A0A087WWJ5; A0A0D9SF30; A0A087WTF6; A0A087WWD4; A0A087WV75; A0A0D9SF98; A0A087WX77	NCAM1_HUMAN Neural cell adhesion molecule 1; A0A087WWJ5_HUMAN Neural cell adhesion molecule 1 (Fragment); A0A0D9SF30_HUMAN Neural cell adhesion molecule 1 (Fragment); A0A087WTF6_HUMAN Neural cell adhesion molecule 1; A0A087WWD4_HUMAN Neural cell adhesion molecule 1; A0A087WV75_HUMAN Neural cell adhesion molecule 1; A0A0D9SF98_HUMAN Neural cell adhesion molecule 1 (Fragment); A0A087WX77_HUMAN Neur…	Unmodified	0	0	0	0	0	0	76544	0	5704900	3664500	153980	10616000	0	0	0	0	0	0
AAFTAFEEAQLPR	CCDC124	Q96CT7	CC124_HUMAN Coiled-coil domain-containing protein 124	Unmodified	445740	0	448570	546820	0	0	0	0	212150	41952	0	383840	0	0	320960	714360	0	0
AAFVLPEFAR	SRM; SRM	P19623; K7EL89	SPEE_HUMAN Spermidine synthase; K7EL89_HUMAN Spermidine synthase (Fragment)	Unmodified	0	326360	759280	462850	0	0	0	41607	5620500	204070	482980	6515100	346600	117670	1246200	1431600	0	24139
AAFVLPEFARK	SRM; SRM	P19623; K7EL89	SPEE_HUMAN Spermidine synthase; K7EL89_HUMAN Spermidine synthase (Fragment)	Unmodified	0	0	0	157570	188810	0	0	0	885690	714380	162070	129140	1443400	234190	0	0	238790	434820
AAFVSEQQQK	ITGA3; ITGA3	P26006; H0YA49	ITA3_HUMAN Integrin alpha-3; H0YA49_HUMAN Integrin alpha-3 (Fragment)	Unmodified	639100	680120	409930	0	105590000	57715000	0	0	1130600	123830	0	4631600	0	0	702550	519250	17139000	84658000
AAFVSEQQQKLSR	ITGA3; ITGA3	P26006; H0YA49	ITA3_HUMAN Integrin alpha-3; H0YA49_HUMAN Integrin alpha-3 (Fragment)	Unmodified	0	0	0	0	2450600	495860	0	0	0	0	0	0	46819	0	0	0	2976600	3665400
AAFVSEQQQKLSRLQYSR	ITGA3; ITGA3	P26006; H0YA49	ITA3_HUMAN Integrin alpha-3; H0YA49_HUMAN Integrin alpha-3 (Fragment)	Unmodified	0	0	0	0	1387700	0	0	0	0	60334	0	0	0	0	0	0	1939100	1720800
AAGAAGAAAAAAR	C2orf72	A6NCS6	CB072_HUMAN Uncharacterized protein C2orf72	Unmodified	170630	424280	250710	0	122000	58319	0	0	0	0	120280	459750	0	0	707540	547390	82810	172430
AAGARPLTSPESLSR	BAG6; BAG6; BAG6; BAG6; BAG6	P46379; A0A024RCR6; A0A7I2V508; A0A7P0MQS5; A0A0G2JK23	BAG6_HUMAN Large proline-rich protein BAG6; A0A024RCR6_HUMAN BCL2-associated athanogene 6; A0A7I2V508_HUMAN BCL2-associated athanogene 6; A0A7P0MQS5_HUMAN Large proline-rich protein BAG6; A0A0G2JK23_HUMAN BCL2-associated athanogene 6	Unmodified	0	0	0	0	0	0	0	0	276180	46414	19853	0	0	0	0	0	0	0
AAGASDVVLYK	FARSB	Q9NSD9	SYFB_HUMAN Phenylalanine--tRNA ligase beta subunit	Unmodified	0	246650	0	0	432910	5266100	851470	114220	290530	501720	608050	2634400	424350	0	0	286860	1093900	0
AAGCDFTNVVK	RIDA; RIDA; RIDA	P52758; H0YB34; H0YBX3	RIDA_HUMAN 2-iminobutanoate/2-iminopropanoate deaminase; H0YB34_HUMAN 2-iminobutanoate/2-iminopropanoate deaminase (Fragment); H0YBX3_HUMAN 2-iminobutanoate/2-iminopropanoate deaminase (Fragment)	Unmodified	0	0	0	0	0	0	0	141070	834140	518260	0	366900	0	0	409230	196550	275280	238930
AAGDTTVIENSDVSPETESSEK	KTN1; KTN1; KTN1; KTN1	Q86UP2; B7Z6P3; H0YJP2; G3V4Y7	KTN1_HUMAN Kinectin; B7Z6P3_HUMAN Kinectin; H0YJP2_HUMAN Kinectin (Fragment); G3V4Y7_HUMAN Kinectin	Unmodified	0	0	0	0	0	0	0	0	132690	0	158530	3231700	0	0	0	0	0	49179
AAGDVDIGDAAYYFERDIKGESLFQGR	TACSTD2	P09758	TACD2_HUMAN Tumor-associated calcium signal transducer 2	Unmodified	0	0	0	223970	25776000	5622800	0	0	518450	142340	0	0	0	0	0	0	202970	442840
AAGEPIKEGDNDYFTCITK	DNAJC2; DNAJC2; DNAJC2; DNAJC2	Q99543; F2Z3N9; C9IZ83; H7C3L7	DNJC2_HUMAN DnaJ homolog subfamily C member 2; F2Z3N9_HUMAN DnaJ homolog subfamily C member 2; C9IZ83_HUMAN DnaJ homolog subfamily C member 2 (Fragment); H7C3L7_HUMAN DnaJ homolog subfamily C member 2 (Fragment)	Unmodified	0	0	0	0	331360	0	190660	148000	0	64220	0	226480	559430	352550	0	0	189040	0
AAGFKDPLLASGTDGVGTK	GART	P22102	PUR2_HUMAN Trifunctional purine biosynthetic protein adenosine-3	Unmodified	0	186480	0	173790	852970	0	703170	471480	462800	250700	591940	3794000	908860	350610	0	246840	500150	904090
AAGFKDPLLASGTDGVGTKLK	GART	P22102	PUR2_HUMAN Trifunctional purine biosynthetic protein adenosine-3	Unmodified	0	0	0	0	0	0	0	577040	0	0	0	0	1142600	0	0	0	0	0
AAGFNVLR	HSPA14	Q0VDF9	HSP7E_HUMAN Heat shock 70 kDa protein 14	Unmodified	0	0	0	0	0	0	0	0	0	0	0	1481800	0	0	0	0	0	0
AAGGAPSPPPPVRR	TBC1D10B	Q4KMP7	TB10B_HUMAN TBC1 domain family member 10B	Unmodified	39978	0	0	0	0	0	0	0	756740	109270	125930	0	0	0	55906	75401	0	0
AAGGAVCEQPLGLECR	MUC5B	Q9HC84	MUC5B_HUMAN Mucin-5B	Unmodified	0	0	0	0	0	0	0	0	0	0	0	0	119750	0	0	0	0	879290
AAGGDHGSPDSYR	ADSL; ADSL; ADSL; ADSL; ADSL; N/A; ADSL; ADSL; ADSL; ADSL; ADSL; ADSL; ADSL; ADSL; ADSL; ADSL	P30566; B4DEP1; A0A7P0Z472; A0A7P0T9A7; A0A096LNY5; A0A1W2PRX2; A0A7P0T8E4; A0A1B0GTG9; A0A096LP92; A0A1B0GWJ0; A0A096LNY6; A0A0A6YY92; A0A1B0GTJ7; A0A1B0GWF8; A0A096LNY4; A0A096LP72	PUR8_HUMAN Adenylosuccinate lyase; B4DEP1_HUMAN Adenylosuccinate lyase; A0A7P0Z472_HUMAN Adenylosuccinate lyase; A0A7P0T9A7_HUMAN Adenylosuccinate lyase; A0A096LNY5_HUMAN Adenylosuccinate lyase; A0A1W2PRX2_HUMAN Uncharacterized protein; A0A7P0T8E4_HUMAN Adenylosuccinate lyase; A0A1B0GTG9_HUMAN Adenylosuccinate lyase; A0A096LP92_HUMAN Adenylosuccinate lyase; A0A1B0GWJ0_HUMAN Adenylosuccinate lyase…	Acetyl (Protein N-term)	0	0	0	0	0	0	0	0	0	0	146910	811530	0	0	0	0	0	0
AAGGDHGSPDSYRSPLASR	ADSL; ADSL; ADSL; ADSL; ADSL; N/A; ADSL; ADSL; ADSL; ADSL; ADSL; ADSL; ADSL; ADSL; ADSL; ADSL	P30566; B4DEP1; A0A7P0Z472; A0A7P0T9A7; A0A096LNY5; A0A1W2PRX2; A0A7P0T8E4; A0A1B0GTG9; A0A096LP92; A0A1B0GWJ0; A0A096LNY6; A0A0A6YY92; A0A1B0GTJ7; A0A1B0GWF8; A0A096LNY4; A0A096LP72	PUR8_HUMAN Adenylosuccinate lyase; B4DEP1_HUMAN Adenylosuccinate lyase; A0A7P0Z472_HUMAN Adenylosuccinate lyase; A0A7P0T9A7_HUMAN Adenylosuccinate lyase; A0A096LNY5_HUMAN Adenylosuccinate lyase; A0A1W2PRX2_HUMAN Uncharacterized protein; A0A7P0T8E4_HUMAN Adenylosuccinate lyase; A0A1B0GTG9_HUMAN Adenylosuccinate lyase; A0A096LP92_HUMAN Adenylosuccinate lyase; A0A1B0GWJ0_HUMAN Adenylosuccinate lyase…	Acetyl (Protein N-term)	80460	87166	179990	0	0	146590	152750	79520	0	85670	594040	7755400	651500	0	420570	418880	259340	299450
AAGGLHLLPWSR	KIAA2013	Q8IYS2	K2013_HUMAN Uncharacterized protein KIAA2013	Unmodified	0	55267	0	0	0	715820	0	0	4248500	562760	0	1020700	0	0	0	0	0	0
AAGGLHLLPWSRGEPGAAEPSACLEAATR	KIAA2013	Q8IYS2	K2013_HUMAN Uncharacterized protein KIAA2013	Unmodified	0	0	0	0	0	0	0	0	3262800	0	0	0	0	0	0	0	0	0
AAGHPGDPESQQR	TLN1	Q9Y490	TLN1_HUMAN Talin-1	Unmodified	122610	205950	44422	0	120050	0	27470	0	19106	17862	13056	517240	38303	0	128100	148200	27237	18665
AAGHPGDPESQQRLAQVAK	TLN1	Q9Y490	TLN1_HUMAN Talin-1	Unmodified	0	0	0	74928	3650300	1178400	4244000	1189200	0	732240	0	0	756440	1460900	0	0	1650000	498730
AAGIDEQENWHEGK	LAP3	P28838	AMPL_HUMAN Cytosol aminopeptidase	Unmodified	0	0	123780	461580	886890	144730	198700	140580	1525900	117400	536100	1812200	587770	586080	0	320880	176750	657060
AAGKGPLATGGIKK	TMA7	Q9Y2S6	TMA7_HUMAN Translation machinery-associated protein 7	Unmodified	333790	702600	0	0	3706500	0	386470	283950	540990	2173500	0	0	4630800	3460200	0	0	1603700	6554000
AAGKITDAFSSLAK	VPS33B; VPS33B; N/A	Q9H267; F5H008; A0A2R8YDQ0	VP33B_HUMAN Vacuolar protein sorting-associated protein 33B; F5H008_HUMAN Vacuolar protein sorting-associated protein 33B; A0A2R8YDQ0_HUMAN Uncharacterized protein	Unmodified	0	0	0	0	473760	0	150990	107370	0	57859	0	0	181830	157120	0	0	0	226200
AAGMSSPGAQSHPEELPR	MYO9B; MYO9B; MYO9B; MYO9B; MYO9B	Q13459; M0QZY4; M0R0P8; M0R300; M0R2J3	MYO9B_HUMAN Unconventional myosin-IXb; M0QZY4_HUMAN Unconventional myosin-IXb (Fragment); M0R0P8_HUMAN Unconventional myosin-IXb; M0R300_HUMAN Unconventional myosin-IXb (Fragment); M0R2J3_HUMAN Unconventional myosin-IXb (Fragment)	Unmodified	0	0	0	0	0	0	0	0	0	0	0	876060	0	0	0	0	0	0
AAGPELRVEGWK	C9orf64	Q5T6V5	QSPP_HUMAN Queuosine salvage protein	Unmodified	0	0	0	0	5935500	0	0	529280	308090	486890	0	4830200	1406000	0	0	0	329780	72434
AAGPISERNQDATVYVGGLDEK	SF3B4	Q15427	SF3B4_HUMAN Splicing factor 3B subunit 4	Acetyl (Protein N-term)	310170	580930	0	0	0	0	0	723430	0	0	0	0	0	0	0	0	0	0
AAGSGELGVTMK	FLNB; FLNB	O75369; E7EN95	FLNB_HUMAN Filamin-B; E7EN95_HUMAN Filamin-B	Unmodified	0	83394	0	0	4829500	1015100	0	0	1105300	1353700	221240	2464200	0	0	616080	0	501390	845930
AAGSGELGVTMK	FLNB; FLNB	O75369; E7EN95	FLNB_HUMAN Filamin-B; E7EN95_HUMAN Filamin-B	Oxidation (M)	0	0	369230	0	1247400	366330	0	0	169470	0	0	910380	254990	0	0	0	0	432890
AAGSGELGVTMKGPK	FLNB; FLNB	O75369; E7EN95	FLNB_HUMAN Filamin-B; E7EN95_HUMAN Filamin-B	Oxidation (M)	0	0	0	0	1583700	191190	0	29363	0	0	0	337480	281880	375280	0	33264	336390	250640
AAGSGELGVTMKGPK	FLNB; FLNB	O75369; E7EN95	FLNB_HUMAN Filamin-B; E7EN95_HUMAN Filamin-B	Unmodified	0	0	0	0	4446800	703800	0	0	0	0	0	447360	0	0	0	0	1159800	611510
AAGSGELGVTMKGPKGLEELVK	FLNB; FLNB	O75369; E7EN95	FLNB_HUMAN Filamin-B; E7EN95_HUMAN Filamin-B	Unmodified	0	0	0	0	1746700	0	0	159140	0	0	0	0	0	0	0	0	1738100	0
AAGTLYTYPENWR	EEF1G	P26641	EF1G_HUMAN Elongation factor 1-gamma	Acetyl (Protein N-term)	0	0	0	0	0	58545	0	0	227980	0	127790	1250400	0	0	0	0	0	0
AAGVNVEPFWPGLFAK	RPLP1	P05386	RLA1_HUMAN 60S acidic ribosomal protein P1	Unmodified	29065000	33153000	7042800	21639000	0	0	9296500	235120	5664400	4299100	0	0	33565000	15410000	46783000	33315000	5880800	6690200
AAGVPSATITWRK	HSPG2	P98160	PGBM_HUMAN Basement membrane-specific heparan sulfate proteoglycan core protein	Unmodified	0	0	2996200	0	1630900	1062100	0	6025.3	401100	709250	0	287570	0	1505700	0	0	0	1411400
AAGVVLEMIR	RUVBL2; RUVBL2; RUVBL2; RUVBL2	Q9Y230; M0R0Y3; X6R2L4; M0QXI6	RUVB2_HUMAN RuvB-like 2; M0R0Y3_HUMAN RuvB-like helicase; X6R2L4_HUMAN RuvB-like helicase; M0QXI6_HUMAN RuvB-like helicase (Fragment)	Oxidation (M)	0	0	13380	0	0	0	66954	33018	0	0	0	678430	0	0	0	0	0	0
AAGVVLEMIR	RUVBL2; RUVBL2; RUVBL2; RUVBL2	Q9Y230; M0R0Y3; X6R2L4; M0QXI6	RUVB2_HUMAN RuvB-like 2; M0R0Y3_HUMAN RuvB-like helicase; X6R2L4_HUMAN RuvB-like helicase; M0QXI6_HUMAN RuvB-like helicase (Fragment)	Unmodified	197580	97022	82316	102010	0	0	0	0	257530	23259	25304	1681600	0	0	124990	0	0	0
AAGWSELSERDAIYK	PCBD2; PCBD2	Q9H0N5; H0YA52	PHS2_HUMAN Pterin-4-alpha-carbinolamine dehydratase 2; H0YA52_HUMAN 4a-hydroxytetrahydrobiopterin dehydratase (Fragment)	Unmodified	0	0	0	0	294690	87235	111570	0	715200	0	383060	335980	487120	0	0	0	0	0
AAHIFFTDTCPEPLFSELGR	STXBP2; STXBP2; STXBP2; STXBP2; STXBP2	Q15833; M0QZ54; A0A087WUN8; M0R118; M0R0M7	STXB2_HUMAN Syntaxin-binding protein 2; M0QZ54_HUMAN Syntaxin-binding protein 2 (Fragment); A0A087WUN8_HUMAN Syntaxin-binding protein 2; M0R118_HUMAN Syntaxin-binding protein 2 (Fragment); M0R0M7_HUMAN Syntaxin-binding protein 2	Unmodified	452740	446580	338380	2444000	2952600	863960	0	0	824210	1305000	729950	3086600	3736100	2404300	984010	1039500	2241000	2107400
AAHIFFTDTCPEPLFSELGRSRLAK	STXBP2; STXBP2; STXBP2; STXBP2; STXBP2	Q15833; M0QZ54; A0A087WUN8; M0R118; M0R0M7	STXB2_HUMAN Syntaxin-binding protein 2; M0QZ54_HUMAN Syntaxin-binding protein 2 (Fragment); A0A087WUN8_HUMAN Syntaxin-binding protein 2; M0R118_HUMAN Syntaxin-binding protein 2 (Fragment); M0R0M7_HUMAN Syntaxin-binding protein 2	Unmodified	229670	308020	45133	114150	0	0	0	0	0	0	0	0	66600	0	125920	105560	2015900	0
AAHIFNEALVCHQIR	MYO1B; MYO1B	O43795; E9PDF6	MYO1B_HUMAN Unconventional myosin-Ib; E9PDF6_HUMAN Unconventional myosin-Ib	Unmodified	172310	469970	0	705600	966270	285300	185180	0	0	253110	5075400	17398000	0	0	998070	150500	0	2906500
AAHIFNEALVCHQIRYLGLLENVR	MYO1B; MYO1B	O43795; E9PDF6	MYO1B_HUMAN Unconventional myosin-Ib; E9PDF6_HUMAN Unconventional myosin-Ib	Unmodified	0	0	0	0	3715000	0	363650	0	0	653520	0	0	0	0	0	0	2666100	0
AAHLCAEAALRLVKPGNQNTQVTEAWNK	PA2G4; PA2G4; PA2G4; N/A	Q9UQ80; F8VR77; F8W0A3; H0YIN7	PA2G4_HUMAN Proliferation-associated protein 2G4; F8VR77_HUMAN Proliferation-associated protein 2G4; F8W0A3_HUMAN Proliferation-associated protein 2G4 (Fragment); H0YIN7_HUMAN Peptidase_M24 domain-containing protein (Fragment)	Unmodified	0	0	0	0	4389900	485470	1361300	0	0	8145700	0	0	5104500	2056400	0	0	2977500	1190300
AAHSEGNTTAGLDMR	CCT2	P78371	TCPB_HUMAN T-complex protein 1 subunit beta	Unmodified	0	0	0	158670	0	96761	0	0	718840	46235	221390	7320700	0	0	0	0	42343	0
AAHSEGNTTAGLDMR	CCT2	P78371	TCPB_HUMAN T-complex protein 1 subunit beta	Oxidation (M)	0	0	483050	0	0	0	0	0	0	0	878060	1733900	0	0	0	1643000	0	0
AAHVFFTDSCPDALFNELVK	STXBP1; STXBP1; STXBP1; STXBP1; STXBP1; STXBP1; STXBP1; STXBP1; STXBP1; STXBP1	P61764; A0A0D9SEP9; A0A1B0GW76; A0A1B0GVQ5; A0A0D9SG72; A0A2R8Y5D4; A0A0D9SFW6; A0A1B0GTP9; A0A0D9SFQ7; A0A1B0GWF2	STXB1_HUMAN Syntaxin-binding protein 1; A0A0D9SEP9_HUMAN Syntaxin-binding protein 1 (Fragment); A0A1B0GW76_HUMAN Syntaxin-binding protein 1; A0A1B0GVQ5_HUMAN Syntaxin-binding protein 1; A0A0D9SG72_HUMAN Syntaxin-binding protein 1; A0A2R8Y5D4_HUMAN Syntaxin-binding protein 1 (Fragment); A0A0D9SFW6_HUMAN Syntaxin-binding protein 1 (Fragment); A0A1B0GTP9_HUMAN Syntaxin-binding protein 1; A0A0D9SFQ7_…	Unmodified	784070	80746	56837	677670	25936	0	2402300	0	1729300	445380	93490	1658800	393980	56875	479250	0	300640	404980
AAIDWFDGK	TAF15; FUS; TAF15; FUS	Q92804; P35637; A0A075B7D9; H3BPE7	RBP56_HUMAN TATA-binding protein-associated factor 2N; FUS_HUMAN RNA-binding protein FUS; A0A075B7D9_HUMAN TATA-binding protein-associated factor 2N; H3BPE7_HUMAN RNA-binding protein FUS	Unmodified	595240	604910	0	0	2270100	0	0	0	2154500	1240900	778170	0	948400	1164800	0	0	385270	1112800
AAIDWFDGKEFSGNPIK	FUS; FUS	P35637; H3BPE7	FUS_HUMAN RNA-binding protein FUS; H3BPE7_HUMAN RNA-binding protein FUS	Unmodified	0	0	0	0	0	178780	0	166940	0	967730	0	0	0	0	0	0	0	0
AAIEAFNK	SRP68	Q9UHB9	SRP68_HUMAN Signal recognition particle subunit SRP68	Unmodified	0	0	43562	166260	0	0	18694	0	0	112580	294750	3534800	0	0	0	81381	0	0
AAIHYGIIDNDGGWVDITR	CRISPLD1; CRISPLD1	Q9H336; B7Z8V9	CRLD1_HUMAN Cysteine-rich secretory protein LCCL domain-containing 1; B7Z8V9_HUMAN Cysteine-rich secretory protein LCCL domain-containing 1	Unmodified	282630	0	0	0	0	0	0	0	1018300	166610	0	0	0	1249500	0	0	0	0
AAIISAEGDSK	PHB; PHB; PHB	P35232; C9JZ20; C9JW96	PHB_HUMAN Prohibitin; C9JZ20_HUMAN Prohibitin; C9JW96_HUMAN Prohibitin (Fragment)	Unmodified	0	0	0	0	0	0	0	0	1402600	510660	0	0	0	0	0	0	0	0
AAILPTSIFLTNK	PRMT5; PRMT5	O14744; H0YJX6	ANM5_HUMAN Protein arginine N-methyltransferase 5; H0YJX6_HUMAN Protein arginine N-methyltransferase 5 (Fragment)	Unmodified	0	0	0	0	0	0	0	0	0	0	0	925610	0	0	0	0	0	0
AAILPTSIFLTNKK	PRMT5; PRMT5	O14744; H0YJX6	ANM5_HUMAN Protein arginine N-methyltransferase 5; H0YJX6_HUMAN Protein arginine N-methyltransferase 5 (Fragment)	Unmodified	0	0	0	0	0	0	0	28635	0	0	0	12321000	0	0	0	0	0	0
AAILQTEVDALRLRLEEK	ERC2; ERC1; ERC2; ERC1; ERC1; ERC1	O15083; Q8IUD2; H7C4G9; G8JLD3; X6RLX0; X6RM00	ERC2_HUMAN ERC protein 2; RB6I2_HUMAN ELKS/Rab6-interacting/CAST family member 1; H7C4G9_HUMAN ERC protein 2 (Fragment); G8JLD3_HUMAN ELKS/Rab6-interacting/CAST family member 1; X6RLX0_HUMAN ELKS/Rab6-interacting/CAST family member 1; X6RM00_HUMAN ELKS/Rab6-interacting/CAST family member 1	Unmodified	0	0	0	0	171430	0	0	0	0	33922	0	0	0	0	0	0	0	74359
AAIPSALDTNSSK	LGALS3BP	Q08380	LG3BP_HUMAN Galectin-3-binding protein	Unmodified	0	233110	0	0	0	0	0	118680	0	372420	113830	0	142650	0	0	0	0	1791500
AAIQSQLDGVR	EXOC3; EXOC3; EXOC3	O60645; D6RBR9; D6RB59	EXOC3_HUMAN Exocyst complex component 3; D6RBR9_HUMAN Exocyst complex component 3 (Fragment); D6RB59_HUMAN Exocyst complex component 3	Unmodified	0	263650	0	0	252710	0	0	0	455760	0	0	1091200	0	0	0	132290	0	659400
AAIQSQLDGVRTGLSQLHNALNDVK	EXOC3; EXOC3	O60645; D6RB59	EXOC3_HUMAN Exocyst complex component 3; D6RB59_HUMAN Exocyst complex component 3	Unmodified	33652	0	0	267840	4533700	531840	287200	0	723740	633580	0	0	1356800	814850	83230	0	451850	992710
AAISDSADCSLSPDVDPVLAFQREGFGRQSMSEK	PARD3; PARD3; PARD3	Q8TEW0; Q5VWV2; F5GZI3	PARD3_HUMAN Partitioning defective 3 homolog; Q5VWV2_HUMAN Partitioning defective 3 homolog; F5GZI3_HUMAN Partitioning defective 3 homolog	Oxidation (M)	0	0	2549400	0	0	0	0	0	0	0	0	0	0	0	0	0	2368100	0
AAISNKITSCIFQLLQEAGIK	PAICS; PAICS	P22234; E9PBS1	PUR6_HUMAN Multifunctional protein ADE2; E9PBS1_HUMAN AIR carboxylase (Fragment)	Unmodified	0	0	0	0	164550	0	153890	0	0	29641	0	0	689390	427690	0	0	427710	148080
AAITETQRKPSEDEVLNK	EHBP1	Q8NDI1	EHBP1_HUMAN EH domain-binding protein 1	Unmodified	0	0	0	0	1899500	139890	1162000	70761	565160	573030	38807	210400	0	324910	0	0	425290	1274000
AAIVEKLSSLPFQK	NUTF2; NUTF2	P61970; H3BRV9	NTF2_HUMAN Nuclear transport factor 2; H3BRV9_HUMAN Nuclear transport factor 2 (Fragment)	Unmodified	0	0	0	0	0	0	634600	0	0	0	0	0	0	0	0	0	985250	96231
AAIVFTDGRAQDDVSEWASK	MATN2; MATN2; MATN2	O00339; H0YBU5; H0YBJ4	MATN2_HUMAN Matrilin-2; H0YBU5_HUMAN Matrilin-2 (Fragment); H0YBJ4_HUMAN Matrilin-2 (Fragment)	Unmodified	0	0	0	283250	167650	0	0	0	5208900	2036300	38727	357590	346730	0	104120	0	0	397850
AAIVHNVDSDDLISMGSNDIEVLK	RNF13; RNF13; RNF13	O43567; C9J8T4; C9JYN7	RNF13_HUMAN E3 ubiquitin-protein ligase RNF13; C9J8T4_HUMAN E3 ubiquitin-protein ligase RNF13 (Fragment); C9JYN7_HUMAN E3 ubiquitin-protein ligase RNF13 (Fragment)	Oxidation (M)	0	0	0	0	0	0	0	0	1092200	0	0	0	0	0	0	0	0	0
AAIYQTQAFYAK	ARRDC3	Q96B67	ARRD3_HUMAN Arrestin domain-containing protein 3	Unmodified	0	0	0	0	1145900	233540	786310	102870	301720	0	0	0	245080	0	0	0	0	0
AAKDGANIVIAAK	HSDL2	Q6YN16	HSDL2_HUMAN Hydroxysteroid dehydrogenase-like protein 2	Unmodified	0	0	0	0	496110	0	0	0	688120	523380	0	0	0	0	0	0	0	0
AAKGGELVYTDSEARDVFEK	PLEC; PLEC	Q15149; H0YDN1	PLEC_HUMAN Plectin; H0YDN1_HUMAN Plectin	Unmodified	0	0	0	0	0	0	0	0	0	0	0	0	0	0	0	0	1926400	0
AAKLEILQQQLQVANEAR	NUMA1; NUMA1; NUMA1; NUMA1	Q14980; F5H6Y5; F5H4J1; A0A087WY61	NUMA1_HUMAN Nuclear mitotic apparatus protein 1; F5H6Y5_HUMAN Nuclear mitotic apparatus protein 1 (Fragment); F5H4J1_HUMAN Nuclear mitotic apparatus protein 1 (Fragment); A0A087WY61_HUMAN Nuclear mitotic apparatus protein 1	Unmodified	129460	0	0	165470	0	0	0	0	0	0	180470	398320	0	0	249150	634610	0	0
AAKQGDTILVSGMK	NUP210	Q8TEM1	PO210_HUMAN Nuclear pore membrane glycoprotein 210	Unmodified	0	0	0	0	0	0	0	0	0	674090	0	0	0	0	0	0	0	0
AAKTQLAVCQQR	FKBP4; FKBP4	Q02790; H0YFG2	FKBP4_HUMAN Peptidyl-prolyl cis-trans isomerase FKBP4; H0YFG2_HUMAN Peptidyl-prolyl cis-trans isomerase FKBP4 (Fragment)	Unmodified	0	116750	0	0	0	0	135400	130560	0	0	0	0	203260	14475	0	0	748770	67592
AAKVLEQLTGQTPVFSK	RPL11; RPL11	P62913; Q5VVC8	RL11_HUMAN 60S ribosomal protein L11; Q5VVC8_HUMAN 60S ribosomal protein L11	Unmodified	0	0	0	0	0	0	564830	176240	0	0	0	0	143650	196020	0	0	76546	84629
AALAGGTTMIIDHVVPEPESSLTEAYEK	DPYSL3	Q14195	DPYL3_HUMAN Dihydropyrimidinase-related protein 3	Oxidation (M)	0	0	0	0	4424000	0	3564200	382440	860760	0	41359000	86049000	0	0	0	0	927350	0
AALAGGTTMIIDHVVPEPESSLTEAYEK	DPYSL3	Q14195	DPYL3_HUMAN Dihydropyrimidinase-related protein 3	Unmodified	0	0	0	0	0	0	0	0	0	0	1167900	2972000	0	0	0	0	0	0
AALAGTAYIVQQVNQKGTVYENGK	N/A	N/A	N/A	Unmodified	0	0	0	0	7028500	6838900	54815000	8260700	0	970850	0	0	1197500	36938000	0	0	6513400	4431900
AALAPELALEIPSGSQADIPLPK	AHNAK2	Q8IVF2	AHNK2_HUMAN Protein AHNAK2	Unmodified	75752000	0	0	0	1347400	290850	0	0	0	0	0	0	103280000	0	0	5470800	0	0
AALAPLPPLPAQFK	VTA1; VTA1	Q9NP79; A0A087WY55	VTA1_HUMAN Vacuolar protein sorting-associated protein VTA1 homolog; A0A087WY55_HUMAN Chromosome 6 open reading frame 55, isoform CRA_b	Acetyl (Protein N-term)	2555300	1451900	1061000	1992300	6940700	1391500	1221900	560540	12421000	7223500	2895600	13972000	8212200	6559700	2224000	1165200	3242600	3071500
AALCHFIVDELNAK	NAPB; NAPB	Q9H115; A0A087WZQ7	SNAB_HUMAN Beta-soluble NSF attachment protein; A0A087WZQ7_HUMAN Beta-soluble NSF attachment protein	Unmodified	250050	314250	0	0	0	14226	0	0	918900	345210	0	570290	107990	0	449320	230780	0	0
AALDEQFEPQK	HPGD; HPGD; HPGD	P15428; E9PBZ2; E9PD69	PGDH_HUMAN 15-hydroxyprostaglandin dehydrogenase [NAD(+)]; E9PBZ2_HUMAN 15-hydroxyprostaglandin dehydrogenase [NAD(+)]; E9PD69_HUMAN 15-hydroxyprostaglandin dehydrogenase [NAD(+)]	Unmodified	0	0	0	0	0	0	184160	150710	232710	0	0	0	684270	268980	0	0	331780	3798300
AALEALGSCLNNK	SHMT2; SHMT2; SHMT2; SHMT2; SHMT2; SHMT2; SHMT2; SHMT2; SHMT2; SHMT2	P34897; G3V4T0; G3V2W0; G3V3Y8; G3V241; G3V5L0; G3V2E4; G3V4W5; G3V540; G3V4X0	GLYM_HUMAN Serine hydroxymethyltransferase, mitochondrial; G3V4T0_HUMAN Glycine hydroxymethyltransferase (Fragment); G3V2W0_HUMAN Glycine hydroxymethyltransferase (Fragment); G3V3Y8_HUMAN Glycine hydroxymethyltransferase (Fragment); G3V241_HUMAN Glycine hydroxymethyltransferase (Fragment); G3V5L0_HUMAN Glycine hydroxymethyltransferase (Fragment); G3V2E4_HUMAN Glycine hydroxymethyltransferase; G3V…	Unmodified	0	0	0	0	0	0	0	0	4490700	0	0	0	0	0	0	0	0	0
AALEALLGGGEQAYRER	FAM83F	Q8NEG4	FA83F_HUMAN Protein FAM83F	Unmodified	0	0	0	748970	0	0	322900	0	1380600	0	837910	0	0	0	1110900	863340	0	0
AALEAQNALHNIK	CELF2; CELF2; CELF2; CELF2; CELF2; CELF2; CELF2; CELF2	O95319; Q5VZZ6; V9GYD9; E9PC62; A0A1B0GUN8; A0A0J9YX66; A0A0J9YXJ0; A0A1B0GU44	CELF2_HUMAN CUGBP Elav-like family member 2; Q5VZZ6_HUMAN CUGBP Elav-like family member 2; V9GYD9_HUMAN CUGBP Elav-like family member 2; E9PC62_HUMAN CUGBP Elav-like family member 2; A0A1B0GUN8_HUMAN CUGBP Elav-like family member 2; A0A0J9YX66_HUMAN CUGBP Elav-like family member 2; A0A0J9YXJ0_HUMAN CUGBP Elav-like family member 2; A0A1B0GU44_HUMAN CUGBP Elav-like family member 2	Unmodified	0	0	0	0	0	0	1250000	1282500	0	0	0	254780	0	0	0	0	0	0
AALEAQNALHNMK	CELF1; CELF1; CELF1; CELF1; CELF1	Q92879; G5EA30; E9PKU1; E9PQK4; E9PSH0	CELF1_HUMAN CUGBP Elav-like family member 1; G5EA30_HUMAN CUG triplet repeat, RNA binding protein 1, isoform CRA_c; E9PKU1_HUMAN CUGBP Elav-like family member 1 (Fragment); E9PQK4_HUMAN CUGBP Elav-like family member 1 (Fragment); E9PSH0_HUMAN CUGBP Elav-like family member 1 (Fragment)	Unmodified	2722400	1625500	1126900	1872900	0	0	1180600	0	0	237520	195940	2703900	4057800	1416400	1119200	898240	272010	384040
AALEAQNALHNMK	CELF1; CELF1; CELF1; CELF1; CELF1	Q92879; G5EA30; E9PKU1; E9PQK4; E9PSH0	CELF1_HUMAN CUGBP Elav-like family member 1; G5EA30_HUMAN CUG triplet repeat, RNA binding protein 1, isoform CRA_c; E9PKU1_HUMAN CUGBP Elav-like family member 1 (Fragment); E9PQK4_HUMAN CUGBP Elav-like family member 1 (Fragment); E9PSH0_HUMAN CUGBP Elav-like family member 1 (Fragment)	Oxidation (M)	2388700	0	1884600	852580	0	0	382430	165350	0	54810	0	544400	1659600	758100	1656300	1194400	0	0
AALEDSSGSSELQEIMR	EPS8; EPS8; EPS8	Q12929; A0A2R8YE63; A0A2R8Y4W2	EPS8_HUMAN Epidermal growth factor receptor kinase substrate 8; A0A2R8YE63_HUMAN Epidermal growth factor receptor kinase substrate 8; A0A2R8Y4W2_HUMAN Epidermal growth factor receptor kinase substrate 8	Unmodified	0	0	0	0	692270	0	0	107350	0	0	0	0	0	0	0	0	0	0
AALEELQR	TUBGCP3; TUBGCP3; TUBGCP3	Q96CW5; A0A0J9YX63; A0A0J9YX56	GCP3_HUMAN Gamma-tubulin complex component 3; A0A0J9YX63_HUMAN Gamma-tubulin complex component (Fragment); A0A0J9YX56_HUMAN Gamma-tubulin complex component (Fragment)	Unmodified	0	1011800	0	32753	0	0	0	0	0	2267600	0	639230	0	0	0	0	0	0
AALEEVYPDLTPEETRR	XRN2	Q9H0D6	XRN2_HUMAN 5'-3' exoribonuclease 2	Unmodified	0	0	0	0	0	634720	0	0	0	0	273280	2343400	0	0	0	0	86859	0
AALEGFLAALQADPPQAER	APLP1; APLP1; APLP1; APLP1	P51693; B7Z4G8; S4R3U6; F5GZ08	APLP1_HUMAN Amyloid-like protein 1; B7Z4G8_HUMAN Amyloid-like protein 1; S4R3U6_HUMAN Amyloid-like protein 1 (Fragment); F5GZ08_HUMAN Amyloid-like protein 1	Unmodified	159620	0	0	0	97964	0	0	0	12366000	369400	0	0	0	0	0	0	0	58137
AALESQLR	CIT; CIT; CIT; CIT; CIT; CIT; CIT	O14578; A0A7I2V4A6; A0A7I2V4H7; A0A7I2V692; A0A7I2V4I0; A0A7I2V365; H7BYJ3	CTRO_HUMAN Citron Rho-interacting kinase; A0A7I2V4A6_HUMAN Citron Rho-interacting kinase; A0A7I2V4H7_HUMAN Citron Rho-interacting kinase; A0A7I2V692_HUMAN Citron Rho-interacting kinase; A0A7I2V4I0_HUMAN Citron Rho-interacting kinase; A0A7I2V365_HUMAN Citron Rho-interacting kinase; H7BYJ3_HUMAN Non-specific serine/threonine protein kinase (Fragment)	Unmodified	0	0	0	0	0	0	0	0	0	0	0	795430	0	0	0	0	0	0
AALESQVRELLAEAK	SPECC1; SPECC1; SPECC1; SPECC1; SPECC1; SPECC1; SPECC1; SPECC1; SPECC1; SPECC1; SPECC1; SPECC1	Q5M775; J3QS22; A0A7P0TBP2; A0A7I2YQJ3; A0A7P0Z4I1; A0A7I2V486; A0A7P0TAS3; A0A7P0T9K0; A0A7I2V562; A0A7I2V451; A0A7I2V416; A0A7P0TB87	CYTSB_HUMAN Cytospin-B; J3QS22_HUMAN Cytospin-B (Fragment); A0A7P0TBP2_HUMAN Cytospin-B; A0A7I2YQJ3_HUMAN Cytospin-B; A0A7P0Z4I1_HUMAN Cytospin-B; A0A7I2V486_HUMAN Cytospin-B; A0A7P0TAS3_HUMAN Cytospin-B; A0A7P0T9K0_HUMAN Cytospin-B; A0A7I2V562_HUMAN Cytospin-B; A0A7I2V451_HUMAN Cytospin-B; A0A7I2V416_HUMAN Cytospin-B; A0A7P0TB87_HUMAN Cytospin-B	Unmodified	0	0	0	68031	508680	52473	0	0	0	121790	0	0	524290	504490	0	0	117810	255470
AALEYLEDIDLK	PRXL2A	Q9BRX8	PXL2A_HUMAN Peroxiredoxin-like 2A	Unmodified	0	0	0	0	0	0	397670	24462	5667200	777670	0	0	0	0	0	0	0	0
AALEYLEDIDLKTLEK	PRXL2A	Q9BRX8	PXL2A_HUMAN Peroxiredoxin-like 2A	Unmodified	0	0	0	0	0	0	0	0	0	1130700	0	0	0	0	0	0	0	0
AALEYLEDIDLKTLEKEPR	PRXL2A	Q9BRX8	PXL2A_HUMAN Peroxiredoxin-like 2A	Unmodified	0	0	0	0	0	0	0	0	0	990520	0	0	0	0	0	0	0	0
AALEYLGSFDHYAT	PTPRD; PTPRF; PTPRS; PTPRF; PTPRF; PTPRF; PTPRF; PTPRD; PTPRS; PTPRD	P23468; P10586; Q13332; H0Y380; H0Y4H1; H0Y7Z9; H0Y6Z7; F5GWR7; G8JL96; Q3KPI9	PTPRD_HUMAN Receptor-type tyrosine-protein phosphatase delta; PTPRF_HUMAN Receptor-type tyrosine-protein phosphatase F; PTPRS_HUMAN Receptor-type tyrosine-protein phosphatase S; H0Y380_HUMAN Protein-tyrosine-phosphatase (Fragment); H0Y4H1_HUMAN Protein-tyrosine-phosphatase (Fragment); H0Y7Z9_HUMAN Protein-tyrosine-phosphatase (Fragment); H0Y6Z7_HUMAN Protein-tyrosine-phosphatase (Fragment); F5GWR…	Unmodified	1741000	1085200	1487000	1613700	2203800	0	0	0	3251700	1008100	0	658510	831530	0	3286800	2055300	0	0
AALFALQNLFEEK	MTR; MTR; MTR; MTR; MTR; MTR; MTR	Q99707; A0A7P0T9G7; A0A7P0TAJ0; A0A494C1A2; A0A7P0TAV2; A0A6Q8PGK3; A0A494C064	METH_HUMAN Methionine synthase; A0A7P0T9G7_HUMAN Methionine synthase; A0A7P0TAJ0_HUMAN Methionine synthase; A0A494C1A2_HUMAN Methionine synthase; A0A7P0TAV2_HUMAN Methionine synthase; A0A6Q8PGK3_HUMAN Methionine synthase; A0A494C064_HUMAN Methionine synthase	Unmodified	0	0	0	12563	41541	0	33412	0	69838	86048	0	0	26137	0	16628	0	0	14335
AALGEPVRLER	LIN7C; LIN7C	Q9NUP9; G3V1D4	LIN7C_HUMAN Protein lin-7 homolog C; G3V1D4_HUMAN Lin-7 homolog C (C. elegans), isoform CRA_b	Acetyl (Protein N-term)	0	759990	7888800	9663300	7850500	0	300930	157650	11583000	0	5030700	6889800	5123000	0	7245500	5091600	1728500	7225400
AALGEPVRLERDICR	LIN7C; LIN7C	Q9NUP9; G3V1D4	LIN7C_HUMAN Protein lin-7 homolog C; G3V1D4_HUMAN Lin-7 homolog C (C. elegans), isoform CRA_b	Acetyl (Protein N-term)	0	0	0	0	0	3111500	0	0	0	0	0	0	57852	66405	0	0	0	9088000
AALGPLVTGLYDVQAFK	UMPS; UMPS; UMPS; UMPS; UMPS	P11172; F2Z3P2; F8WDG4; E9PFD2; F2Z303	UMPS_HUMAN Uridine 5'-monophosphate synthase; F2Z3P2_HUMAN Uridine 5'-monophosphate synthase; F8WDG4_HUMAN Uridine 5'-monophosphate synthase; E9PFD2_HUMAN OMPdecase; F2Z303_HUMAN Uridine 5'-monophosphate synthase	Unmodified	0	0	0	0	673030	0	0	0	414180	0	234960	1865600	0	0	0	0	0	0
AALHLYSNTLNFQISEVEPK	NAA10; NAA10; NAA10; NAA10	P41227; F8W808; A8MWP7; C9JW55	NAA10_HUMAN N-alpha-acetyltransferase 10; F8W808_HUMAN N-alpha-acetyltransferase 10; A8MWP7_HUMAN N-alpha-acetyltransferase 10; C9JW55_HUMAN N-alpha-acetyltransferase 10 (Fragment)	Unmodified	0	3922000	2516700	0	1143300	0	4536600	0	0	0	1084200	1577900	0	0	4026600	3396100	0	0
AALIYTCTVCRTQMPDPK	ZNF706	Q9Y5V0	ZN706_HUMAN Zinc finger protein 706	Unmodified	0	25614	0	0	0	0	0	0	819970	0	0	0	0	0	0	0	425590	1524600
AALLDQALSNAR	MACF1; MACF1; MACF1	H3BQK9; H3BPE1; A0A590UJG2	H3BQK9_HUMAN Microtubule-actin cross-linking factor 1, isoforms 1/2/3/5; H3BPE1_HUMAN Microtubule-actin cross-linking factor 1, isoforms 1/2/3/5; A0A590UJG2_HUMAN Microtubule-actin cross-linking factor 1, isoforms 1/2/3/5	Unmodified	0	0	0	0	0	0	0	0	0	0	0	696240	0	0	116010	0	0	0
AALLDQIR	WASL	O00401	WASL_HUMAN Neural Wiskott-Aldrich syndrome protein	Unmodified	1052800	1074700	0	1387100	0	0	0	0	6084200	411800	0	395230	0	0	1903400	1160400	0	0
AALLDQIREGAQLK	WASL	O00401	WASL_HUMAN Neural Wiskott-Aldrich syndrome protein	Unmodified	1649800	1090200	694840	2168300	2542900	420040	517550	318030	0	0	0	0	3591800	3507400	2227900	827930	1072500	1999700
AALLELWELRR	SPTAN1; SPTAN1; SPTAN1	Q13813; A0A0D9SGF6; A0A0D9SF54	SPTN1_HUMAN Spectrin alpha chain, non-erythrocytic 1; A0A0D9SGF6_HUMAN Spectrin alpha chain, non-erythrocytic 1; A0A0D9SF54_HUMAN Spectrin alpha chain, non-erythrocytic 1	Unmodified	0	0	0	0	0	0	0	0	0	0	0	3055500	0	0	0	0	0	0
AALLNFDEFAVSKDGIEK	FHOD1	Q9Y613	FHOD1_HUMAN FH1/FH2 domain-containing protein 1	Unmodified	0	0	0	0	1814100	0	0	71804	622550	0	0	0	0	0	0	0	419400	0
AALLNQHYQVNFK	EPRS1; EPRS1	P07814; V9GYZ6	SYEP_HUMAN Bifunctional glutamate/proline--tRNA ligase; V9GYZ6_HUMAN Glutamyl-tRNA synthetase (Fragment)	Unmodified	509940	323120	1275500	1095200	3394900	1750000	3537400	1370400	1976700	1661800	1791700	17037000	6689800	3457200	1049700	1057700	1925600	3781100
AALMFANAEEEFFYEK	BCCIP	Q9P287	BCCIP_HUMAN BRCA2 and CDKN1A-interacting protein	Oxidation (M)	0	0	0	28300	271880	58021	92781	0	0	0	210700	0	436710	0	0	0	46372	111330
AALNAVRLLVVDPETDEQLQK	SLC9A3R1; SLC9A3R1	O14745; J3QRP6	NHRF1_HUMAN Na(+)/H(+) exchange regulatory cofactor NHE-RF1; J3QRP6_HUMAN Ezrin-radixin-moesin-binding phosphoprotein 50 (Fragment)	Unmodified	0	0	0	0	6185700	840630	0	380790	0	1397800	0	0	14817000	14554000	0	0	2615600	3184700
AALPAQELEEYNK	ACE; ACE; ACE; N/A	P12821; J3KSQ5; A0A0A0MSN4; F6X3S4	ACE_HUMAN Angiotensin-converting enzyme; J3KSQ5_HUMAN Angiotensin-converting enzyme; A0A0A0MSN4_HUMAN Angiotensin-converting enzyme; F6X3S4_HUMAN Angiotensin-converting enzyme	Unmodified	1451000	895150	0	0	0	0	0	0	0	0	0	0	0	0	0	0	0	0
AALPDLTKVIQLK	DNAJC3; DNAJC3	Q13217; X6R9L0	DNJC3_HUMAN DnaJ homolog subfamily C member 3; X6R9L0_HUMAN DnaJ homolog subfamily C member 3	Unmodified	0	0	0	0	0	0	0	0	0	0	0	0	0	0	0	0	0	0
AALPEGLPEASR	GDF15	Q99988	GDF15_HUMAN Growth/differentiation factor 15	Unmodified	0	0	1160100	550500	579890	0	0	0	5165900	285390	0	0	0	0	2194400	1165100	766220	570190
AALPEGLPEASRLHR	GDF15	Q99988	GDF15_HUMAN Growth/differentiation factor 15	Unmodified	0	0	0	0	0	0	0	0	0	847520	0	0	0	0	0	0	0	0
AALPLTTSDTK	HUWE1	Q7Z6Z7	HUWE1_HUMAN E3 ubiquitin-protein ligase HUWE1	Unmodified	0	0	0	0	0	0	0	679510	0	0	0	3206400	0	0	0	79832	0	0
AALPTPALSPEDK	PTPN23	Q9H3S7	PTN23_HUMAN Tyrosine-protein phosphatase non-receptor type 23	Unmodified	1033200	0	0	0	0	0	0	0	466150	0	111690	484630	0	0	0	0	0	0
AALQEELQLCK	FASN; FASN	P49327; A0A0U1RQF0	FAS_HUMAN Fatty acid synthase; A0A0U1RQF0_HUMAN 3-hydroxyacyl-[acyl-carrier-protein] dehydratase	Unmodified	570490	1034300	1139900	1492100	0	272430	0	122760	47866	0	3144600	34675000	0	0	0	73515	471600	0
AALQELLSK	RPS25	P62851	RS25_HUMAN 40S ribosomal protein S25	Unmodified	8862700	6946300	4414800	2941100	2713600	0	4210900	3082200	1019900	1048000	5000300	33981000	9540300	2978300	5224800	4047100	341380	2528000
AALQELLSKGLIK	RPS25	P62851	RS25_HUMAN 40S ribosomal protein S25	Unmodified	19753	0	0	0	0	0	238670	0	0	0	0	192310	888220	378450	0	0	0	0
AALQLVVDPGDPR	PAK4	O96013	PAK4_HUMAN Serine/threonine-protein kinase PAK 4	Unmodified	494940	423240	270590	327240	0	0	0	0	0	0	126040	665460	0	0	492860	644130	0	0
AALSALESFLK	PRKDC	P78527	PRKDC_HUMAN DNA-dependent protein kinase catalytic subunit	Unmodified	0	0	0	0	0	0	0	0	0	0	0	1454100	0	0	0	0	0	0
AALSASEGEEVPQDK	AIFM1; AIFM1; AIFM1; AIFM1; AIFM1; AIFM1; AIFM1; AIFM1; AIFM1; AIFM1	O95831; A0A6Q8PFW2; A0A6Q8PFQ8; A0A6Q8PFE1; A0A6Q8PFM5; A0A6Q8PFS4; A0A6Q8PG15; A0A6Q8PF87; A0A7I2PK44; A0A6Q8PFA7	AIFM1_HUMAN Apoptosis-inducing factor 1, mitochondrial; A0A6Q8PFW2_HUMAN Apoptosis-inducing factor 1, mitochondrial (Fragment); A0A6Q8PFQ8_HUMAN Apoptosis-inducing factor 1, mitochondrial; A0A6Q8PFE1_HUMAN Apoptosis-inducing factor 1, mitochondrial; A0A6Q8PFM5_HUMAN Apoptosis-inducing factor 1, mitochondrial; A0A6Q8PFS4_HUMAN Apoptosis-inducing factor 1, mitochondrial; A0A6Q8PG15_HUMAN Apoptosis-…	Unmodified	0	0	0	0	0	0	0	0	0	0	0	419700	0	0	0	0	0	0
AALSEEELEK	EIF4G1; EIF4G1; EIF4G1; EIF4G1; EIF4G1	Q04637; E7EX73; E7EUU4; A0A7I2Y1C3; E9PGM1	IF4G1_HUMAN Eukaryotic translation initiation factor 4 gamma 1; E7EX73_HUMAN Eukaryotic translation initiation factor 4 gamma 1; E7EUU4_HUMAN Eukaryotic translation initiation factor 4 gamma 1; A0A7I2Y1C3_HUMAN Eukaryotic translation initiation factor 4 gamma 1; E9PGM1_HUMAN Eukaryotic translation initiation factor 4 gamma 1	Unmodified	0	0	256420	0	888210	0	0	0	0	64891	620870	2976100	0	0	0	0	436220	0
AALSEEELEKK	EIF4G1; EIF4G1; EIF4G1; EIF4G1; EIF4G1	Q04637; E7EX73; E7EUU4; A0A7I2Y1C3; E9PGM1	IF4G1_HUMAN Eukaryotic translation initiation factor 4 gamma 1; E7EX73_HUMAN Eukaryotic translation initiation factor 4 gamma 1; E7EUU4_HUMAN Eukaryotic translation initiation factor 4 gamma 1; A0A7I2Y1C3_HUMAN Eukaryotic translation initiation factor 4 gamma 1; E9PGM1_HUMAN Eukaryotic translation initiation factor 4 gamma 1	Unmodified	0	0	0	0	675820	38018	63630	0	246200	356770	1112100	2302200	221260	48819	0	0	0	438510
AALTAEHFAALQSLLK	COMMD9; COMMD9	Q9P000; E9PJ95	COMD9_HUMAN COMM domain-containing protein 9; E9PJ95_HUMAN COMM domain-containing protein 9	Acetyl (Protein N-term)	0	0	0	72495	691840	0	0	0	144480	0	120630	323640	491660	296520	135580	98726	594770	576640
AALTERLALIQPSREQVQR	PSPH; PSPH	P78330; C9JBI3	SERB_HUMAN Phosphoserine phosphatase; C9JBI3_HUMAN O-phosphoserine phosphohydrolase (Fragment)	Unmodified	0	0	0	0	1527300	0	0	0	0	0	0	0	3764600	0	0	0	314220	626820
AALTGLLHR	HADHB; HADHB; HADHB; HADHB	P55084; C9JEY0; C9JE81; B5MD38	ECHB_HUMAN Trifunctional enzyme subunit beta, mitochondrial; C9JEY0_HUMAN Trifunctional enzyme subunit beta, mitochondrial (Fragment); C9JE81_HUMAN Trifunctional enzyme subunit beta, mitochondrial (Fragment); B5MD38_HUMAN Trifunctional enzyme subunit beta, mitochondrial	Unmodified	0	0	0	0	0	0	0	0	557460	0	0	0	0	0	0	0	0	0
AALTRDPQFQK	GPI; GPI; GPI; GPI; GPI; GPI; GPI; GPI; GPI; GPI; GPI; GPI; GPI; GPI; GPI; GPI; GPI	P06744; K7EIL4; K7ELR7; K7ERC6; A0A0J9YX90; K7EP41; K7EPY4; A0A2R8Y6C7; K7ERK8; A0A0J9YYI8; A0A0J9YXM3; A0A0J9YXP8; A0A2U3TZU2; A0A2R8YF08; A0A0J9YXH9; K7ENA0; A0A0J9YYH3	G6PI_HUMAN Glucose-6-phosphate isomerase; K7EIL4_HUMAN Glucose-6-phosphate isomerase (Fragment); K7ELR7_HUMAN Glucose-6-phosphate isomerase (Fragment); K7ERC6_HUMAN Glucose-6-phosphate isomerase (Fragment); A0A0J9YX90_HUMAN Glucose-6-phosphate isomerase (Fragment); K7EP41_HUMAN Glucose-6-phosphate isomerase (Fragment); K7EPY4_HUMAN Glucose-6-phosphate isomerase (Fragment); A0A2R8Y6C7_HUMAN Glucos…	Acetyl (Protein N-term)	2112900	2881500	4810300	0	63432000	9710100	12376000	7724000	27001000	26709000	34311000	145660000	22523000	11665000	6664700	5859800	17216000	12956000
AALTTLFK	CNDP2; CNDP2; CNDP2; CNDP2; CNDP2; CNDP2; CNDP2; CNDP2; CNDP2; CNDP2; CNDP2; CNDP2; CNDP2	Q96KP4; J3QQN6; J3QKQ0; J3QL02; A0A087WYZ1; J3QR27; J3QRD0; J3KSS4; J3QLU1; J3QRP4; J3QRA8; J3QKT2; J3KSV5	CNDP2_HUMAN Cytosolic non-specific dipeptidase; J3QQN6_HUMAN Cytosolic non-specific dipeptidase (Fragment); J3QKQ0_HUMAN Cytosolic non-specific dipeptidase (Fragment); J3QL02_HUMAN Cytosolic non-specific dipeptidase (Fragment); A0A087WYZ1_HUMAN Cytosolic non-specific dipeptidase; J3QR27_HUMAN Cytosolic non-specific dipeptidase (Fragment); J3QRD0_HUMAN Cytosolic non-specific dipeptidase (Fragment)…	Acetyl (Protein N-term)	0	0	0	1112200	2051400	0	917400	720660	2415200	2655600	9556000	16883000	9681600	7477400	0	3816900	2051300	1160000
AALTTLFKYIDENQDRYIK	CNDP2; CNDP2; CNDP2; CNDP2; CNDP2; CNDP2; CNDP2; CNDP2; CNDP2; CNDP2; CNDP2; CNDP2; CNDP2	Q96KP4; J3QQN6; J3QKQ0; J3QL02; A0A087WYZ1; J3QR27; J3QRD0; J3KSS4; J3QLU1; J3QRP4; J3QRA8; J3QKT2; J3KSV5	CNDP2_HUMAN Cytosolic non-specific dipeptidase; J3QQN6_HUMAN Cytosolic non-specific dipeptidase (Fragment); J3QKQ0_HUMAN Cytosolic non-specific dipeptidase (Fragment); J3QL02_HUMAN Cytosolic non-specific dipeptidase (Fragment); A0A087WYZ1_HUMAN Cytosolic non-specific dipeptidase; J3QR27_HUMAN Cytosolic non-specific dipeptidase (Fragment); J3QRD0_HUMAN Cytosolic non-specific dipeptidase (Fragment)…	Acetyl (Protein N-term)	0	0	0	0	0	0	652240	0	0	96686	0	0	2986500	2159900	0	0	1597400	0
AALVAQNYINYQQGTPHRVFEVQK	LXN	Q9BS40	LXN_HUMAN Latexin	Unmodified	0	0	0	0	0	0	0	93797	0	0	0	0	0	0	863890	0	4324300	11829000
AALVGGTTMIIGHVLPDK	DPYSL5; DPYSL5; DPYSL5; DPYSL5	Q9BPU6; E9PHT0; E7EWB4; E7ESV0	DPYL5_HUMAN Dihydropyrimidinase-related protein 5; E9PHT0_HUMAN Dihydropyrimidinase-related protein 5 (Fragment); E7EWB4_HUMAN Dihydropyrimidinase-related protein 5 (Fragment); E7ESV0_HUMAN Dihydropyrimidinase-related protein 5 (Fragment)	Oxidation (M)	0	0	0	0	0	0	116340	0	0	0	36757	1277400	203590	0	0	0	0	0
AALVGGTTMIIGHVLPDKETSLVDAYEK	DPYSL5; DPYSL5; DPYSL5; DPYSL5	Q9BPU6; E9PHT0; E7EWB4; E7ESV0	DPYL5_HUMAN Dihydropyrimidinase-related protein 5; E9PHT0_HUMAN Dihydropyrimidinase-related protein 5 (Fragment); E7EWB4_HUMAN Dihydropyrimidinase-related protein 5 (Fragment); E7ESV0_HUMAN Dihydropyrimidinase-related protein 5 (Fragment)	Oxidation (M)	0	0	0	291160	0	0	4813500	0	0	291920	0	0	0	0	0	0	0	0
AALVVPAFETLR	LARGE2; LARGE2	Q8N3Y3; E9PIZ2	LARG2_HUMAN LARGE xylosyl- and glucuronyltransferase 2; E9PIZ2_HUMAN LARGE xylosyl- and glucuronyltransferase 2	Unmodified	0	0	727310	0	0	0	700010	168590	0	167070	138830	990740	0	0	0	0	0	397480
AAMDNSEIAGEK	IMMT; IMMT; IMMT; IMMT	Q16891; B9A067; C9J406; H7C463	MIC60_HUMAN MICOS complex subunit MIC60; B9A067_HUMAN MICOS complex subunit MIC60; C9J406_HUMAN MICOS complex subunit MIC60; H7C463_HUMAN MICOS complex subunit MIC60 (Fragment)	Unmodified	0	0	0	0	0	0	63131	0	300080	115880	0	0	0	0	0	0	0	0
AAMEALVVEVTKQPAIISQLDPVNER	DHX9	Q08211	DHX9_HUMAN ATP-dependent RNA helicase A	Oxidation (M)	0	0	0	0	395440	0	367160	0	0	0	0	385280	0	0	0	0	116800	0
AAMEPIVISAK	TLN1	Q9Y490	TLN1_HUMAN Talin-1	Oxidation (M)	124370	148460	336140	1025800	2396600	715760	820670	701060	124840	96601	168730	1424700	1880500	446710	199970	271240	0	1009500
AAMEPIVISAK	TLN1	Q9Y490	TLN1_HUMAN Talin-1	Unmodified	57562	119510	0	468920	3406600	525330	737030	282720	0	0	0	0	1339300	1840300	190570	104380	601120	936580
AAMFPETLDEGMQIPSTQFDAAHPTNVQR	CTNNB1; CTNNB1; CTNNB1; CTNNB1; CTNNB1; CTNNB1; CTNNB1; CTNNB1	P35222; A0A2R8Y5Z1; A0A2R8Y5A3; A0A2R8Y543; A0A2R8Y804; A0A2R8YCH5; B4DGU4; A0A2R8Y7Z0	CTNB1_HUMAN Catenin beta-1; A0A2R8Y5Z1_HUMAN Catenin beta-1; A0A2R8Y5A3_HUMAN Catenin beta-1; A0A2R8Y543_HUMAN Catenin beta-1; A0A2R8Y804_HUMAN Catenin beta-1; A0A2R8YCH5_HUMAN Catenin beta-1 (Fragment); B4DGU4_HUMAN Catenin beta-1; A0A2R8Y7Z0_HUMAN Catenin beta-1	2 Oxidation (M)	1779200	403200	2241700	5410900	3959400	3033900	0	0	0	0	1358700	2286900	11881000	4211200	5760000	5787800	2306400	2962100
AAMFPETLDEGMQIPSTQFDAAHPTNVQR	CTNNB1; CTNNB1; CTNNB1; CTNNB1; CTNNB1; CTNNB1; CTNNB1; CTNNB1	P35222; A0A2R8Y5Z1; A0A2R8Y5A3; A0A2R8Y543; A0A2R8Y804; A0A2R8YCH5; B4DGU4; A0A2R8Y7Z0	CTNB1_HUMAN Catenin beta-1; A0A2R8Y5Z1_HUMAN Catenin beta-1; A0A2R8Y5A3_HUMAN Catenin beta-1; A0A2R8Y543_HUMAN Catenin beta-1; A0A2R8Y804_HUMAN Catenin beta-1; A0A2R8YCH5_HUMAN Catenin beta-1 (Fragment); B4DGU4_HUMAN Catenin beta-1; A0A2R8Y7Z0_HUMAN Catenin beta-1	Oxidation (M)	0	0	203440	3111200	6932500	1849100	0	0	0	0	0	610770	4555800	0	667230	1327700	919590	2722600
AAMFPETLDEGMQIPSTQFDAAHPTNVQRLAEPSQMLK	CTNNB1; CTNNB1; CTNNB1; CTNNB1; CTNNB1; CTNNB1; CTNNB1; CTNNB1	P35222; A0A2R8Y5Z1; A0A2R8Y5A3; A0A2R8Y543; A0A2R8Y804; A0A2R8YCH5; B4DGU4; A0A2R8Y7Z0	CTNB1_HUMAN Catenin beta-1; A0A2R8Y5Z1_HUMAN Catenin beta-1; A0A2R8Y5A3_HUMAN Catenin beta-1; A0A2R8Y543_HUMAN Catenin beta-1; A0A2R8Y804_HUMAN Catenin beta-1; A0A2R8YCH5_HUMAN Catenin beta-1 (Fragment); B4DGU4_HUMAN Catenin beta-1; A0A2R8Y7Z0_HUMAN Catenin beta-1	2 Oxidation (M)	0	0	0	0	6551500	0	0	0	0	0	0	0	0	7055600	0	0	2694700	0
AAMFPETLDEGMQIPSTQFDAAHPTNVQRLAEPSQMLK	CTNNB1; CTNNB1; CTNNB1; CTNNB1; CTNNB1; CTNNB1; CTNNB1; CTNNB1	P35222; A0A2R8Y5Z1; A0A2R8Y5A3; A0A2R8Y543; A0A2R8Y804; A0A2R8YCH5; B4DGU4; A0A2R8Y7Z0	CTNB1_HUMAN Catenin beta-1; A0A2R8Y5Z1_HUMAN Catenin beta-1; A0A2R8Y5A3_HUMAN Catenin beta-1; A0A2R8Y543_HUMAN Catenin beta-1; A0A2R8Y804_HUMAN Catenin beta-1; A0A2R8YCH5_HUMAN Catenin beta-1 (Fragment); B4DGU4_HUMAN Catenin beta-1; A0A2R8Y7Z0_HUMAN Catenin beta-1	3 Oxidation (M)	0	0	0	0	3472500	2991500	0	0	0	0	0	0	12547000	10637000	0	0	6160800	12074000
AAMIVNQLSK	JUP; JUP; JUP; JUP; JUP	P14923; C9JTX4; C9JKY1; C9J826; C9JK18	PLAK_HUMAN Junction plakoglobin; C9JTX4_HUMAN Junction plakoglobin (Fragment); C9JKY1_HUMAN Junction plakoglobin (Fragment); C9J826_HUMAN Junction plakoglobin (Fragment); C9JK18_HUMAN Junction plakoglobin (Fragment)	Unmodified	0	0	0	370240	0	0	0	0	0	154240	770700	213170	598640	252960	0	269580	0	0
AAMIVNQLSK	JUP; JUP; JUP; JUP; JUP	P14923; C9JTX4; C9JKY1; C9J826; C9JK18	PLAK_HUMAN Junction plakoglobin; C9JTX4_HUMAN Junction plakoglobin (Fragment); C9JKY1_HUMAN Junction plakoglobin (Fragment); C9J826_HUMAN Junction plakoglobin (Fragment); C9JK18_HUMAN Junction plakoglobin (Fragment)	Oxidation (M)	0	0	0	0	0	0	0	0	0	0	0	442390	0	0	380070	332220	0	0
AAMIVNQLSKK	JUP; JUP; JUP; JUP; JUP	P14923; C9JTX4; C9JKY1; C9J826; C9JK18	PLAK_HUMAN Junction plakoglobin; C9JTX4_HUMAN Junction plakoglobin (Fragment); C9JKY1_HUMAN Junction plakoglobin (Fragment); C9J826_HUMAN Junction plakoglobin (Fragment); C9JK18_HUMAN Junction plakoglobin (Fragment)	Oxidation (M)	0	0	0	2979200	3315100	783320	0	0	1204700	290480	489960	9998600	0	1379100	3465700	3767600	1237200	1774800
AAMIVNQLSKK	JUP; JUP; JUP; JUP; JUP	P14923; C9JTX4; C9JKY1; C9J826; C9JK18	PLAK_HUMAN Junction plakoglobin; C9JTX4_HUMAN Junction plakoglobin (Fragment); C9JKY1_HUMAN Junction plakoglobin (Fragment); C9J826_HUMAN Junction plakoglobin (Fragment); C9JK18_HUMAN Junction plakoglobin (Fragment)	Unmodified	287780	246540	0	313660	1214700	0	0	0	2305500	925430	1259100	3723100	0	0	1193600	0	198690	499240
AAMIVNQLSKKEASR	JUP; JUP; JUP; JUP; JUP	P14923; C9JTX4; C9JKY1; C9J826; C9JK18	PLAK_HUMAN Junction plakoglobin; C9JTX4_HUMAN Junction plakoglobin (Fragment); C9JKY1_HUMAN Junction plakoglobin (Fragment); C9J826_HUMAN Junction plakoglobin (Fragment); C9JK18_HUMAN Junction plakoglobin (Fragment)	Unmodified	0	0	0	0	1783200	90541	0	0	0	0	0	0	886040	0	0	0	482620	1020100
AAMKGLGTDEDTLIEILASR	ANXA1; ANXA1	P04083; Q5T3N1	ANXA1_HUMAN Annexin A1; Q5T3N1_HUMAN Annexin (Fragment)	Oxidation (M)	0	0	0	0	0	0	0	0	13904	0	0	2897700	0	0	0	0	0	0
AAMRETWLSENQRLVSQDNFGFDLPAVEAATK	SPTBN1; SPTBN1; SPTBN1	Q01082; A0A087WUZ3; F8W6C1	SPTB2_HUMAN Spectrin beta chain, non-erythrocytic 1; A0A087WUZ3_HUMAN Spectrin beta chain; F8W6C1_HUMAN Spectrin beta chain, non-erythrocytic 1 (Fragment)	Oxidation (M)	0	0	0	0	1539600	0	0	0	0	0	0	0	0	0	0	0	0	0
AAMTDAMVPRSSYEK	RAI14	Q9P0K7	RAI14_HUMAN Ankycorbin	Unmodified	0	0	0	0	555850	0	60185	0	0	0	0	208390	0	0	0	0	226930	486600
AANAITKNNDLVR	TMOD3; TMOD3; TMOD3	Q9NYL9; H0YKU1; H0YNJ8	TMOD3_HUMAN Tropomodulin-3; H0YKU1_HUMAN Tropomodulin-3 (Fragment); H0YNJ8_HUMAN Tropomodulin-3	Unmodified	56648	52715	0	0	216050	0	0	0	0	0	0	0	0	61231	0	17253	53449	65335
AANATTNPSQLLPLELVDK	LSM5; LSM5	Q9Y4Y9; B8ZZF8	LSM5_HUMAN U6 snRNA-associated Sm-like protein LSm5; B8ZZF8_HUMAN U6 snRNA-associated Sm-like protein LSm5	Acetyl (Protein N-term)	0	0	0	0	5482400	789180	1951300	1133300	2244300	3543400	4065800	3578300	6127400	2320500	0	0	3254000	2096000
AANDAGYFNDEMAPIEVK	ACAA2; ACAA2; ACAA2	P42765; A0A0B4J2A4; K7EME0	THIM_HUMAN 3-ketoacyl-CoA thiolase, mitochondrial; A0A0B4J2A4_HUMAN 3-ketoacyl-CoA thiolase, mitochondrial; K7EME0_HUMAN 3-ketoacyl-CoA thiolase, mitochondrial	Oxidation (M)	0	0	0	0	0	0	0	0	1021000	647670	0	0	0	0	0	0	0	0
AANEVSSADVK	LSAMP; LSAMP; LSAMP	Q13449; F5H5G1; H3BLU2	LSAMP_HUMAN Limbic system-associated membrane protein; F5H5G1_HUMAN Limbic system-associated membrane protein; H3BLU2_HUMAN Limbic system-associated membrane protein (Fragment)	Unmodified	0	700910	0	0	0	0	0	0	2428200	300870	0	0	0	0	0	0	224100	0
AANGVVLATEK	PSMA2; N/A; PSMA2	P25787; A0A7I2V2H3; A0A024RA52	PSA2_HUMAN Proteasome subunit alpha type-2; A0A7I2V2H3_HUMAN Proteasome subunit alpha type; A0A024RA52_HUMAN Proteasome subunit alpha type	Unmodified	0	97600	0	0	2050400	0	553250	235480	2018300	1445900	1789300	6127700	2003500	669980	320050	0	1270800	1380900
AANILVGENLVCK	YES1; SRC; YES1	P07947; P12931; J3QRU1	YES_HUMAN Tyrosine-protein kinase Yes; SRC_HUMAN Proto-oncogene tyrosine-protein kinase Src; J3QRU1_HUMAN Tyrosine-protein kinase	Unmodified	698150	339010	441060	848010	478860	0	0	0	2967300	352680	327820	1683200	0	0	1678100	819860	1027300	538880
AANKPKGQNSLALHK	RALA; RALA	P11233; C9JPE8	RALA_HUMAN Ras-related protein Ral-A; C9JPE8_HUMAN Small monomeric GTPase (Fragment)	Acetyl (Protein N-term)	0	0	0	0	3733900	551540	4020500	5068800	0	804210	0	0	7007800	14892000	0	0	5633700	1185700
AANKSKGQSSLALHK	RALB; RALB; RALB; RALB; RALB	P11234; C9J6B1; C9JQB3; C9JYR1; F8WEQ6	RALB_HUMAN Ras-related protein Ral-B; C9J6B1_HUMAN Small monomeric GTPase (Fragment); C9JQB3_HUMAN Small monomeric GTPase (Fragment); C9JYR1_HUMAN Small monomeric GTPase (Fragment); F8WEQ6_HUMAN Ras-related protein Ral-B	Acetyl (Protein N-term)	0	0	0	0	275930	0	0	0	0	0	0	0	0	0	0	0	475390	360350
AANLSRNGPALQEAYVRVVTEK	DBNL; DBNL; DBNL; DBNL; DBNL; DBNL; DBNL; DBNL; DBNL; DBNL	Q9UJU6; F8WFE1; F2Z2V3; F8WC20; B4DDD6; F8WBB2; F8WBG8; F8WCK3; F8WB73; F2Z3E3	DBNL_HUMAN Drebrin-like protein; F8WFE1_HUMAN Drebrin-like protein; F2Z2V3_HUMAN Drebrin-like protein; F8WC20_HUMAN Drebrin-like protein; B4DDD6_HUMAN Drebrin-like protein; F8WBB2_HUMAN Drebrin-like protein; F8WBG8_HUMAN Drebrin-like protein; F8WCK3_HUMAN Drebrin-like protein; F8WB73_HUMAN Drebrin-like protein; F2Z3E3_HUMAN Drebrin-like protein	Acetyl (Protein N-term)	0	0	0	205470	0	0	0	0	0	0	0	0	0	1886800	0	0	989960	0
AANNGALPPDLSYIVR	CYC1	P08574	CY1_HUMAN Cytochrome c1, heme protein, mitochondrial	Unmodified	0	0	0	0	0	0	0	0	7011000	0	0	0	0	0	0	0	0	0
AANNIASLLTK	THUMPD3; THUMPD3	Q9BV44; H7C0R6	THUM3_HUMAN THUMP domain-containing protein 3; H7C0R6_HUMAN THUMP domain-containing protein 3 (Fragment)	Unmodified	316330	247070	217490	227510	0	0	785760	141660	326220	0	85794	387470	195730	0	320020	392050	0	0
AANPFQQK	TTYH3	Q9C0H2	TTYH3_HUMAN Protein tweety homolog 3	Unmodified	999120	397190	820390	971480	0	0	38943	301510	465480	1728700	0	3352600	23182	0	733540	2195400	0	0
AANSLEAFIFETQDK	HYOU1; HYOU1; HYOU1	Q9Y4L1; A0A494C039; A0A087X054	HYOU1_HUMAN Hypoxia up-regulated protein 1; A0A494C039_HUMAN Hypoxia up-regulated protein 1; A0A087X054_HUMAN Hypoxia up-regulated protein 1	Unmodified	147900	0	764470	55895	193590	105050	0	0	85802000	38950000	3163700	4387400	0	217000	0	0	11317	17980
AANVLLSEHGEVK	STK24; STK24; STK24	Q9Y6E0; H0Y630; B4DR80	STK24_HUMAN Serine/threonine-protein kinase 24; H0Y630_HUMAN Serine/threonine-protein kinase 24 (Fragment); B4DR80_HUMAN Serine/threonine-protein kinase 24	Unmodified	344040	685470	243750	597120	5485700	2798200	167760	793460	4851100	1377100	960410	4106700	2508100	2432400	595660	913870	1573700	3938200
AANVLLSEQGDVK	STK25; STK26; STK26; STK25; STK25; STK25; STK26; STK25; STK25; STK25	O00506; Q9P289; B4E0Y9; C9J6L2; C9JDH9; H7C279; Q8NBY1; C9J232; C9JCC0; C9JJV0	STK25_HUMAN Serine/threonine-protein kinase 25; STK26_HUMAN Serine/threonine-protein kinase 26; B4E0Y9_HUMAN Serine/threonine-protein kinase 26; C9J6L2_HUMAN Serine/threonine-protein kinase 25 (Fragment); C9JDH9_HUMAN Serine/threonine-protein kinase 25 (Fragment); H7C279_HUMAN Serine/threonine-protein kinase 25 (Fragment); Q8NBY1_HUMAN Serine/threonine-protein kinase 26; C9J232_HUMAN Serine/threo…	Unmodified	32637	20025	615280	797870	5452100	1360300	262010	28348	705500	444060	1742900	4312900	5432500	3756700	953850	1353800	1861800	6276500
AAPAQQTTQPGGGK	THUMPD1; THUMPD1	Q9NXG2; H3BNW0	THUM1_HUMAN THUMP domain-containing protein 1; H3BNW0_HUMAN THUMP domain-containing protein 1	Acetyl (Protein N-term)	0	0	0	0	190430	0	0	0	110590	0	0	303540	0	0	0	0	0	0
AAPDITGHK	NPTN; NPTN; NPTN	Q9Y639; Q9UFM8; H3BU51	NPTN_HUMAN Neuroplastin; Q9UFM8_HUMAN Neuroplastin (Fragment); H3BU51_HUMAN Neuroplastin	Unmodified	106000	109140	817660	500060	0	889610	13067	307640	1947600	372490	0	7903400	3829200	3924700	1087000	746890	691340	4646300
AAPDITGHKRSENK	NPTN; NPTN; NPTN	Q9Y639; Q9UFM8; H3BU51	NPTN_HUMAN Neuroplastin; Q9UFM8_HUMAN Neuroplastin (Fragment); H3BU51_HUMAN Neuroplastin	Unmodified	0	0	0	0	655360	89731	63509	0	0	0	0	0	364480	160800	0	0	147860	582790
AAPEASGTPSSDAVSR	CORO1A	P31146	COR1A_HUMAN Coronin-1A	Unmodified	0	0	0	0	0	0	0	0	0	0	214140	705920	0	0	0	0	0	0
AAPEASGTPSSDAVSRLEEEMR	CORO1A	P31146	COR1A_HUMAN Coronin-1A	Unmodified	0	0	0	0	0	0	0	0	0	0	0	1781300	0	0	0	0	0	0
AAPEASGTPSSDAVSRLEEEMRK	CORO1A	P31146	COR1A_HUMAN Coronin-1A	Unmodified	0	0	0	0	0	328740	0	0	1408700	0	5938500	11854000	0	0	0	0	0	0
AAPEASSPPASPLQHLLPGK	NIBAN2	Q96TA1	NIBA2_HUMAN Protein Niban 2	Unmodified	3147900	2831400	2329100	3417000	54578000	6982800	955680	537020	6136400	4685500	512320	2767000	9983900	8467100	3592000	2791700	13703000	18748000
AAPEPARAAPPPPPPPPPPPGADRVVK	PPP3CB; PPP3CB	P16298; Q5F2F8	PP2BB_HUMAN Serine/threonine-protein phosphatase 2B catalytic subunit beta isoform; Q5F2F8_HUMAN Serine/threonine-protein phosphatase	Acetyl (Protein N-term)	0	0	0	0	0	0	0	0	0	0	0	0	0	0	0	0	1038500	481350
AAPFSLEYR	PPA1; PPA1	Q15181; Q5SQT6	IPYR_HUMAN Inorganic pyrophosphatase; Q5SQT6_HUMAN Inorganic diphosphatase	Unmodified	717460	559750	0	816780	338090	0	0	0	2497900	87309	5656000	34320000	403410	0	1203900	1115400	0	207660
AAPFSLEYRVFLK	PPA1; PPA1	Q15181; Q5SQT6	IPYR_HUMAN Inorganic pyrophosphatase; Q5SQT6_HUMAN Inorganic diphosphatase	Unmodified	0	105660	0	0	732290	92464	112060	0	0	146470	71573	0	1187700	264650	0	0	305720	527940
AAPGAPAEYGYIR	PKP2	Q99959	PKP2_HUMAN Plakophilin-2	Acetyl (Protein N-term)	0	0	0	0	0	0	0	0	0	0	0	0	0	0	0	0	508990	0
AAPGCTLWEAYANLHTAVNEEK	BMX	P51813	BMX_HUMAN Cytoplasmic tyrosine-protein kinase BMX	Unmodified	0	0	0	0	0	0	0	0	0	0	1793700	5336700	0	0	0	0	0	0
AAPGPALCLFDVDGTLTAPR	PMM2; PMM2; PMM2; PMM2; PMM2; PMM2; PMM2	O15305; H3BM92; H3BR08; H3BRM0; H3BNY9; H3BT06; H3BV34	PMM2_HUMAN Phosphomannomutase 2; H3BM92_HUMAN Phosphomannomutase; H3BR08_HUMAN Phosphomannomutase; H3BRM0_HUMAN Phosphomannomutase; H3BNY9_HUMAN Phosphomannomutase; H3BT06_HUMAN Phosphomannomutase; H3BV34_HUMAN Phosphomannomutase	Acetyl (Protein N-term)	0	0	0	0	0	0	0	0	73192	49343	25438	63680	0	0	0	0	0	0
AAPGPALCLFDVDGTLTAPRQK	PMM2; PMM2; PMM2; PMM2; PMM2; PMM2; PMM2	O15305; H3BM92; H3BR08; H3BRM0; H3BNY9; H3BT06; H3BV34	PMM2_HUMAN Phosphomannomutase 2; H3BM92_HUMAN Phosphomannomutase; H3BR08_HUMAN Phosphomannomutase; H3BRM0_HUMAN Phosphomannomutase; H3BNY9_HUMAN Phosphomannomutase; H3BT06_HUMAN Phosphomannomutase; H3BV34_HUMAN Phosphomannomutase	Acetyl (Protein N-term)	0	0	0	0	1156500	0	0	0	0	160840	0	0	1876900	2491300	0	0	970630	806130
AAPGQEPPEHMAELQR	QSOX1	O00391	QSOX1_HUMAN Sulfhydryl oxidase 1	Unmodified	0	0	75921	0	0	0	0	0	1292500	0	0	0	0	0	32983	0	0	0
AAPLDSIHSLAAYYIDCIR	FASN; FASN	P49327; A0A0U1RQF0	FAS_HUMAN Fatty acid synthase; A0A0U1RQF0_HUMAN 3-hydroxyacyl-[acyl-carrier-protein] dehydratase	Unmodified	0	11512	0	0	0	0	0	0	0	0	0	2532500	0	0	1031900	0	0	0
AAPLIPLSQQIPTGNSLYESYYK	EPS15L1; EPS15L1; EPS15L1; EPS15L1; EPS15L1; EPS15L1	Q9UBC2; K7EJR2; M0R330; M0R1V5; M0QX30; M0R165	EP15R_HUMAN Epidermal growth factor receptor substrate 15-like 1; K7EJR2_HUMAN Epidermal growth factor receptor substrate 15-like 1; M0R330_HUMAN Epidermal growth factor receptor substrate 15-like 1; M0R1V5_HUMAN Epidermal growth factor receptor substrate 15-like 1; M0QX30_HUMAN Epidermal growth factor receptor substrate 15-like 1 (Fragment); M0R165_HUMAN Epidermal growth factor receptor substrat…	Acetyl (Protein N-term)	593950	638040	0	0	0	0	0	0	0	0	0	317430	0	1039500	0	0	0	0
AAPREEPLTPR	INPPL1; INPPL1	O15357; A0A0A0MTP6	SHIP2_HUMAN Phosphatidylinositol 3,4,5-trisphosphate 5-phosphatase 2; A0A0A0MTP6_HUMAN Phosphatidylinositol 3,4,5-trisphosphate 5-phosphatase 2	Unmodified	0	0	0	0	87746	0	40672	0	0	0	403550	1915800	0	0	0	0	73687	0
AAPSGGVNCEEFAEFQELLK	MIX23	Q4VC31	MIX23_HUMAN Protein MIX23	Acetyl (Protein N-term)	0	0	0	0	0	0	0	0	0	69903	150710	0	0	0	0	0	0	0
AAPSPQEALVR	CHMP4C	Q96CF2	CHM4C_HUMAN Charged multivesicular body protein 4c	Unmodified	2535000	1629000	0	0	0	0	0	0	1290100	203810	0	60184	0	0	332590	575880	0	0
AAPTASGKAEPLAVGKEDPVSK	GPRIN1	Q7Z2K8	GRIN1_HUMAN G protein-regulated inducer of neurite outgrowth 1	Unmodified	203400	0	0	0	1558900	0	1852000	1981800	4250700	3969900	0	0	1859300	1367200	0	0	5291800	7801000
AAPVDLELK	PFDN1; PFDN1; PFDN1	O60925; D6RGG5; E5RGS4	PFD1_HUMAN Prefoldin subunit 1; D6RGG5_HUMAN Prefoldin subunit 1; E5RGS4_HUMAN Prefoldin subunit 1	Acetyl (Protein N-term)	0	0	0	0	1490200	0	0	51067	462270	305720	0	1920400	616340	429860	0	0	1252200	728640
AAPVDLELKKAFTELQAK	PFDN1; PFDN1	O60925; E5RGS4	PFD1_HUMAN Prefoldin subunit 1; E5RGS4_HUMAN Prefoldin subunit 1	Acetyl (Protein N-term)	0	2770400	0	0	0	0	0	0	0	0	0	0	0	0	0	0	3674400	0
AAQALALLR	PSMD5; PSMD5	Q16401; F2Z3J2	PSMD5_HUMAN 26S proteasome non-ATPase regulatory subunit 5; F2Z3J2_HUMAN 26S proteasome non-ATPase regulatory subunit 5	Acetyl (Protein N-term)	0	0	50727	0	0	0	0	0	232100	0	99028	0	0	0	0	89083	0	0
AAQALSVQDK	SLC19A1	P41440	S19A1_HUMAN Reduced folate transporter	Unmodified	0	0	1481200	1684600	4339500	757970	311480	62112	707600	356280	505690	0	1777700	585850	1445400	1586000	463510	977470
AAQAPSSFQLLYDLK	MTHFD1; MTHFD1; MTHFD1; MTHFD1; MTHFD1	P11586; V9GZ78; V9GYY3; A0A494C1T2; F5H2F4	C1TC_HUMAN C-1-tetrahydrofolate synthase, cytoplasmic; V9GZ78_HUMAN C-1-tetrahydrofolate synthase, cytoplasmic; V9GYY3_HUMAN C-1-tetrahydrofolate synthase, cytoplasmic; A0A494C1T2_HUMAN C-1-tetrahydrofolate synthase, cytoplasmic (Fragment); F5H2F4_HUMAN C-1-tetrahydrofolate synthase, cytoplasmic	Unmodified	0	0	0	0	0	0	0	0	268700	0	139190	2302000	0	0	0	0	0	0
AAQAPSSFQLLYDLKLPVEDK	MTHFD1; MTHFD1; MTHFD1; MTHFD1	P11586; V9GZ78; V9GYY3; F5H2F4	C1TC_HUMAN C-1-tetrahydrofolate synthase, cytoplasmic; V9GZ78_HUMAN C-1-tetrahydrofolate synthase, cytoplasmic; V9GYY3_HUMAN C-1-tetrahydrofolate synthase, cytoplasmic; F5H2F4_HUMAN C-1-tetrahydrofolate synthase, cytoplasmic	Unmodified	0	585260	593170	2352100	11802000	3735000	3507900	0	6812700	3268500	4032700	21158000	4518500	3159200	1613100	2438100	3779200	8559000
AAQAPSSFQLLYDLKLPVEDKIR	MTHFD1; MTHFD1; MTHFD1; MTHFD1	P11586; V9GZ78; V9GYY3; F5H2F4	C1TC_HUMAN C-1-tetrahydrofolate synthase, cytoplasmic; V9GZ78_HUMAN C-1-tetrahydrofolate synthase, cytoplasmic; V9GYY3_HUMAN C-1-tetrahydrofolate synthase, cytoplasmic; F5H2F4_HUMAN C-1-tetrahydrofolate synthase, cytoplasmic	Unmodified	0	0	0	0	6310700	0	0	0	0	3171000	0	0	0	0	0	0	5502400	0
AAQASDLEK	TALDO1	P37837	TALDO_HUMAN Transaldolase	Unmodified	0	0	0	0	0	0	0	0	0	0	0	796800	0	0	0	0	0	0
AAQASDLEKIHLDEK	TALDO1	P37837	TALDO_HUMAN Transaldolase	Unmodified	0	15481	0	46474	5909800	0	476370	0	0	1344800	0	0	1646900	1884000	36134	0	4895500	964130
AAQCVTK	CPNE3; CPNE3; CPNE3; CPNE3; CPNE3; CPNE3; CPNE3	O75131; A0A087WUS8; E5RFT7; A0A087WYQ3; A0A0G2JMP5; A0A087WXR6; E5RHZ0	CPNE3_HUMAN Copine-3; A0A087WUS8_HUMAN Copine-3 (Fragment); E5RFT7_HUMAN Copine-3 (Fragment); A0A087WYQ3_HUMAN Copine-3 (Fragment); A0A0G2JMP5_HUMAN Copine-3 (Fragment); A0A087WXR6_HUMAN Copine-3 (Fragment); E5RHZ0_HUMAN Copine-3 (Fragment)	Acetyl (Protein N-term)	49774	785390	0	23631	268390	139750	357350	37539	1139400	100020	0	0	139640	111690	168960	0	642350	920550
AAQELQEGQR	CBS; CBSL; CBS	P35520; P0DN79; H7C2H4	CBS_HUMAN Cystathionine beta-synthase; CBSL_HUMAN Cystathionine beta-synthase-like protein; H7C2H4_HUMAN Cystathionine beta-synthase (Fragment)	Unmodified	0	0	0	0	0	0	0	0	150620	0	439400	9108900	0	0	0	0	0	0
AAQGEPQVQFK	RAN; RAN; RAN	P62826; A0A087X0W0; B5MDF5	RAN_HUMAN GTP-binding nuclear protein Ran; A0A087X0W0_HUMAN GTP-binding nuclear protein Ran; B5MDF5_HUMAN GTP-binding nuclear protein Ran	Acetyl (Protein N-term)	1062100	140880	1947700	1565000	7944300	842200	233930	2188200	3405900	2173600	7357900	30220000	5503700	2134900	1538900	1864300	1984800	3609400
AAQGEPQVQFKLVLVGDGGTGKTTFVK	RAN; RAN	P62826; B5MDF5	RAN_HUMAN GTP-binding nuclear protein Ran; B5MDF5_HUMAN GTP-binding nuclear protein Ran	Acetyl (Protein N-term)	0	0	0	0	466400	0	1413400	0	0	0	0	0	789820	386540	0	0	1087600	891680
AAQGVGPGPGSAAPPGLEAARQK	MZT2B; MZT2A; MZT2B; MZT2B	Q6NZ67; Q6P582; A0A494C0V9; B8ZZ87	MZT2B_HUMAN Mitotic-spindle organizing protein 2B; MZT2A_HUMAN Mitotic-spindle organizing protein 2A; A0A494C0V9_HUMAN Mitotic-spindle organizing protein 2B; B8ZZ87_HUMAN Mitotic-spindle organizing protein 2B	Acetyl (Protein N-term)	0	0	0	0	541600	0	1240200	317430	3121500	441000	0	0	831300	0	0	115830	563710	359390
AAQIPESDQIK	TIMM9; TIMM9; TIMM9; TIMM9; TIMM9	Q9Y5J7; G3V2F3; G3V502; A0A1W2PQS5; A0A1W2PRH9	TIM9_HUMAN Mitochondrial import inner membrane translocase subunit Tim9; G3V2F3_HUMAN Mitochondrial import inner membrane translocase subunit Tim9 (Fragment); G3V502_HUMAN Mitochondrial import inner membrane translocase subunit Tim9; A0A1W2PQS5_HUMAN Mitochondrial import inner membrane translocase subunit Tim9; A0A1W2PRH9_HUMAN Mitochondrial import inner membrane translocase subunit Tim9	Acetyl (Protein N-term)	0	0	197620	0	0	0	0	0	629920	0	0	677130	0	0	0	0	0	0
AAQKAAAFEEQENETVVVK	TLN1	Q9Y490	TLN1_HUMAN Talin-1	Unmodified	0	0	0	0	1358400	0	288690	890010	0	267240	0	0	0	367370	0	0	242600	448920
AAQKAAAFEEQENETVVVKEK	TLN1	Q9Y490	TLN1_HUMAN Talin-1	Unmodified	0	0	0	0	0	0	1209200	744430	0	0	0	0	0	0	0	0	954610	377620
AAQKINEGLEHLAK	NAPG; NAPG; NAPG	Q99747; J3QKW4; J3QS28	SNAG_HUMAN Gamma-soluble NSF attachment protein; J3QKW4_HUMAN Gamma-soluble NSF attachment protein; J3QS28_HUMAN Gamma-soluble NSF attachment protein	Acetyl (Protein N-term)	0	0	0	0	0	114860	1554800	964620	0	231930	0	0	87861	922870	0	0	3515700	1379000
AAQKINEGLEHLAKAEK	NAPG; NAPG; NAPG	Q99747; J3QKW4; J3QS28	SNAG_HUMAN Gamma-soluble NSF attachment protein; J3QKW4_HUMAN Gamma-soluble NSF attachment protein; J3QS28_HUMAN Gamma-soluble NSF attachment protein	Acetyl (Protein N-term)	0	0	0	0	420430	0	0	44280	0	0	0	0	0	0	0	0	4119600	1166400
AAQLDGLEAR	LAMB2	P55268	LAMB2_HUMAN Laminin subunit beta-2	Unmodified	0	0	0	0	0	0	0	0	1181500	0	0	0	0	0	0	0	0	0
AAQLDGLEARMR	LAMB2	P55268	LAMB2_HUMAN Laminin subunit beta-2	Unmodified	0	0	0	0	0	0	0	7409.8	0	151230	0	0	82980	179140	0	0	0	203330
AAQLQGLGR	ALDH3B1; ALDH3B1; ALDH3B1; ALDH3B1; ALDH3B1	P43353; A0A087X2D4; A0A087X192; A0A087WUF8; Q9BUJ8	AL3B1_HUMAN Aldehyde dehydrogenase family 3 member B1; A0A087X2D4_HUMAN Aldehyde dehydrogenase family 3 member B1; A0A087X192_HUMAN Aldehyde dehydrogenase family 3 member B1 (Fragment); A0A087WUF8_HUMAN Aldehyde dehydrogenase family 3 member B1; Q9BUJ8_HUMAN ALDH3B1 protein	Unmodified	0	0	0	0	809030	0	0	0	0	0	0	0	0	0	0	0	0	0
AAQLQGLGRFLQENK	ALDH3B1; ALDH3B1; ALDH3B1; ALDH3B1; ALDH3B1	P43353; A0A087X2D4; A0A087X192; A0A087WUF8; Q9BUJ8	AL3B1_HUMAN Aldehyde dehydrogenase family 3 member B1; A0A087X2D4_HUMAN Aldehyde dehydrogenase family 3 member B1; A0A087X192_HUMAN Aldehyde dehydrogenase family 3 member B1 (Fragment); A0A087WUF8_HUMAN Aldehyde dehydrogenase family 3 member B1; Q9BUJ8_HUMAN ALDH3B1 protein	Unmodified	0	0	0	0	3555600	1132900	0	0	7319000	0	0	0	0	0	0	0	0	0
AAQLRPISLPGVSSTEDLQDLFR	EFCAB14; EFCAB14	O75071; A0A6I8PIP2	EFC14_HUMAN EF-hand calcium-binding domain-containing protein 14; A0A6I8PIP2_HUMAN EF-hand calcium-binding domain-containing protein 14	Unmodified	0	0	0	0	0	0	0	0	0	1087300	0	0	0	0	0	0	0	0
AAQLRPISLPGVSSTEDLQDLFRK	EFCAB14; EFCAB14	O75071; A0A6I8PIP2	EFC14_HUMAN EF-hand calcium-binding domain-containing protein 14; A0A6I8PIP2_HUMAN EF-hand calcium-binding domain-containing protein 14	Unmodified	0	0	0	0	0	0	0	0	32180000	4267300	0	0	0	0	0	0	0	0
AAQLVDKDSTFLSTLEHHLSR	NCLN; NCLN; NCLN; NCLN	Q969V3; A0A0C4DGP7; K7ELZ9; K7EMW4	NCLN_HUMAN Nicalin; A0A0C4DGP7_HUMAN Nicalin (Fragment); K7ELZ9_HUMAN Nicalin (Fragment); K7EMW4_HUMAN Nicalin	Unmodified	0	0	0	0	0	0	0	0	53783000	3574200	0	0	0	0	0	0	0	0
AAQNSGEAEYIEK	LAMB1; LAMB1; LAMB1	P07942; G3XAI2; A0A7I2V4J9	LAMB1_HUMAN Laminin subunit beta-1; G3XAI2_HUMAN Laminin subunit beta-1; A0A7I2V4J9_HUMAN Laminin subunit beta-1	Unmodified	0	0	0	0	0	0	0	0	0	0	0	0	0	0	0	0	0	0
AAQQAASSSGQGQQAQTPTGK	CSNK1A1; CSNK1A1; CSNK1A1; CSNK1A1; CSNK1A1	P48729; U3KPX3; H0Y9X2; A0A590UJ43; U3KQK7	KC1A_HUMAN Casein kinase I isoform alpha; U3KPX3_HUMAN Casein kinase I isoform alpha; H0Y9X2_HUMAN Casein kinase I isoform alpha (Fragment); A0A590UJ43_HUMAN Casein kinase I isoform alpha; U3KQK7_HUMAN Casein kinase I isoform alpha (Fragment)	Unmodified	0	0	0	0	0	0	0	0	0	0	0	0	0	0	0	0	0	0
AAQRGMPSSAVRVLEEALGMGLTAAGDAR	SPAG16; SPAG16; SPAG16; SPAG16; SPAG16; SPAG16; SPAG16	Q8N0X2; E7EWV3; F8WBQ0; A0A0A0MQX0; F8WBY1; F8WB32; E9PE90	SPG16_HUMAN Sperm-associated antigen 16 protein; E7EWV3_HUMAN Sperm-associated antigen 16 protein; F8WBQ0_HUMAN Sperm-associated antigen 16 protein; A0A0A0MQX0_HUMAN Sperm-associated antigen 16 protein; F8WBY1_HUMAN Sperm-associated antigen 16 protein; F8WB32_HUMAN Sperm-associated antigen 16 protein; E9PE90_HUMAN Sperm-associated antigen 16 protein	Oxidation (M)	0	0	0	0	0	0	0	0	0	218600	0	0	0	1681300	0	0	0	868250
AAQSANISVR	HMGCL	P35914	HMGCL_HUMAN Hydroxymethylglutaryl-CoA lyase, mitochondrial	Unmodified	0	0	0	46227	0	0	0	23179	5086800	573840	0	278590	0	0	0	0	92532	41901
AAQSGPSERPGPPQR	ADAM15	Q13444	ADA15_HUMAN Disintegrin and metalloproteinase domain-containing protein 15	Unmodified	863450	1260500	872530	0	0	0	0	0	0	142170	242500	1358500	0	0	542170	674220	88313	0
AAQSTAMNRHIK	NSF; NSF	P46459; I3L0N3	NSF_HUMAN Vesicle-fusing ATPase; I3L0N3_HUMAN Vesicle-fusing ATPase	Unmodified	0	0	0	0	385770	0	47948	0	0	139950	0	0	914920	907500	0	0	157600	903690
AAQSTGAWILTSALR	TRPM5; TRPM5; TRPM5; TRPM5	Q9NZQ8; A0A0C4DGF4; E9PQF7; E9PRW0	TRPM5_HUMAN Transient receptor potential cation channel subfamily M member 5; A0A0C4DGF4_HUMAN Transient receptor potential cation channel subfamily M member 5 (Fragment); E9PQF7_HUMAN Transient receptor potential cation channel subfamily M member 5; E9PRW0_HUMAN Transient receptor potential cation channel subfamily M member 5	Unmodified	0	0	0	0	0	0	0	0	0	0	0	299190	0	0	0	0	0	0
AAQSTGAWIVTGGLHTGIGR	TRPM4	Q8TD43	TRPM4_HUMAN Transient receptor potential cation channel subfamily M member 4	Unmodified	89256	0	0	0	0	0	0	0	0	0	0	0	0	0	1441000	918370	0	0
AAQTAERLDQDINATKADVEK	TRIP10; TRIP10; TRIP10; TRIP10; TRIP10	Q15642; W4VSQ9; M0R2H7; M0R070; M0R0F9	CIP4_HUMAN Cdc42-interacting protein 4; W4VSQ9_HUMAN Cdc42-interacting protein 4; M0R2H7_HUMAN Cdc42-interacting protein 4; M0R070_HUMAN Cdc42-interacting protein 4 (Fragment); M0R0F9_HUMAN Cdc42-interacting protein 4	Unmodified	494040	0	0	0	7388400	0	0	0	0	0	0	0	719710	0	0	225930	649530	1537700
AAQVAQDEEIAR	CCDC50	Q8IVM0	CCD50_HUMAN Coiled-coil domain-containing protein 50	Unmodified	14309000	23156000	16937000	13210000	0	0	0	19412	1548900	0	0	832510	0	0	30098000	20659000	0	0
AAQVAQDEEIARLLMAEEK	CCDC50	Q8IVM0	CCD50_HUMAN Coiled-coil domain-containing protein 50	Oxidation (M)	0	0	0	0	0	0	0	0	0	0	0	0	1320700	36562	0	0	0	0
AAQVAQDEEIARLLMAEEKK	CCDC50	Q8IVM0	CCD50_HUMAN Coiled-coil domain-containing protein 50	Oxidation (M)	0	0	0	79629	0	0	0	0	0	0	0	0	653260	342270	0	0	0	0
AAQVFYNNK	ABCA2; ABCA2; ABCA2; ABCA2	Q9BZC7; A0A087WXK5; J3QSS3; H0Y8D6	ABCA2_HUMAN ATP-binding cassette sub-family A member 2; A0A087WXK5_HUMAN ATP-binding cassette sub-family A member 2; J3QSS3_HUMAN ATP-binding cassette sub-family A member 2; H0Y8D6_HUMAN ATP-binding cassette sub-family A member 2 (Fragment)	Unmodified	0	0	0	0	0	0	0	0	682140	84424	0	0	0	0	0	0	0	0
AAQYACSLLGHALQR	PEX11B	O96011	PX11B_HUMAN Peroxisomal membrane protein 11B	Unmodified	0	0	0	0	0	0	0	26546000	3068500	370630	0	0	0	188720	0	0	0	0
AARDIFNKGFGFGLVK	VDAC2; VDAC2; VDAC2; VDAC2; VDAC2	P45880; Q5JSD1; A0A0A0MR02; A2A3S1; Q5JSD2	VDAC2_HUMAN Voltage-dependent anion-selective channel protein 2; Q5JSD1_HUMAN Outer mitochondrial membrane protein porin 2 (Fragment); A0A0A0MR02_HUMAN Outer mitochondrial membrane protein porin 2 (Fragment); A2A3S1_HUMAN Outer mitochondrial membrane protein porin 2 (Fragment); Q5JSD2_HUMAN Outer mitochondrial membrane protein porin 2 (Fragment)	Unmodified	0	0	0	0	0	0	155190	0	0	749510	0	0	0	0	0	0	0	0
AARDNEVRELVTGTLWNLSSYEPLK	ARVCF; ARVCF; ARVCF	O00192; E9PDC3; C9JJX6	ARVC_HUMAN Armadillo repeat protein deleted in velo-cardio-facial syndrome; E9PDC3_HUMAN Armadillo repeat protein deleted in velo-cardio-facial syndrome; C9JJX6_HUMAN Armadillo repeat protein deleted in velo-cardio-facial syndrome	Unmodified	0	594220	0	0	0	0	0	0	0	0	0	0	0	603980	0	0	0	60789
AAREALLSSAVDHGSDEVK	CCT2; CCT2; CCT2	P78371; F5GWF6; F8VQ14	TCPB_HUMAN T-complex protein 1 subunit beta; F5GWF6_HUMAN CCT-beta; F8VQ14_HUMAN CCT-beta	Unmodified	0	0	0	0	0	0	894570	585000	0	1466100	0	0	7614200	2617000	0	0	188470	291730
AAREECPVFTPPGGETLDQVK	TIGAR; TIGAR; N/A	Q9NQ88; A0A0U1RQD1; A0A6Q8PFP0	TIGAR_HUMAN Fructose-2,6-bisphosphatase TIGAR; A0A0U1RQD1_HUMAN Chromosome 12 open reading frame 5, isoform CRA_b; A0A6Q8PFP0_HUMAN Cyclin N-terminal domain-containing protein	Unmodified	41929	0	0	71648	411870	0	0	0	0	0	173700	1923900	680920	0	113080	0	343490	0
AARESLTEINRSFK	RIPOR2; RIPOR2; RIPOR2; RIPOR2; RIPOR2; RIPOR2; RIPOR2	Q9Y4F9; B7Z6U4; F5GX51; F5H029; A0A2R8YF77; A0A2R8Y7B3; A0A2R8YEE0	RIPR2_HUMAN Rho family-interacting cell polarization regulator 2; B7Z6U4_HUMAN Rho family-interacting cell polarization regulator 2; F5GX51_HUMAN Rho family-interacting cell polarization regulator 2; F5H029_HUMAN Rho family-interacting cell polarization regulator 2; A0A2R8YF77_HUMAN Rho family-interacting cell polarization regulator 2; A0A2R8Y7B3_HUMAN Rho family-interacting cell polarization reg…	Unmodified	0	0	0	0	0	0	0	0	0	0	0	0	0	500190	0	0	0	0
AAREVKLLLLGAGESGK	GNAI2; GNAI1; GNAI1	P04899; P63096; A0A3B3IUA8	GNAI2_HUMAN Guanine nucleotide-binding protein G(i) subunit alpha-2; GNAI1_HUMAN Guanine nucleotide-binding protein G(i) subunit alpha-1; A0A3B3IUA8_HUMAN Guanine nucleotide-binding protein G(i) subunit alpha-1	Unmodified	0	0	0	0	514350	20801	1554500	176930	0	61121	0	0	155910	339880	0	0	2142700	2256800
AARVIHVVTSEMDNYEPGVYTEK	CTNNA1; CTNNA1	P35221; G3XAM7	CTNA1_HUMAN Catenin alpha-1; G3XAM7_HUMAN Catenin (Cadherin-associated protein), alpha 1, 102kDa, isoform CRA_a	Unmodified	0	0	0	299530	29386000	989130	0	0	0	460630	0	0	9204200	11159000	0	0	0	0
AARVIHVVTSEMDNYEPGVYTEK	CTNNA1; CTNNA1	P35221; G3XAM7	CTNA1_HUMAN Catenin alpha-1; G3XAM7_HUMAN Catenin (Cadherin-associated protein), alpha 1, 102kDa, isoform CRA_a	Oxidation (M)	0	0	0	0	0	0	0	0	0	0	0	0	0	2080200	0	0	0	0
AASAAAASAAAASAASGSPGPGEGSAGGEK	TRIM28	Q13263	TIF1B_HUMAN Transcription intermediary factor 1-beta	Acetyl (Protein N-term)	398520	0	236900	302220	1452500	0	1317900	2424800	2621600	2026600	1423700	7629400	2341400	0	0	0	2361700	291590
AASAAFQENVGR	TBCD; TBCD; TBCD	Q9BTW9; I3L0V3; J3KR97	TBCD_HUMAN Tubulin-specific chaperone D; I3L0V3_HUMAN Tubulin-specific chaperone D (Fragment); J3KR97_HUMAN Tubulin-specific chaperone D	Unmodified	0	0	0	0	0	0	0	0	696620	43542	0	1955600	0	0	0	0	272800	0
AASAAQRELVAQGK	TLN1	Q9Y490	TLN1_HUMAN Talin-1	Unmodified	22438	0	50777	672870	8328300	2091800	4331100	3292400	85167	785900	222560	149970	2881900	2346400	22885	18537	1059300	2365500
AASAATAAPTATPAAQESGTIPK	AGPS; AGPS; AGPS; AGPS; AGPS; AGPS; AGPS; AGPS; AGPS; AGPS	O00116; A0A7P0T9C9; A0A7P0T8Q7; A0A7P0T984; A0A7P0TAL3; A0A7P0T857; A0A1B0GWA2; A0A2R8YEL0; A0A7P0TA54; B8ZZ81	ADAS_HUMAN Alkyldihydroxyacetonephosphate synthase, peroxisomal; A0A7P0T9C9_HUMAN Alkyldihydroxyacetonephosphate synthase, peroxisomal; A0A7P0T8Q7_HUMAN Alkyldihydroxyacetonephosphate synthase, peroxisomal; A0A7P0T984_HUMAN Alkyldihydroxyacetonephosphate synthase, peroxisomal; A0A7P0TAL3_HUMAN Alkyldihydroxyacetonephosphate synthase, peroxisomal; A0A7P0T857_HUMAN Alkyldihydroxyacetonephosphate sy…	Unmodified	0	0	0	0	0	0	0	0	2636800	486000	0	0	0	0	0	0	20671	0
AASADSTTEGTPADGFTVLSTK	MACROH2A1	O75367	H2AY_HUMAN Core histone macro-H2A.1	Unmodified	10985000	7968500	294120	0	0	0	2942600	9339800	0	278300	0	845960	0	609840	0	0	28422	506890
AASAFFTYVSLSQEGR	ACOT7	O00154	BACH_HUMAN Cytosolic acyl coenzyme A thioester hydrolase	Unmodified	12947	0	0	0	0	0	0	0	925740	896110	327380	1389400	0	0	0	0	915330	1720000
AASAGVPYHGEVPVSLAR	SPTBN2; SPTBN2	O15020; A4QPE4	SPTN2_HUMAN Spectrin beta chain, non-erythrocytic 2; A4QPE4_HUMAN SPTBN2 protein	Unmodified	0	0	0	0	0	0	0	0	0	0	0	1671300	683370	0	0	0	0	0
AASAPYFEVLEK	TUBGCP2; TUBGCP2	Q9BSJ2; F2Z2B9	GCP2_HUMAN Gamma-tubulin complex component 2; F2Z2B9_HUMAN Gamma-tubulin complex component	Unmodified	0	0	0	0	0	0	0	0	0	0	0	1374200	0	0	0	0	0	0
AASATREQEFQAFLSR	B4GALNT1; B4GALNT1; B4GALNT1; B4GALNT1	Q00973; F8W1A7; F8VU35; B4DSP5	B4GN1_HUMAN Beta-1,4 N-acetylgalactosaminyltransferase 1; F8W1A7_HUMAN Beta-1,4 N-acetylgalactosaminyltransferase 1; F8VU35_HUMAN Beta-1,4 N-acetylgalactosaminyltransferase 1 (Fragment); B4DSP5_HUMAN Beta-1,4 N-acetylgalactosaminyltransferase 1	Unmodified	527200	1011000	791360	902820	0	0	0	0	2228400	0	0	0	0	0	735170	1002400	0	0
AASAYAVGDVK	PRKAR2A; PRKAR2A	P13861; H7C330	KAP2_HUMAN cAMP-dependent protein kinase type II-alpha regulatory subunit; H7C330_HUMAN cAMP-dependent protein kinase type II-alpha regulatory subunit (Fragment)	Unmodified	0	0	569560	839460	1977300	1219500	169750	166840	1128000	382700	254320	1384400	5279700	5274500	905500	819780	873970	1834300
AASCVLLHTGQK	AKR1A1; AKR1A1; AKR1A1; AKR1A1	P14550; V9GYG2; Q5T621; V9GYP9	AK1A1_HUMAN Aldo-keto reductase family 1 member A1; V9GYG2_HUMAN Aldo-keto reductase family 1 member A1; Q5T621_HUMAN Aldo-keto reductase family 1 member A1 (Fragment); V9GYP9_HUMAN Aldo-keto reductase family 1 member A1 (Fragment)	Acetyl (Protein N-term)	0	0	0	1207600	1971200	0	0	0	0	1551200	482180	3881400	2135400	1668300	1691500	1102300	1397800	276570
AASCVLLHTGQKMPLIGLGTWKSEPGQVK	AKR1A1; AKR1A1; AKR1A1; AKR1A1	P14550; V9GYG2; Q5T621; V9GYP9	AK1A1_HUMAN Aldo-keto reductase family 1 member A1; V9GYG2_HUMAN Aldo-keto reductase family 1 member A1; Q5T621_HUMAN Aldo-keto reductase family 1 member A1 (Fragment); V9GYP9_HUMAN Aldo-keto reductase family 1 member A1 (Fragment)	Acetyl (Protein N-term);Oxidation (M)	0	0	0	0	0	0	351750	0	0	0	0	0	343840	910280	0	0	2115800	271790
AASDELSKTISPMVMDAK	VCL	P18206	VINC_HUMAN Vinculin	Oxidation (M)	0	0	0	0	0	0	0	0	0	0	0	496810	0	0	0	0	738880	88256
AASDIAMTELPPTHPIR	YWHAE; YWHAE	P62258; K7EM20	1433E_HUMAN 14-3-3 protein epsilon; K7EM20_HUMAN 14-3-3 protein epsilon (Fragment)	Unmodified	0	259330	698240	1353300	0	0	0	0	1094800	0	234780	10029000	46759	0	2178900	1726700	0	0
AASDIAMTELPPTHPIR	YWHAE; YWHAE	P62258; K7EM20	1433E_HUMAN 14-3-3 protein epsilon; K7EM20_HUMAN 14-3-3 protein epsilon (Fragment)	Oxidation (M)	681660	911820	2363000	935030	0	0	74846	0	182980	0	0	21071000	0	0	6279900	4724100	0	0
AASEFESSEGVFLFPELR	CLSTN1; CLSTN1	O94985; Q5SR54	CSTN1_HUMAN Calsyntenin-1; Q5SR54_HUMAN Calsyntenin-1 (Fragment)	Unmodified	0	0	0	0	0	0	0	0	9770900	1566300	0	0	0	0	0	0	0	0
AASELYTK	MYO5A; MYO5A; MYO5A; MYO5A	Q9Y4I1; G3V394; F8WE88; G3V3C9	MYO5A_HUMAN Unconventional myosin-Va; G3V394_HUMAN Unconventional myosin-Va; F8WE88_HUMAN Unconventional myosin-Va; G3V3C9_HUMAN Unconventional myosin-Va	Acetyl (Protein N-term)	0	0	82775	205440	418620	0	0	0	0	0	0	64159	0	0	0	0	277010	0
AASGALRNLAVDAR	CTNND1; CTNND1; CTNND1; CTNND1	O60716; A0A669KB62; C9JZR2; A0A669KB05	CTND1_HUMAN Catenin delta-1; A0A669KB62_HUMAN Catenin delta-1; C9JZR2_HUMAN Catenin delta-1; A0A669KB05_HUMAN Catenin delta-1	Unmodified	0	0	92445	287690	9781400	2632100	0	0	0	0	0	0	8522800	12839000	0	0	4950500	16490000
AASGALRNLAVDARNK	CTNND1; CTNND1; CTNND1; CTNND1	O60716; A0A669KB62; C9JZR2; A0A669KB05	CTND1_HUMAN Catenin delta-1; A0A669KB62_HUMAN Catenin delta-1; C9JZR2_HUMAN Catenin delta-1; A0A669KB05_HUMAN Catenin delta-1	Unmodified	0	0	0	0	6319800	1119900	31627	0	0	0	0	0	5326400	12522000	0	0	7636900	7423200
AASGFNAMEDAQTLR	ANXA4; ANXA4; ANXA4	P09525; B4E1S2; Q6P452	ANXA4_HUMAN Annexin A4; B4E1S2_HUMAN Annexin; Q6P452_HUMAN Annexin	Unmodified	0	0	0	0	259080	0	0	0	2002800	132500	365380	0	0	0	0	0	0	0
AASGFNAMEDAQTLRK	ANXA4; ANXA4; ANXA4	P09525; B4E1S2; Q6P452	ANXA4_HUMAN Annexin A4; B4E1S2_HUMAN Annexin; Q6P452_HUMAN Annexin	Oxidation (M)	183050	351010	575400	170270	10650000	3214000	243210	2073300	11686000	8235600	14390000	6936100	2994800	2507700	635420	392660	2271300	3760300
AASGFNAMEDAQTLRK	ANXA4; ANXA4; ANXA4	P09525; B4E1S2; Q6P452	ANXA4_HUMAN Annexin A4; B4E1S2_HUMAN Annexin; Q6P452_HUMAN Annexin	Unmodified	1821300	703330	1103500	1152500	81875000	7553600	7595100	3479000	148770000	67332000	58527000	30947000	18389000	16746000	962960	787840	11126000	28059000
AASGFNAMEDAQTLRKAMK	ANXA4; ANXA4; ANXA4	P09525; B4E1S2; Q6P452	ANXA4_HUMAN Annexin A4; B4E1S2_HUMAN Annexin; Q6P452_HUMAN Annexin	Unmodified	0	0	0	119020	1115500	0	0	0	0	0	0	0	41333	0	150790	80413	378490	194820
AASGPGPEQEASFTVTVPPSEGSSYR	HSPG2	P98160	PGBM_HUMAN Basement membrane-specific heparan sulfate proteoglycan core protein	Unmodified	0	0	670080	0	0	0	0	0	0	0	0	0	0	0	0	0	0	0
AASHRALDDISESIK	REXO2; REXO2; REXO2; REXO2	Q9Y3B8; F5GYG5; H0YGR4; H0YG54	ORN_HUMAN Oligoribonuclease, mitochondrial; F5GYG5_HUMAN Oligoribonuclease, mitochondrial; H0YGR4_HUMAN Oligoribonuclease, mitochondrial (Fragment); H0YG54_HUMAN Oligoribonuclease, mitochondrial	Unmodified	0	0	0	0	319200	0	0	0	0	181990	0	0	171650	92915	0	0	0	185420
AASIFGGAKPVDTAAR	EIF4B; EIF4B; EIF4B	P23588; E7EX17; F8VX11	IF4B_HUMAN Eukaryotic translation initiation factor 4B; E7EX17_HUMAN Eukaryotic translation initiation factor 4B; F8VX11_HUMAN Eukaryotic translation initiation factor 4B (Fragment)	Unmodified	542780	0	241960	391250	0	0	0	0	298790	177550	0	1517500	0	0	0	479290	0	0
AASITSEVFNK	SUPT16H	Q9Y5B9	SP16H_HUMAN FACT complex subunit SPT16	Unmodified	0	0	0	0	572730	0	0	89204	0	446610	0	1229000	0	0	0	0	0	0
AASLDGFYNSR	SEZ6; SEZ6	Q53EL9; H0YF95	SEZ6_HUMAN Seizure protein 6 homolog; H0YF95_HUMAN Seizure protein 6 homolog (Fragment)	Unmodified	0	0	0	0	0	0	37107	0	2852700	239260	0	0	0	0	0	0	0	0
AASLGSSQSSRTYAGGTASATK	CAST; CAST; CAST; CAST; CAST; CAST; CAST; CAST; CAST; CAST	A0A6Q8PG40; H0Y944; A0A6Q8PH20; A0A0C4DGB5; D6RBR1; D6RGF7; E7EN75; E9PSG1; H0YA91; F8W7E0	A0A6Q8PG40_HUMAN Calpastatin; H0Y944_HUMAN Calpain inhibitor (Fragment); A0A6Q8PH20_HUMAN Calpain inhibitor; A0A0C4DGB5_HUMAN Calpain inhibitor; D6RBR1_HUMAN Calpastatin (Fragment); D6RGF7_HUMAN Calpastatin (Fragment); E7EN75_HUMAN Calpastatin (Fragment); E9PSG1_HUMAN Calpain inhibitor (Fragment); H0YA91_HUMAN Calpain inhibitor (Fragment); F8W7E0_HUMAN Calpain inhibitor (Fragment)	Unmodified	0	0	0	0	237210	0	0	26505	0	794690	0	0	0	97188	0	0	246090	343560
AASLGSSQSSRTYAGGTASATKVSASSGATSK	CAST; CAST; CAST; CAST; CAST; CAST; CAST; CAST; CAST	H0Y944; A0A6Q8PH20; A0A0C4DGB5; D6RBR1; D6RGF7; E7EN75; E9PSG1; H0YA91; F8W7E0	H0Y944_HUMAN Calpain inhibitor (Fragment); A0A6Q8PH20_HUMAN Calpain inhibitor; A0A0C4DGB5_HUMAN Calpain inhibitor; D6RBR1_HUMAN Calpastatin (Fragment); D6RGF7_HUMAN Calpastatin (Fragment); E7EN75_HUMAN Calpastatin (Fragment); E9PSG1_HUMAN Calpain inhibitor (Fragment); H0YA91_HUMAN Calpain inhibitor (Fragment); F8W7E0_HUMAN Calpain inhibitor (Fragment)	Unmodified	0	0	0	0	0	0	0	0	0	0	0	0	0	0	0	0	291670	0
AASLVGKK	ITPA	Q9BY32	ITPA_HUMAN Inosine triphosphate pyrophosphatase	Acetyl (Protein N-term)	0	0	0	0	803320	0	96275	427000	68448	217900	488860	2209800	462500	589730	0	0	974260	928760
AASLVGKKIVFVTGNAK	ITPA	Q9BY32	ITPA_HUMAN Inosine triphosphate pyrophosphatase	Acetyl (Protein N-term)	0	0	0	0	0	0	375940	200910	0	0	0	0	0	0	0	0	910200	0
AASNIIFSNGNLDPWAGGGIR	DPP7; DPP7	Q9UHL4; R4GMR2	DPP2_HUMAN Dipeptidyl peptidase 2; R4GMR2_HUMAN Dipeptidyl peptidase 2 (Fragment)	Unmodified	123740	72512	153430	0	0	0	0	0	526270	23807	0	168390	0	0	409320	119470	0	0
AASNIIFSNGNLDPWAGGGIRR	DPP7; DPP7	Q9UHL4; R4GMR2	DPP2_HUMAN Dipeptidyl peptidase 2; R4GMR2_HUMAN Dipeptidyl peptidase 2 (Fragment)	Unmodified	0	0	0	0	0	0	0	0	2355400	0	0	0	0	0	0	0	0	0
AASQGYTVAR	SEL1L	Q9UBV2	SE1L1_HUMAN Protein sel-1 homolog 1	Unmodified	0	0	163140	0	0	0	357840	0	3816900	420570	0	0	0	0	150580	550100	0	0
AASQILILK	ABCC4; ABCC4; ABCC4	O15439; A0A2R8YDC1; A0A2R8Y6V8	MRP4_HUMAN ATP-binding cassette sub-family C member 4; A0A2R8YDC1_HUMAN ATP-binding cassette sub-family C member 4 (Fragment); A0A2R8Y6V8_HUMAN ATP-binding cassette sub-family C member 4	Unmodified	0	0	1433900	0	99450	0	145040	70192	0	0	0	0	40455	0	1500300	1733700	0	0
AASQPGELK	CPE; CPE; CPE; CPE	P16870; C9JE88; D6R930; D6RF88	CBPE_HUMAN Carboxypeptidase E; C9JE88_HUMAN Carboxypeptidase E (Fragment); D6R930_HUMAN Carboxypeptidase E (Fragment); D6RF88_HUMAN Carboxypeptidase E (Fragment)	Unmodified	0	0	0	55651	0	0	0	0	20991000	2807800	0	371390	0	0	0	70802	0	236650
AASQPGELKDWFVGR	CPE; CPE; CPE; CPE	P16870; C9JE88; D6R930; D6RF88	CBPE_HUMAN Carboxypeptidase E; C9JE88_HUMAN Carboxypeptidase E (Fragment); D6R930_HUMAN Carboxypeptidase E (Fragment); D6RF88_HUMAN Carboxypeptidase E (Fragment)	Unmodified	0	0	0	0	0	0	62015	5701100	0	3036600	0	0	0	0	0	0	0	0
AASSAAQGAFQGN	SCAMP2	O15127	SCAM2_HUMAN Secretory carrier-associated membrane protein 2	Unmodified	0	0	0	1257800	545060	167960	0	0	0	0	0	211310	500290	0	613710	0	0	145230
AASSIYINSR	CAPN5; CAPN5; CAPN5	O15484; E7EV01; A0A3B3IRX8	CAN5_HUMAN Calpain-5; E7EV01_HUMAN Calpain-5; A0A3B3IRX8_HUMAN Calpain-5 (Fragment)	Unmodified	0	310240	0	219070	0	111950	92800	50284	1129500	233450	0	731250	0	0	381620	381890	261260	587420
AASSLLANLWQYNK	PKP3; PKP3	Q9Y446; H0YEY5	PKP3_HUMAN Plakophilin-3; H0YEY5_HUMAN Plakophilin-3 (Fragment)	Unmodified	486130	378900	1051900	1388900	1326600	140690	0	0	1433200	398180	775300	6494300	2451700	329420	4579800	4221800	606880	341670
AASSLNLSNGETESVK	MAP4K4; MAP4K4; MAP4K4; MAP4K4; MAP4K4; MAP4K4; MAP4K4; MAP4K4; MAP4K4; MAP4K4; MAP4K4	O95819; C9J840; A0A0D9SEY1; H7C360; G5E948; A0A0D9SG62; E7EN19; H7C0P6; E7EX83; E7ENQ1; G3XAA2	M4K4_HUMAN Mitogen-activated protein kinase kinase kinase kinase 4; C9J840_HUMAN Mitogen-activated protein kinase kinase kinase kinase 4; A0A0D9SEY1_HUMAN Mitogen-activated protein kinase kinase kinase kinase 4; H7C360_HUMAN Mitogen-activated protein kinase kinase kinase kinase 4 (Fragment); G5E948_HUMAN Mitogen-activated protein kinase kinase kinase kinase 4; A0A0D9SG62_HUMAN Mitogen-activated p…	Unmodified	0	0	0	356730	0	0	0	0	181800	0	0	1307600	0	0	523930	375450	0	0
AASSQRAEEEDDDIK	CHMP4C	Q96CF2	CHM4C_HUMAN Charged multivesicular body protein 4c	Unmodified	1072800	955950	338820	0	1098300	0	0	0	443730	0	0	0	0	0	0	0	0	0
AASSQRAEEEDDDIKQLAAWAT	CHMP4C	Q96CF2	CHM4C_HUMAN Charged multivesicular body protein 4c	Unmodified	0	0	0	0	0	0	0	0	0	1634300	0	0	5055600	459130	0	0	0	0
AASTDMAGLEESFRK	TPPP3	Q9BW30	TPPP3_HUMAN Tubulin polymerization-promoting protein family member 3	Acetyl (Protein N-term);Oxidation (M)	0	0	0	0	0	0	507350	310460	0	0	0	0	0	0	0	0	0	0
AASTDMAGLEESFRK	TPPP3	Q9BW30	TPPP3_HUMAN Tubulin polymerization-promoting protein family member 3	Acetyl (Protein N-term)	0	0	0	0	0	0	0	134860	0	0	0	0	0	0	0	0	0	0
AASTFNIRFEAFEK	SEZ6L; SEZ6L; SEZ6L; SEZ6L	Q9BYH1; B0QYH5; B7ZLJ8; B0QYH4	SE6L1_HUMAN Seizure 6-like protein; B0QYH5_HUMAN Seizure 6-like protein; B7ZLJ8_HUMAN SEZ6L protein; B0QYH4_HUMAN Seizure 6-like protein	Unmodified	0	0	0	0	0	0	0	0	4338500	640300	0	0	0	0	0	0	0	0
AASWNQAPK	SYT13; SYT13	Q7L8C5; H0YD47	SYT13_HUMAN Synaptotagmin-13; H0YD47_HUMAN Synaptotagmin-13 (Fragment)	Unmodified	0	0	0	0	0	0	0	0	714730	83911	0	0	0	0	0	0	0	0
AASYTEEDENHTAK	DSG2	Q14126	DSG2_HUMAN Desmoglein-2	Unmodified	0	0	0	0	38776000	1557900	0	0	562380	0	0	0	607460	0	627050	0	0	0
AATAAADFTAK	STRAP	Q9Y3F4	STRAP_HUMAN Serine-threonine kinase receptor-associated protein	Unmodified	295260	921960	875490	501740	4719100	704200	1686800	1524600	1377000	881330	1343600	14138000	6199800	1877100	730020	982620	2048800	1771500
AATALKDVVK	PDIA6	Q15084	PDIA6_HUMAN Protein disulfide-isomerase A6	Unmodified	0	0	0	0	248520	0	246170	0	1242300	4576000	85648	0	147330	0	0	0	61361	0
AATALKDVVKVGAVDADK	PDIA6	Q15084	PDIA6_HUMAN Protein disulfide-isomerase A6	Unmodified	0	0	0	0	115940	0	105050	94721	0	1636000	0	520920	0	0	0	0	0	103680
AATASAGAGGIDGKPR	SLC25A11; SLC25A11	Q02978; I3L1P8	M2OM_HUMAN Mitochondrial 2-oxoglutarate/malate carrier protein; I3L1P8_HUMAN Mitochondrial 2-oxoglutarate/malate carrier protein (Fragment)	Acetyl (Protein N-term)	0	0	0	0	0	0	0	0	1002900	0	0	0	0	0	0	0	0	0
AATASAGAGGIDGKPRTSPK	SLC25A11; SLC25A11	Q02978; I3L1P8	M2OM_HUMAN Mitochondrial 2-oxoglutarate/malate carrier protein; I3L1P8_HUMAN Mitochondrial 2-oxoglutarate/malate carrier protein (Fragment)	Acetyl (Protein N-term)	0	0	0	0	0	0	875450	185520	0	679880	0	0	0	0	0	0	0	0
AATDIARQVGEGCRTVPLAGHVGFDSLPDQLVNK	SEPTIN6; SEPTIN6	Q14141; B1AMS2	SEPT6_HUMAN Septin-6; B1AMS2_HUMAN Septin	Acetyl (Protein N-term)	0	0	0	0	3662100	0	1771700	0	0	0	0	0	0	0	0	0	15943000	3853900
AATDLERFSNAEPEPR	SEPTIN8; SEPTIN8; SEPTIN8; SEPTIN8; SEPTIN8	Q92599; A6NFQ9; A0A087X142; A6NMH6; F8W8I8	SEPT8_HUMAN Septin-8; A6NFQ9_HUMAN Septin; A0A087X142_HUMAN Septin; A6NMH6_HUMAN Septin; F8W8I8_HUMAN Septin	Acetyl (Protein N-term)	0	0	0	0	2469900	189190	161560	0	0	157790	0	0	852680	0	0	0	549350	0
AATFFGCIGIDK	ADK; ADK; ADK; ADK; ADK; ADK; ADK	P55263; A0A5F9ZHJ1; A0A5K1VW94; A0A5F9ZH72; A0A5F9ZGZ8; A0A5K1VW54; A0A5F9ZH31	ADK_HUMAN Adenosine kinase; A0A5F9ZHJ1_HUMAN Adenosine kinase; A0A5K1VW94_HUMAN Adenosine kinase; A0A5F9ZH72_HUMAN Adenosine kinase; A0A5F9ZGZ8_HUMAN Adenosine kinase (Fragment); A0A5K1VW54_HUMAN Adenosine kinase; A0A5F9ZH31_HUMAN Adenosine kinase	Unmodified	0	0	92506	0	520910	0	134010	0	293630	0	0	2264900	0	0	0	263380	0	0
AATFFGCIGIDKFGEILK	ADK; ADK; ADK; ADK; ADK; ADK; ADK	P55263; A0A5F9ZHJ1; A0A5K1VW94; A0A5F9ZH72; A0A5F9ZGZ8; A0A5K1VW54; A0A5F9ZH31	ADK_HUMAN Adenosine kinase; A0A5F9ZHJ1_HUMAN Adenosine kinase; A0A5K1VW94_HUMAN Adenosine kinase; A0A5F9ZH72_HUMAN Adenosine kinase; A0A5F9ZGZ8_HUMAN Adenosine kinase (Fragment); A0A5K1VW54_HUMAN Adenosine kinase; A0A5F9ZH31_HUMAN Adenosine kinase	Unmodified	0	0	0	92559	7452300	873110	1285300	0	0	0	0	0	1706400	2267700	0	0	5071900	5463300
AATGANAEKAESHNDCPVRLLNPNIAK	UPP1; UPP1; UPP1; UPP1; UPP1; UPP1	Q16831; C9K0J2; B4DND0; F8WD51; C9J486; C9JIP2	UPP1_HUMAN Uridine phosphorylase 1; C9K0J2_HUMAN Uridine phosphorylase 1 (Fragment); B4DND0_HUMAN Uridine phosphorylase 1; F8WD51_HUMAN Uridine phosphorylase 1; C9J486_HUMAN Uridine phosphorylase 1 (Fragment); C9JIP2_HUMAN Uridine phosphorylase 1 (Fragment)	Acetyl (Protein N-term)	0	0	0	0	1151900	299460	0	0	0	254310	0	0	0	0	0	0	849850	490700
AATIVATSEGSLWGLDRVTFRR	PRKAR2A; PRKAR2A	P13861; H7C1L0	KAP2_HUMAN cAMP-dependent protein kinase type II-alpha regulatory subunit; H7C1L0_HUMAN cAMP-dependent protein kinase type II-alpha regulatory subunit (Fragment)	Unmodified	0	0	0	366340	0	0	0	0	0	598580	0	265930	4726200	992620	291890	0	0	0
AATLAERSAGLAFSLYQAMAK	SERPINH1; SERPINH1; SERPINH1; SERPINH1; SERPINH1; SERPINH1; SERPINH1; SERPINH1; SERPINH1; SERPINH1	P50454; E9PK86; E9PRS3; E9PR70; E9PMI5; E9PLA6; E9PJH8; E9PNX1; E9PPV6; E9PIG2	SERPH_HUMAN Serpin H1; E9PK86_HUMAN Serpin H1 (Fragment); E9PRS3_HUMAN Serpin H1 (Fragment); E9PR70_HUMAN Serpin H1 (Fragment); E9PMI5_HUMAN Serpin H1 (Fragment); E9PLA6_HUMAN Serpin H1 (Fragment); E9PJH8_HUMAN Serpin H1 (Fragment); E9PNX1_HUMAN Serpin H1 (Fragment); E9PPV6_HUMAN Serpin H1; E9PIG2_HUMAN Serpin H1 (Fragment)	Unmodified	0	0	0	0	0	0	0	0	19408	752280	0	0	0	0	0	0	0	0
AATLAQELEK	SMC1A; SMC1A; SMC1A	Q14683; G8JLG1; A0A6Q8PHC3	SMC1A_HUMAN Structural maintenance of chromosomes protein 1A; G8JLG1_HUMAN Structural maintenance of chromosomes protein; A0A6Q8PHC3_HUMAN Structural maintenance of chromosomes protein 1A	Unmodified	0	0	0	0	0	306120	0	0	0	0	0	0	0	0	0	0	0	0
AATLILEPAGR	ACOT2; ACOT1; ACOT2; ACOT2; ACOT6; ACOT1	P49753; Q86TX2; A0A087WT95; A0A087X0W7; A0A2R8Y7H3; G3V4F2	ACOT2_HUMAN Acyl-coenzyme A thioesterase 2, mitochondrial; ACOT1_HUMAN Acyl-coenzyme A thioesterase 1; A0A087WT95_HUMAN Acyl-coenzyme A thioesterase 2, mitochondrial; A0A087X0W7_HUMAN Acyl-coenzyme A thioesterase 2, mitochondrial; A0A2R8Y7H3_HUMAN Putative acyl-coenzyme A thioesterase 6; G3V4F2_HUMAN Acyl-coenzyme A thioesterase 1	Unmodified	0	0	0	0	0	699550	0	0	894580	0	0	0	0	0	0	0	0	0
AATLILEPAGR	ACOT2; ACOT1; ACOT2; ACOT2; ACOT6; ACOT1	P49753; Q86TX2; A0A087WT95; A0A087X0W7; A0A2R8Y7H3; G3V4F2	ACOT2_HUMAN Acyl-coenzyme A thioesterase 2, mitochondrial; ACOT1_HUMAN Acyl-coenzyme A thioesterase 1; A0A087WT95_HUMAN Acyl-coenzyme A thioesterase 2, mitochondrial; A0A087X0W7_HUMAN Acyl-coenzyme A thioesterase 2, mitochondrial; A0A2R8Y7H3_HUMAN Putative acyl-coenzyme A thioesterase 6; G3V4F2_HUMAN Acyl-coenzyme A thioesterase 1	Acetyl (Protein N-term)	0	0	0	0	0	0	0	0	642370	0	0	0	0	0	0	0	0	0
AATLMMLGR	DNAJC7; DNAJC7; DNAJC7; DNAJC7; DNAJC7; DNAJC7; DNAJC7; DNAJC7; DNAJC7; DNAJC7; DNAJC7; DNAJC7; DNAJC7; DNAJC7; DNAJC7; DNAJC7; DNAJC7; DNAJC7; DNAJC7; DNAJC7; DNAJC7	Q99615; A0A6I8PU89; K7EJL5; A0A6I8PLE7; A0A6I8PUD4; K7EJE9; K7ER44; A0A6I8PR93; A0A6I8PIK4; K7ESP1; K7EIH8; K7EN19; A0A6I8PUC2; A0A6I8PU73; K7EPP7; A0A6I8PS32; K7EK03; K7EJV7; A0A6I8PRZ0; A0A6I8PR89; K7ELJ8	DNJC7_HUMAN DnaJ homolog subfamily C member 7; A0A6I8PU89_HUMAN DnaJ homolog subfamily C member 7; K7EJL5_HUMAN DnaJ homolog subfamily C member 7 (Fragment); A0A6I8PLE7_HUMAN DnaJ homolog subfamily C member 7 (Fragment); A0A6I8PUD4_HUMAN DnaJ homolog subfamily C member 7; K7EJE9_HUMAN DnaJ homolog subfamily C member 7 (Fragment); K7ER44_HUMAN DnaJ homolog subfamily C member 7; A0A6I8PR93_HUMAN Dn…	Oxidation (M)	0	0	0	136230	0	0	0	0	0	0	0	589230	0	0	0	0	0	0
AATQFWR	PDIA4; PDIA4	P13667; A0A499FI48	PDIA4_HUMAN Protein disulfide-isomerase A4; A0A499FI48_HUMAN Protein disulfide-isomerase	Unmodified	0	62253	0	0	0	0	0	0	2878700	513400	937850	1649500	0	0	0	0	0	0
AATQLRGHAVLAGMNVYSSEFENIK	PDIA5	Q14554	PDIA5_HUMAN Protein disulfide-isomerase A5	Unmodified	0	0	0	0	158570000	8250100	4338500	0	0	178480	0	0	33773000	28470000	0	0	64840000	65944000
AATQLRGHAVLAGMNVYSSEFENIKEEYSVR	PDIA5	Q14554	PDIA5_HUMAN Protein disulfide-isomerase A5	Unmodified	0	0	0	0	861620	0	0	0	1530900	0	0	0	0	0	0	0	3632700	2627000
AATSDLEHYDK	NUCB2; NUCB2; NUCB2; NUCB2; NUCB2; NUCB2	P80303; Q2L696; E9PKG6; E9PLR0; A0A2R8Y6G7; E9PLE9	NUCB2_HUMAN Nucleobindin-2; Q2L696_HUMAN Nucb2 splice variant; E9PKG6_HUMAN Nucleobindin-2; E9PLR0_HUMAN Nucleobindin-2 (Fragment); A0A2R8Y6G7_HUMAN Nucleobindin-2; E9PLE9_HUMAN Nucleobindin-2 (Fragment)	Unmodified	117150	71075	973690	955370	0	0	0	0	31142000	4702600	939340	288520	794400	0	1113100	445190	0	0
AATSDLEHYDKTRHEEFK	NUCB2; NUCB2; NUCB2; NUCB2; NUCB2; NUCB2	P80303; Q2L696; E9PKG6; E9PLR0; A0A2R8Y6G7; E9PLE9	NUCB2_HUMAN Nucleobindin-2; Q2L696_HUMAN Nucb2 splice variant; E9PKG6_HUMAN Nucleobindin-2; E9PLR0_HUMAN Nucleobindin-2 (Fragment); A0A2R8Y6G7_HUMAN Nucleobindin-2; E9PLE9_HUMAN Nucleobindin-2 (Fragment)	Unmodified	0	0	0	0	0	0	0	0	167040	1685000	0	0	190160	0	0	0	0	0
AATSGVPSIYAPSTYAHLSPAK	LSR; LSR	Q86X29; S4R3V8	LSR_HUMAN Lipolysis-stimulated lipoprotein receptor; S4R3V8_HUMAN Lipolysis-stimulated lipoprotein receptor	Unmodified	10263000	6498300	18829000	16929000	3465400	0	0	0	52198000	13317000	2946600	33469000	4124300	1965400	17003000	17962000	236930	0
AATSPALFNR	DYNC1H1; DYNC1H1; DYNC1H1; DYNC1H1; DYNC1H1; DYNC1H1; DYNC1H1; DYNC1H1; DYNC1H1; DYNC1H1; DYNC1H1; DYNC1H1; DYNC1H1; DYNC1H1; DYNC1H1; DYNC1H1; DYNC1H1; DYNC1H1; DYNC1H1; DYNC1H1	Q14204; A0A7P0T7V5; A0A2R8Y5T0; A0A7P0TAW9; A0A2R8Y706; A0A7P0TB75; A0A7P0T9F1; A0A7P0T916; A0A7P0TAF3; A0A7P0TA13; A0A2R8Y6H2; A0A7P0TAM4; A0A7P0T9C4; A0A7P0T825; A0A2R8YFZ7; A0A7P0T8N2; A0A7P0T9K2; A0A7P0T9R4; A0A7P0TBJ7; A0A7P0T8W5	DYHC1_HUMAN Cytoplasmic dynein 1 heavy chain 1; A0A7P0T7V5_HUMAN Cytoplasmic dynein 1 heavy chain 1; A0A2R8Y5T0_HUMAN Cytoplasmic dynein 1 heavy chain 1; A0A7P0TAW9_HUMAN Cytoplasmic dynein 1 heavy chain 1; A0A2R8Y706_HUMAN Cytoplasmic dynein 1 heavy chain 1; A0A7P0TB75_HUMAN Cytoplasmic dynein 1 heavy chain 1; A0A7P0T9F1_HUMAN Cytoplasmic dynein 1 heavy chain 1; A0A7P0T916_HUMAN Cytoplasmic dyne…	Unmodified	0	0	0	0	0	0	0	0	1862700	0	337790	3678600	0	0	0	0	0	0
AATSRYTLNFEAAQK	VCAN; VCAN; VCAN; VCAN	P13611; Q86W61; D6RGZ6; E9PF17	CSPG2_HUMAN Versican core protein; Q86W61_HUMAN VCAN protein; D6RGZ6_HUMAN Versican core protein (Fragment); E9PF17_HUMAN Versican core protein	Unmodified	249580	192030	0	501420	817850	0	186420	0	3693900	825660	437150	3437300	0	0	0	226670	222520	332680
AATTGSGVKVPR	UBE2V1	Q13404	UB2V1_HUMAN Ubiquitin-conjugating enzyme E2 variant 1	Acetyl (Protein N-term)	0	0	0	1303300	3323700	1072700	484220	1391600	906480	10512000	2176600	2221400	3856600	1738200	676510	1046700	4493200	5021800
AATVGYGILR	ASRGL1; ASRGL1; ASRGL1; ASRGL1	Q7L266; E9PJK6; A0A087WZI5; A0A087WUG3	ASGL1_HUMAN Isoaspartyl peptidase/L-asparaginase; E9PJK6_HUMAN Isoaspartyl peptidase/L-asparaginase; A0A087WZI5_HUMAN Isoaspartyl peptidase/L-asparaginase (Fragment); A0A087WUG3_HUMAN Isoaspartyl peptidase/L-asparaginase	Unmodified	0	0	0	0	0	0	0	0	1727800	0	0	1253100	0	0	0	0	0	0
AATVTGKLVHANFGTK	TFRC; TFRC	P02786; G3V0E5	TFR1_HUMAN Transferrin receptor protein 1; G3V0E5_HUMAN Transferrin receptor protein 1	Unmodified	0	0	0	0	413780	0	1075800	147470	0	205800	0	0	0	387270	0	0	59742	0
AATVTGKLVHANFGTKK	TFRC; TFRC	P02786; G3V0E5	TFR1_HUMAN Transferrin receptor protein 1; G3V0E5_HUMAN Transferrin receptor protein 1	Unmodified	0	0	0	0	80462	0	298460	106460	0	1367700	0	0	0	0	0	0	207160	656540
AAVAGKKPVVGK	RPL4; RPL4	P36578; H3BM89	RL4_HUMAN 60S ribosomal protein L4; H3BM89_HUMAN 60S ribosomal protein L4	Unmodified	0	89837	29774	0	56922	0	0	0	0	0	0	278010	101100	0	16906	23671	0	0
AAVATFLQSVQVPEFTPK	UBA1; UBA1	P22314; Q5JRR6	UBA1_HUMAN Ubiquitin-like modifier-activating enzyme 1; Q5JRR6_HUMAN Ubiquitin-like modifier-activating enzyme 1	Unmodified	1040100	542040	788960	911340	0	0	324660	72479	10609000	1312900	1776000	17370000	701400	295190	2112100	1223700	445190	613620
AAVAWEAGKPLSIEEIEVAPPK	ADH5; ADH5; ADH5; ADH5; ADH5	P11766; D6RAY0; D6R9G2; D6RFE4; H0YAG8	ADHX_HUMAN Alcohol dehydrogenase class-3; D6RAY0_HUMAN Alcohol dehydrogenase class-3; D6R9G2_HUMAN Alcohol dehydrogenase class-3; D6RFE4_HUMAN Alcohol dehydrogenase class-3; H0YAG8_HUMAN Alcohol dehydrogenase class-3 (Fragment)	Unmodified	0	0	0	0	529500	0	0	0	0	561080	4637500	13929000	0	0	0	319550	0	0
AAVAWEAGKPLSIEEIEVAPPKAHEVR	ADH5; ADH5; ADH5; ADH5; ADH5	P11766; D6RAY0; D6R9G2; D6RFE4; H0YAG8	ADHX_HUMAN Alcohol dehydrogenase class-3; D6RAY0_HUMAN Alcohol dehydrogenase class-3; D6R9G2_HUMAN Alcohol dehydrogenase class-3; D6RFE4_HUMAN Alcohol dehydrogenase class-3; H0YAG8_HUMAN Alcohol dehydrogenase class-3 (Fragment)	Unmodified	0	0	0	0	1260600	436470	0	0	0	0	0	0	0	0	0	0	1072200	1240900
AAVDAGFVPNDMQVGQTGK	ETFA; ETFA; ETFA; ETFA; ETFA	P13804; H0YLU7; H0YL12; H0YNX6; H0YK49	ETFA_HUMAN Electron transfer flavoprotein subunit alpha, mitochondrial; H0YLU7_HUMAN Electron transfer flavoprotein subunit alpha, mitochondrial (Fragment); H0YL12_HUMAN Electron transfer flavoprotein subunit alpha, mitochondrial (Fragment); H0YNX6_HUMAN Electron transfer flavoprotein subunit alpha, mitochondrial (Fragment); H0YK49_HUMAN Electron transfer flavoprotein subunit alpha	Unmodified	0	0	0	0	0	0	0	7691.2	1161800	160990	0	0	0	0	151670	38655	0	0
AAVDAMTR	DECR2; DECR2; DECR2	Q9NUI1; Q4VXZ8; A0A0J9YWI0	DECR2_HUMAN Peroxisomal 2,4-dienoyl-CoA reductase [(3E)-enoyl-CoA-producing]; Q4VXZ8_HUMAN Peroxisomal 2,4-dienoyl-CoA reductase [(3E)-enoyl-CoA-producing]; A0A0J9YWI0_HUMAN Peroxisomal 2,4-dienoyl-CoA reductase [(3E)-enoyl-CoA-producing] (Fragment)	Unmodified	0	74848	0	0	0	0	0	0	3357100	252780	134910	0	0	0	0	0	0	0
AAVDLEKLRASGAGK	PFKL; PFKL	P17858; F8WEU2	PFKAL_HUMAN ATP-dependent 6-phosphofructokinase, liver type; F8WEU2_HUMAN ATP-dependent 6-phosphofructokinase, liver type	Acetyl (Protein N-term)	1232300	1964400	430830	4591300	850900	0	1860300	1737800	0	241100	0	0	1671500	669350	1118500	1430300	4612300	2010400
AAVEALQSQALHATSQQPLRK	SEPTIN8; SEPTIN8; SEPTIN8; SEPTIN8; SEPTIN8	Q92599; A6NFQ9; A0A087X142; A6NMH6; F8W8I8	SEPT8_HUMAN Septin-8; A6NFQ9_HUMAN Septin; A0A087X142_HUMAN Septin; A6NMH6_HUMAN Septin; F8W8I8_HUMAN Septin	Unmodified	0	0	140430	899100	2900800	0	135250	0	440860	264260	185170	1798700	576240	468360	309290	251660	447230	1507700
AAVEDPRVLLLDL	DLST	P36957	ODO2_HUMAN Dihydrolipoyllysine-residue succinyltransferase component of 2-oxoglutarate dehydrogenase complex, mitochondrial	Unmodified	0	0	0	0	0	0	0	0	0	183320	0	0	0	0	0	0	0	0
AAVEEGIVLGGGCALLR	HSPD1; HSPD1; HSPD1; HSPD1	P10809; A0A7I2V2X6; A0A7I2YQK6; A0A7I2V599	CH60_HUMAN 60 kDa heat shock protein, mitochondrial; A0A7I2V2X6_HUMAN 60 kDa chaperonin; A0A7I2YQK6_HUMAN 60 kDa chaperonin; A0A7I2V599_HUMAN 60 kDa chaperonin	Unmodified	22157	0	75440	0	0	0	0	172710	17589000	3267500	341800	318170	0	0	123990	0	0	0
AAVENHVRNNQVLGIGSGSTIVHAVQR	RPIA	P49247	RPIA_HUMAN Ribose-5-phosphate isomerase	Unmodified	0	0	0	0	375740	0	0	0	0	277040	820260	0	454000	0	0	0	0	0
AAVENLPTFLVELSR	KPNB1; KPNB1	Q14974; J3QR48	IMB1_HUMAN Importin subunit beta-1; J3QR48_HUMAN Importin subunit beta-1 (Fragment)	Unmodified	1412500	949600	260840	1239400	729470	144530	0	0	2393000	904200	1928100	5153200	1274000	189410	1859200	988220	339350	204040
AAVESLGFILFR	PSMD1; PSMD1; PSMD1; PSMD1; PSMD1; PSMD1; PSMD1; PSMD1; PSMD1; PSMD1; PSMD1	Q99460; A0A7P0MW50; A0A7I2YQY1; A0A7I2V4X0; A0A7I2YQI9; A0A7I2V2K8; A0A087WW66; A0A7I2V5C8; A0A7I2V262; A0A7I2V641; A0A7I2V523	PSMD1_HUMAN 26S proteasome non-ATPase regulatory subunit 1; A0A7P0MW50_HUMAN 26S proteasome non-ATPase regulatory subunit 1; A0A7I2YQY1_HUMAN 26S proteasome non-ATPase regulatory subunit 1; A0A7I2V4X0_HUMAN 26S proteasome non-ATPase regulatory subunit 1; A0A7I2YQI9_HUMAN 26S proteasome non-ATPase regulatory subunit 1; A0A7I2V2K8_HUMAN 26S proteasome non-ATPase regulatory subunit 1; A0A087WW66_HUM…	Unmodified	0	0	0	0	0	0	0	0	0	867560	0	500210	0	0	0	0	0	0
AAVEWFDGK	EWSR1; EWSR1; EWSR1; EWSR1; EWSR1	Q01844; H7BY36; C9JGE3; B0QYK0; A0A0D9SFL3	EWS_HUMAN RNA-binding protein EWS; H7BY36_HUMAN RNA-binding protein EWS (Fragment); C9JGE3_HUMAN EWS RNA-binding protein variant 6; B0QYK0_HUMAN RNA-binding protein EWS; A0A0D9SFL3_HUMAN RNA-binding protein EWS	Unmodified	91359	0	0	0	144140	0	0	0	271460	0	1039600	6548600	0	0	0	39725	0	0
AAVGRPLDK	PDCD6IP; PDCD6IP; PDCD6IP; PDCD6IP; PDCD6IP	Q8WUM4; F8WEQ7; C9IZF9; F8WBR8; A0A3B3IT07	PDC6I_HUMAN Programmed cell death 6-interacting protein; F8WEQ7_HUMAN Programmed cell death 6-interacting protein; C9IZF9_HUMAN Programmed cell death 6-interacting protein (Fragment); F8WBR8_HUMAN Programmed cell death 6-interacting protein; A0A3B3IT07_HUMAN Programmed cell death 6-interacting protein	Unmodified	3023600	4087700	5553900	806370	259540	0	0	0	563410	0	0	1640800	0	0	3635300	5742200	52434	78878
AAVGRPLDKHEGALETLLR	PDCD6IP; PDCD6IP; PDCD6IP; PDCD6IP; PDCD6IP	Q8WUM4; F8WEQ7; C9IZF9; F8WBR8; A0A3B3IT07	PDC6I_HUMAN Programmed cell death 6-interacting protein; F8WEQ7_HUMAN Programmed cell death 6-interacting protein; C9IZF9_HUMAN Programmed cell death 6-interacting protein (Fragment); F8WBR8_HUMAN Programmed cell death 6-interacting protein; A0A3B3IT07_HUMAN Programmed cell death 6-interacting protein	Unmodified	57043000	84293000	7856300	17968000	3281800	775880	0	0	14356000	2922000	1525600	13061000	12022000	365050	3046400	25313000	336900	1093900
AAVHLEGKIEQAQR	VCL	P18206	VINC_HUMAN Vinculin	Unmodified	165160	0	612550	737150	230180	0	0	0	0	1743500	0	0	2416000	0	0	0	102990	0
AAVIGDVIR	DDX21	Q9NR30	DDX21_HUMAN Nucleolar RNA helicase 2	Unmodified	4690400	0	86043	0	0	0	34247	111000	0	0	231770	3322600	0	0	0	0	0	0
AAVKGYLGPEQLPDCLK	MDH2	P40926	MDHM_HUMAN Malate dehydrogenase, mitochondrial	Unmodified	0	0	0	0	0	0	204950	67144	0	0	0	0	0	0	0	0	0	0
AAVLKPVLLGLRDAPVHGSPTGPGAWTASK	PDCD2L	Q9BRP1	PDD2L_HUMAN Programmed cell death protein 2-like	Acetyl (Protein N-term)	0	0	0	368250	5583800	605280	0	0	252490	688870	0	0	7543400	3335800	0	0	2514000	3132500
AAVLQQVLERTELNKLPK	TPR; TPR	P12270; Q5SWX9	TPR_HUMAN Nucleoprotein TPR; Q5SWX9_HUMAN Nucleoprotein TPR (Fragment)	Acetyl (Protein N-term)	0	0	0	0	1145800	0	352050	0	172210	682500	135040	0	812950	0	0	0	868600	0
AAVLQRVER	LACTB2	Q53H82	LACB2_HUMAN Endoribonuclease LACTB2	Acetyl (Protein N-term)	218700	201370	0	159810	2049200	0	0	0	20231000	5175800	0	746090	429440	0	0	0	1033200	1955900
AAVMVHQLSK	CTNNB1; CTNNB1; CTNNB1; CTNNB1; CTNNB1; CTNNB1; CTNNB1; CTNNB1; CTNNB1; CTNNB1	P35222; A0A2R8Y5Z1; A0A2R8Y5A3; A0A2R8Y543; A0A2R8Y804; A0A2R8YCH5; B4DGU4; A0A2R8Y7Z0; A0A2R8Y5C3; A0A2R8Y750	CTNB1_HUMAN Catenin beta-1; A0A2R8Y5Z1_HUMAN Catenin beta-1; A0A2R8Y5A3_HUMAN Catenin beta-1; A0A2R8Y543_HUMAN Catenin beta-1; A0A2R8Y804_HUMAN Catenin beta-1; A0A2R8YCH5_HUMAN Catenin beta-1 (Fragment); B4DGU4_HUMAN Catenin beta-1; A0A2R8Y7Z0_HUMAN Catenin beta-1; A0A2R8Y5C3_HUMAN Catenin beta-1; A0A2R8Y750_HUMAN Catenin beta-1	Unmodified	0	0	0	0	366190	0	0	0	0	0	0	686750	0	0	381530	253950	366580	644400
AAVMVHQLSKK	CTNNB1; CTNNB1; CTNNB1; CTNNB1; CTNNB1; CTNNB1; CTNNB1; CTNNB1; CTNNB1; CTNNB1	P35222; A0A2R8Y5Z1; A0A2R8Y5A3; A0A2R8Y543; A0A2R8Y804; A0A2R8YCH5; B4DGU4; A0A2R8Y7Z0; A0A2R8Y5C3; A0A2R8Y750	CTNB1_HUMAN Catenin beta-1; A0A2R8Y5Z1_HUMAN Catenin beta-1; A0A2R8Y5A3_HUMAN Catenin beta-1; A0A2R8Y543_HUMAN Catenin beta-1; A0A2R8Y804_HUMAN Catenin beta-1; A0A2R8YCH5_HUMAN Catenin beta-1 (Fragment); B4DGU4_HUMAN Catenin beta-1; A0A2R8Y7Z0_HUMAN Catenin beta-1; A0A2R8Y5C3_HUMAN Catenin beta-1; A0A2R8Y750_HUMAN Catenin beta-1	Unmodified	1210800	206830	1322700	2820400	11401000	3341600	0	0	644630	132340	1250400	5065500	4020200	4438200	4045500	2917400	5981400	8068800
AAVMVHQLSKK	CTNNB1; CTNNB1; CTNNB1; CTNNB1; CTNNB1; CTNNB1; CTNNB1; CTNNB1; CTNNB1; CTNNB1	P35222; A0A2R8Y5Z1; A0A2R8Y5A3; A0A2R8Y543; A0A2R8Y804; A0A2R8YCH5; B4DGU4; A0A2R8Y7Z0; A0A2R8Y5C3; A0A2R8Y750	CTNB1_HUMAN Catenin beta-1; A0A2R8Y5Z1_HUMAN Catenin beta-1; A0A2R8Y5A3_HUMAN Catenin beta-1; A0A2R8Y543_HUMAN Catenin beta-1; A0A2R8Y804_HUMAN Catenin beta-1; A0A2R8YCH5_HUMAN Catenin beta-1 (Fragment); B4DGU4_HUMAN Catenin beta-1; A0A2R8Y7Z0_HUMAN Catenin beta-1; A0A2R8Y5C3_HUMAN Catenin beta-1; A0A2R8Y750_HUMAN Catenin beta-1	Oxidation (M)	0	0	0	0	0	0	0	0	0	0	297560	425240	0	0	1056400	511390	1013900	1855400
AAVMVHQLSKKEASR	CTNNB1; CTNNB1; CTNNB1; CTNNB1; CTNNB1; CTNNB1; CTNNB1; CTNNB1; CTNNB1; CTNNB1	P35222; A0A2R8Y5Z1; A0A2R8Y5A3; A0A2R8Y543; A0A2R8Y804; A0A2R8YCH5; B4DGU4; A0A2R8Y7Z0; A0A2R8Y5C3; A0A2R8Y750	CTNB1_HUMAN Catenin beta-1; A0A2R8Y5Z1_HUMAN Catenin beta-1; A0A2R8Y5A3_HUMAN Catenin beta-1; A0A2R8Y543_HUMAN Catenin beta-1; A0A2R8Y804_HUMAN Catenin beta-1; A0A2R8YCH5_HUMAN Catenin beta-1 (Fragment); B4DGU4_HUMAN Catenin beta-1; A0A2R8Y7Z0_HUMAN Catenin beta-1; A0A2R8Y5C3_HUMAN Catenin beta-1; A0A2R8Y750_HUMAN Catenin beta-1	Unmodified	0	0	0	0	4339200	525300	0	0	0	41682	0	0	600830	1585600	0	0	1715700	3391300
AAVMVYDDANK	ENAH; ENAH; ENAH	Q8N8S7; A0A0U1RRM6; A0A075B6E5	ENAH_HUMAN Protein enabled homolog; A0A0U1RRM6_HUMAN Protein enabled homolog; A0A075B6E5_HUMAN Protein enabled homolog (Fragment)	Unmodified	0	0	0	206510	193530	156570	3077700	803110	360120	184950	233460	1837600	0	0	198700	119380	0	0
AAVMVYDDANK	ENAH; ENAH; ENAH	Q8N8S7; A0A0U1RRM6; A0A075B6E5	ENAH_HUMAN Protein enabled homolog; A0A0U1RRM6_HUMAN Protein enabled homolog; A0A075B6E5_HUMAN Protein enabled homolog (Fragment)	Oxidation (M)	0	0	0	0	183640	1130100	171510	165420	82103	48682	178590	1108400	327320	0	0	0	65557	0
AAVMVYDDANKK	ENAH; ENAH; ENAH	Q8N8S7; A0A0U1RRM6; A0A075B6E5	ENAH_HUMAN Protein enabled homolog; A0A0U1RRM6_HUMAN Protein enabled homolog; A0A075B6E5_HUMAN Protein enabled homolog (Fragment)	Unmodified	0	0	0	0	0	0	0	0	0	0	0	2187700	0	0	0	0	0	0
AAVMVYDDANKK	ENAH; ENAH; ENAH	Q8N8S7; A0A0U1RRM6; A0A075B6E5	ENAH_HUMAN Protein enabled homolog; A0A0U1RRM6_HUMAN Protein enabled homolog; A0A075B6E5_HUMAN Protein enabled homolog (Fragment)	Oxidation (M)	0	0	0	0	0	0	0	0	41926	0	117500	942670	0	0	0	0	0	0
AAVPDAVGK	ATP1A1; ATP1A2; ATP1A3; ATP1A2; N/A; ATP1A2; ATP1A3; ATP1A3	P05023; P50993; P13637; H0Y7C1; A0A2R8YEY8; B1AKY9; A0A0A0MT26; M0R116	AT1A1_HUMAN Sodium/potassium-transporting ATPase subunit alpha-1; AT1A2_HUMAN Sodium/potassium-transporting ATPase subunit alpha-2; AT1A3_HUMAN Sodium/potassium-transporting ATPase subunit alpha-3; H0Y7C1_HUMAN Sodium/potassium-transporting ATPase subunit alpha (Fragment); A0A2R8YEY8_HUMAN Sodium/potassium-transporting ATPase subunit alpha; B1AKY9_HUMAN Sodium/potassium-transporting ATPase subuni…	Unmodified	0	0	16217000	7727700	853050	192940	204040	83635	4918300	966670	1705000	62431000	0	0	16519000	22713000	0	0
AAVPDTVVEPALK	VIL1	P09327	VILI_HUMAN Villin-1	Unmodified	639090	0	0	0	0	0	0	0	4335700	2656900	3643700	12392000	0	0	0	0	320710	0
AAVPSGASTGIYEALELR	ENO1; ENO3; ENO2; ENO1; ENO3; ENO1; ENO1; ENO3; ENO2; ENO1; ENO3; ENO2; ENO1; ENO3; ENO1; ENO3; ENO1	P06733; P13929; P09104; K7ERS8; E5RI09; A0A2R8YEG5; A0A2R8Y879; K7EKN2; F5H0C8; K7EM90; K7EPM1; F5H1C3; A0A2R8YEM5; E5RG95; A0A2R8Y798; E5RGZ4; A0A2R8Y6G6	ENOA_HUMAN Alpha-enolase; ENOB_HUMAN Beta-enolase; ENOG_HUMAN Gamma-enolase; K7ERS8_HUMAN Alpha-enolase (Fragment); E5RI09_HUMAN Beta-enolase (Fragment); A0A2R8YEG5_HUMAN Alpha-enolase; A0A2R8Y879_HUMAN Alpha-enolase (Fragment); K7EKN2_HUMAN 2-phospho-D-glycerate hydro-lyase (Fragment); F5H0C8_HUMAN 2-phospho-D-glycerate hydro-lyase; K7EM90_HUMAN 2-phospho-D-glycerate hydro-lyase (Fragment); K7EP…	Unmodified	1821900	2163500	1182700	2206600	791290	2226600	1806700	1795200	7124500	4093700	7739300	16265000	2182500	1322300	2975900	2463400	3177900	2315000
AAVPSGASTGIYEALELRDGDK	ENO3; ENO2; ENO3; ENO3; ENO2; ENO3; ENO2; ENO3; ENO3	P13929; P09104; E5RI09; K7EKN2; F5H0C8; K7EPM1; F5H1C3; E5RG95; E5RGZ4	ENOB_HUMAN Beta-enolase; ENOG_HUMAN Gamma-enolase; E5RI09_HUMAN Beta-enolase (Fragment); K7EKN2_HUMAN 2-phospho-D-glycerate hydro-lyase (Fragment); F5H0C8_HUMAN 2-phospho-D-glycerate hydro-lyase; K7EPM1_HUMAN 2-phospho-D-glycerate hydro-lyase (Fragment); F5H1C3_HUMAN Gamma-enolase (Fragment); E5RG95_HUMAN Beta-enolase (Fragment); E5RGZ4_HUMAN 2-phospho-D-glycerate hydro-lyase	Unmodified	1208100	0	0	0	2063000	0	0	0	6888000	1158200	286190	4924400	949630	0	0	0	1139500	2864700
AAVPSGASTGIYEALELRDGDKQR	ENO2; ENO2; ENO2	P09104; F5H0C8; F5H1C3	ENOG_HUMAN Gamma-enolase; F5H0C8_HUMAN 2-phospho-D-glycerate hydro-lyase; F5H1C3_HUMAN Gamma-enolase (Fragment)	Unmodified	0	0	0	0	0	0	0	0	0	0	0	1319900	0	0	0	0	1447900	1849100
AAVPSGASTGIYEALELRDNDK	ENO1; ENO1; ENO1; ENO1; ENO1; ENO1; ENO1; ENO1	P06733; K7ERS8; A0A2R8YEG5; A0A2R8Y879; K7EM90; A0A2R8YEM5; A0A2R8Y798; A0A2R8Y6G6	ENOA_HUMAN Alpha-enolase; K7ERS8_HUMAN Alpha-enolase (Fragment); A0A2R8YEG5_HUMAN Alpha-enolase; A0A2R8Y879_HUMAN Alpha-enolase (Fragment); K7EM90_HUMAN 2-phospho-D-glycerate hydro-lyase (Fragment); A0A2R8YEM5_HUMAN 2-phospho-D-glycerate hydro-lyase (Fragment); A0A2R8Y798_HUMAN Alpha-enolase; A0A2R8Y6G6_HUMAN 2-phospho-D-glycerate hydro-lyase	Unmodified	15144000	29340000	18371000	40859000	272530000	46119000	3963300	846520	163110000	47271000	37569000	363740000	143940000	37766000	48413000	47709000	26420000	127000000
AAVPSGASTGIYEALELRDNDKTR	ENO1; ENO1; ENO1; ENO1; ENO1; ENO1; ENO1; ENO1	P06733; K7ERS8; A0A2R8YEG5; A0A2R8Y879; K7EM90; A0A2R8YEM5; A0A2R8Y798; A0A2R8Y6G6	ENOA_HUMAN Alpha-enolase; K7ERS8_HUMAN Alpha-enolase (Fragment); A0A2R8YEG5_HUMAN Alpha-enolase; A0A2R8Y879_HUMAN Alpha-enolase (Fragment); K7EM90_HUMAN 2-phospho-D-glycerate hydro-lyase (Fragment); A0A2R8YEM5_HUMAN 2-phospho-D-glycerate hydro-lyase (Fragment); A0A2R8Y798_HUMAN Alpha-enolase; A0A2R8Y6G6_HUMAN 2-phospho-D-glycerate hydro-lyase	Unmodified	0	0	0	207840	35982000	8245400	705150	0	6413100	12219000	0	1196100	20677000	4471400	0	0	11671000	15603000
AAVPSIKFCLDNGAK	PGK1	P00558	PGK1_HUMAN Phosphoglycerate kinase 1	Unmodified	0	0	0	0	5397100	0	8436800	6187500	0	3329100	0	0	8515500	11574000	0	0	119720000	18623000
AAVQELSSSILAGEDPEER	PSEN1; PSEN1	P49768; E7ES96	PSN1_HUMAN Presenilin-1; E7ES96_HUMAN Presenilin	Unmodified	76796	0	484430	27222	361100	0	0	0	1680900	232360	0	3401900	0	0	1042200	1021300	0	0
AAVQVLDDIEKCLEK	MMUT	P22033	MUTA_HUMAN Methylmalonyl-CoA mutase, mitochondrial	Unmodified	0	0	0	0	0	0	0	0	0	247470	0	0	0	0	0	0	0	0
AAVSHWQQQSYLDSGIHSGATTTAPSLSGK	CTNNB1; CTNNB1; CTNNB1; CTNNB1; CTNNB1; CTNNB1; CTNNB1; CTNNB1; CTNNB1; CTNNB1; CTNNB1	P35222; C9IZ65; A0A2R8Y5Z1; A0A2R8Y5A3; A0A2R8Y543; A0A2R8Y804; A0A2R8YCH5; B4DGU4; A0A2R8Y7Z0; A0A2R8Y5C3; A0A2R8Y750	CTNB1_HUMAN Catenin beta-1; C9IZ65_HUMAN Catenin beta-1 (Fragment); A0A2R8Y5Z1_HUMAN Catenin beta-1; A0A2R8Y5A3_HUMAN Catenin beta-1; A0A2R8Y543_HUMAN Catenin beta-1; A0A2R8Y804_HUMAN Catenin beta-1; A0A2R8YCH5_HUMAN Catenin beta-1 (Fragment); B4DGU4_HUMAN Catenin beta-1; A0A2R8Y7Z0_HUMAN Catenin beta-1; A0A2R8Y5C3_HUMAN Catenin beta-1; A0A2R8Y750_HUMAN Catenin beta-1	Unmodified	1510400	888780	7121700	4185500	3675000	0	0	0	0	0	0	2208500	931440	0	8570500	11058000	0	4258500
AAVVESHKLGGTCVNVGCVPK	GSR; GSR; GSR	P00390; H0YC68; A0A2R8YF59	GSHR_HUMAN Glutathione reductase, mitochondrial; H0YC68_HUMAN Glutathione reductase, mitochondrial (Fragment); A0A2R8YF59_HUMAN Glutathione reductase, mitochondrial (Fragment)	Unmodified	0	0	0	0	766400	0	0	0	0	0	0	0	777520	634890	0	0	270420	0
AAVVHHFESFPAGSTLIFYK	TOR1AIP2	Q8NFQ8	TOIP2_HUMAN Torsin-1A-interacting protein 2	Unmodified	0	0	0	0	576740	0	775400	0	18498000	4973900	507380	834920	0	71669	0	0	0	237040
AAVVPLGTWR	EBP; EBP; N/A; EBP	Q15125; C9JJ78; A0A494C0F3; C9J719	EBP_HUMAN 3-beta-hydroxysteroid-Delta(8),Delta(7)-isomerase; C9JJ78_HUMAN 3-beta-hydroxysteroid-Delta(8),Delta(7)-isomerase (Fragment); A0A494C0F3_HUMAN EXPERA domain-containing protein; C9J719_HUMAN 3-beta-hydroxysteroid-Delta(8),Delta(7)-isomerase (Fragment)	Unmodified	0	0	0	0	0	0	0	0	780800	150640	0	336150	0	0	0	0	0	0
AAVYQPQPHPQPPPYGHCVTDSGVVYSVGMQWLK	FN1	P02751	FINC_HUMAN Fibronectin	Oxidation (M)	0	0	4368500	3629900	0	0	0	0	0	0	0	0	1348600	1877900	0	1602400	0	0
AAWAQGYTGHGIVVSILDDGIEK	FURIN; FURIN; FURIN; FURIN	P09958; A0A7P0T8U2; A0A7P0T8P1; A0A7P0T9X7	FURIN_HUMAN Furin; A0A7P0T8U2_HUMAN Furin; A0A7P0T8P1_HUMAN Furin; A0A7P0T9X7_HUMAN Furin	Unmodified	0	0	0	0	0	896400	0	0	1327300	0	1214300	0	0	0	0	0	0	0
AAWEAGKFGNEVIPVTVTVK	ACAT1; ACAT1; ACAT1; ACAT1; ACAT1; ACAT1	P24752; A0A5F9ZHJ7; A0A5F9ZHJ0; A0A5F9ZHD4; A0A5F9ZHL1; A0A5F9ZI66	THIL_HUMAN Acetyl-CoA acetyltransferase, mitochondrial; A0A5F9ZHJ7_HUMAN Acetyl-CoA acetyltransferase, mitochondrial; A0A5F9ZHJ0_HUMAN Acetyl-CoA acetyltransferase, mitochondrial; A0A5F9ZHD4_HUMAN Acetyl-CoA acetyltransferase, mitochondrial; A0A5F9ZHL1_HUMAN Acetyl-CoA acetyltransferase, mitochondrial; A0A5F9ZI66_HUMAN Acetyl-CoA acetyltransferase, mitochondrial	Unmodified	0	0	0	0	0	0	0	0	411350	1185700	0	189230	991370	873690	0	0	0	452610
AAWRVLSSIEQK	SFN	P31947	1433S_HUMAN 14-3-3 protein sigma	Unmodified	0	0	0	0	26733000	3727500	0	0	0	4975100	0	0	0	0	0	0	3645500	7593500
AAWRVLSSIEQKSNEEGSEEK	SFN	P31947	1433S_HUMAN 14-3-3 protein sigma	Unmodified	0	0	0	0	953110	347440	0	190630	0	133220	0	0	0	482010	0	0	333250	306820
AAYDIEVNTR	FLOT1; FLOT1; FLOT1; FLOT1; FLOT1; FLOT1; FLOT1; FLOT1; FLOT1; FLOT1	O75955; A2ABJ5; A0A140T9R1; A0A140T905; A0A140T959; A2AB09; A2AB12; A2AB10; A0A140T9C3; A0A140T9X0	FLOT1_HUMAN Flotillin-1; A2ABJ5_HUMAN Flotillin (Fragment); A0A140T9R1_HUMAN Flotillin (Fragment); A0A140T905_HUMAN Flotillin (Fragment); A0A140T959_HUMAN Flotillin (Fragment); A2AB09_HUMAN Flotillin (Fragment); A2AB12_HUMAN Flotillin (Fragment); A2AB10_HUMAN Flotillin (Fragment); A0A140T9C3_HUMAN Flotillin (Fragment); A0A140T9X0_HUMAN Flotillin (Fragment)	Unmodified	0	0	1311600	1083300	3182400	1338700	320330	257580	2905700	825370	670650	2540200	947750	649370	1585400	864280	0	0
AAYDIEVNTRR	FLOT1; FLOT1; FLOT1; FLOT1; FLOT1; FLOT1; FLOT1; FLOT1; FLOT1; FLOT1	O75955; A2ABJ5; A0A140T9R1; A0A140T905; A0A140T959; A2AB09; A2AB12; A2AB10; A0A140T9C3; A0A140T9X0	FLOT1_HUMAN Flotillin-1; A2ABJ5_HUMAN Flotillin (Fragment); A0A140T9R1_HUMAN Flotillin (Fragment); A0A140T905_HUMAN Flotillin (Fragment); A0A140T959_HUMAN Flotillin (Fragment); A2AB09_HUMAN Flotillin (Fragment); A2AB12_HUMAN Flotillin (Fragment); A2AB10_HUMAN Flotillin (Fragment); A0A140T9C3_HUMAN Flotillin (Fragment); A0A140T9X0_HUMAN Flotillin (Fragment)	Unmodified	0	0	524520	626540	1968800	207050	133000	70510	1367800	822000	293340	2465900	0	0	128770	0	0	0
AAYDIEVNTRRAQADLAYQLQVAK	FLOT1; FLOT1; FLOT1; FLOT1; FLOT1; FLOT1	O75955; A0A140T9R1; A0A140T959; A2AB09; A2AB10; A0A140T9X0	FLOT1_HUMAN Flotillin-1; A0A140T9R1_HUMAN Flotillin (Fragment); A0A140T959_HUMAN Flotillin (Fragment); A2AB09_HUMAN Flotillin (Fragment); A2AB10_HUMAN Flotillin (Fragment); A0A140T9X0_HUMAN Flotillin (Fragment)	Unmodified	0	0	0	0	11761000	0	1714100	0	0	0	0	0	1245100	2134100	0	0	1861200	3919900
AAYDREESTNLEDYEPNTVASLLK	RALBP1	Q15311	RBP1_HUMAN RalA-binding protein 1	Unmodified	0	0	276480	0	0	0	0	42436	643550	0	387670	753620	1007100	1023900	773320	946290	0	744680
AAYEAELGDARK	LMNA; LMNA; LMNA; LMNA; LMNA; LMNA; LMNA; LMNA	P02545; A0A6Q8PF80; A0A6Q8PF59; A0A6Q8PFJ0; Q3BDU5; A0A6Q8PFM1; A0A6Q8PGH0; A0A6Q8PHQ9	LMNA_HUMAN Prelamin-A/C; A0A6Q8PF80_HUMAN Prelamin-A/C; A0A6Q8PF59_HUMAN Prelamin-A/C; A0A6Q8PFJ0_HUMAN Prelamin-A/C; Q3BDU5_HUMAN Prelamin-A/C; A0A6Q8PFM1_HUMAN Prelamin-A/C; A0A6Q8PGH0_HUMAN Prelamin-A/C; A0A6Q8PHQ9_HUMAN Prelamin-A/C	Unmodified	0	0	0	0	8373100	637820	64290	0	156010	0	0	0	222740	110730	0	0	3102100	1615800
AAYEAELGDARKTLDSVAK	LMNA; LMNA; LMNA; LMNA; LMNA; LMNA; LMNA; LMNA	P02545; A0A6Q8PF80; A0A6Q8PF59; A0A6Q8PFJ0; Q3BDU5; A0A6Q8PFM1; A0A6Q8PGH0; A0A6Q8PHQ9	LMNA_HUMAN Prelamin-A/C; A0A6Q8PF80_HUMAN Prelamin-A/C; A0A6Q8PF59_HUMAN Prelamin-A/C; A0A6Q8PFJ0_HUMAN Prelamin-A/C; Q3BDU5_HUMAN Prelamin-A/C; A0A6Q8PFM1_HUMAN Prelamin-A/C; A0A6Q8PGH0_HUMAN Prelamin-A/C; A0A6Q8PHQ9_HUMAN Prelamin-A/C	Unmodified	0	0	0	0	0	0	0	0	0	118620	0	0	0	0	0	0	363450	0
AAYFGIYDTAK	SLC25A5	P05141	ADT2_HUMAN ADP/ATP translocase 2	Unmodified	0	71349	0	0	194380	0	0	0	3184900	0	0	0	0	0	0	0	0	0
AAYFGVYDTAK	SLC25A4; SLC25A6; SLC25A4	P12235; P12236; V9GYG0	ADT1_HUMAN ADP/ATP translocase 1; ADT3_HUMAN ADP/ATP translocase 3; V9GYG0_HUMAN ADP/ATP translocase	Unmodified	0	0	36277	0	0	0	0	0	1063000	329680	0	0	0	0	0	0	0	0
AAYIYFTDFCPDNLFNK	STXBP3	O00186	STXB3_HUMAN Syntaxin-binding protein 3	Unmodified	184480	88062	105170	543430	3769400	114420	700110	29742	0	410780	0	232300	4101200	6490000	413300	91180	2605700	5233800
AAYKLVLIR	PGAM1; PGAM4	P18669; Q8N0Y7	PGAM1_HUMAN Phosphoglycerate mutase 1; PGAM4_HUMAN Probable phosphoglycerate mutase 4	Acetyl (Protein N-term)	0	63690	0	0	1497500	0	0	53518	0	0	0	0	0	0	0	25059	920200	964070
AAYLQETGK	ANXA1; ANXA1; ANXA1	P04083; Q5T3N0; Q5T3N1	ANXA1_HUMAN Annexin A1; Q5T3N0_HUMAN Annexin (Fragment); Q5T3N1_HUMAN Annexin (Fragment)	Unmodified	52303	4055700	26902	0	707390	0	371810	193300	0	472030	105360	4629800	0	0	69864	54598	630510	371720
AAYLQETGKPLDETLK	ANXA1; ANXA1; ANXA1	P04083; Q5T3N0; Q5T3N1	ANXA1_HUMAN Annexin A1; Q5T3N0_HUMAN Annexin (Fragment); Q5T3N1_HUMAN Annexin (Fragment)	Unmodified	0	155510	0	0	1003400	394110	0	0	0	0	6806700	78675000	0	0	0	0	0	0
AAYLQETGKPLDETLKK	ANXA1; ANXA1; ANXA1	P04083; Q5T3N0; Q5T3N1	ANXA1_HUMAN Annexin A1; Q5T3N0_HUMAN Annexin (Fragment); Q5T3N1_HUMAN Annexin (Fragment)	Unmodified	1761100	0	0	0	41756000	10469000	1489400	0	652990	916930	441480000	3091400000	0	0	0	0	5949800	7709500
AAYPDLENPPLLVTPSQQAK	RARS1; RARS1	P54136; E5RJM9	SYRC_HUMAN Arginine--tRNA ligase, cytoplasmic; E5RJM9_HUMAN Arginine--tRNA ligase, cytoplasmic	Unmodified	0	0	584280	0	4425800	804710	1353700	782120	1547300	962160	2468000	16775000	3833500	2862000	0	1024200	0	2052900
AAYRAYQNWVK	ECE1; ECE1	P42892; A0A3B3ISF9	ECE1_HUMAN Endothelin-converting enzyme 1; A0A3B3ISF9_HUMAN Endothelin-converting enzyme 1	Unmodified	0	0	0	0	6174200	1260800	0	0	0	3159200	0	0	0	0	0	0	0	714130
AAYSTGGCLHTCSR	LRP11	Q86VZ4	LRP11_HUMAN Low-density lipoprotein receptor-related protein 11	Unmodified	0	0	0	42801	41445	0	0	0	619520	18304	0	0	0	0	0	0	0	0
AAYSYRPGPGAGPGPAAGAALPDQSFLWNVFQR	PDCD6; PDCD6; PDCD6; PDCD6; PDCD6-AHRR	O75340; Q86W51; A0A087WZ38; D6RA21; A0A6Q8PH81	PDCD6_HUMAN Programmed cell death protein 6; Q86W51_HUMAN PDCD6 protein; A0A087WZ38_HUMAN Programmed cell death protein 6; D6RA21_HUMAN Programmed cell death protein 6; A0A6Q8PH81_HUMAN PDCD6-AHRR readthrough (NMD candidate)	Acetyl (Protein N-term)	1657400	2263700	0	1444900	0	0	0	0	8023900	1182400	0	0	0	0	4352300	0	0	504880
AAYSYRPGPGAGPGPAAGAALPDQSFLWNVFQRVDK	PDCD6; PDCD6; PDCD6; PDCD6-AHRR	O75340; Q86W51; A0A087WZ38; A0A6Q8PH81	PDCD6_HUMAN Programmed cell death protein 6; Q86W51_HUMAN PDCD6 protein; A0A087WZ38_HUMAN Programmed cell death protein 6; A0A6Q8PH81_HUMAN PDCD6-AHRR readthrough (NMD candidate)	Acetyl (Protein N-term)	0	1281700	635140	1294400	2764000	0	543360	0	5274000	4774100	0	0	3063400	2055000	1787200	0	1120500	2292000
AAYVLFYQR	USP11; USP4; USP15; USP11	P51784; Q13107; Q9Y4E8; G5E9A6	UBP11_HUMAN Ubiquitin carboxyl-terminal hydrolase 11; UBP4_HUMAN Ubiquitin carboxyl-terminal hydrolase 4; UBP15_HUMAN Ubiquitin carboxyl-terminal hydrolase 15; G5E9A6_HUMAN Ubiquitin carboxyl-terminal hydrolase	Unmodified	0	0	0	0	0	0	0	0	0	0	0	2487500	0	0	0	0	0	0
AAYYPPSQIAQLRPSPR	PABPC1; PABPC1; PABPC1; PABPC1; PABPC1; PABPC1; PABPC1; PABPC1; PABPC1; PABPC1; PABPC1; PABPC1	P11940; A0A087WTT1; H0YB86; H0YAW6; A0A7I2YQE4; A0A7I2V4N4; E7EQV3; E7ERJ7; H0YAR2; A0A7I2YQ88; A0A7I2V649; A0A7I2YQ90	PABP1_HUMAN Polyadenylate-binding protein 1; A0A087WTT1_HUMAN Polyadenylate-binding protein; H0YB86_HUMAN Polyadenylate-binding protein 1 (Fragment); H0YAW6_HUMAN Polyadenylate-binding protein 1 (Fragment); A0A7I2YQE4_HUMAN Polyadenylate-binding protein; A0A7I2V4N4_HUMAN Polyadenylate-binding protein; E7EQV3_HUMAN Polyadenylate-binding protein; E7ERJ7_HUMAN Polyadenylate-binding protein; H0YAR2_H…	Unmodified	4502100	3822300	3139900	4408700	0	0	0	0	0	0	0	0	12853000	3790900	3983300	3567300	0	0
ACAALGDWQK	SMYD4; SMYD4	Q8IYR2; I3L428	SMYD4_HUMAN SET and MYND domain-containing protein 4; I3L428_HUMAN SET and MYND domain-containing protein 4 (Fragment)	Unmodified	0	0	0	0	272530	0	0	107130	0	0	0	2007200	0	0	0	0	0	93252
ACADATLSQITNNIDPVGR	GNB1; GNB1; GNB1	P62873; F6UT28; B1AKQ8	GBB1_HUMAN Guanine nucleotide-binding protein G(I)/G(S)/G(T) subunit beta-1; F6UT28_HUMAN Guanine nucleotide-binding protein G(I)/G(S)/G(T) subunit beta-1 (Fragment); B1AKQ8_HUMAN Guanine nucleotide-binding protein G(I)/G(S)/G(T) subunit beta-1 (Fragment)	Unmodified	4783400	2754600	2626500	6461100	4745600	2048000	1076300	755410	35632000	4913200	13381000	77016000	4554300	4047300	5152200	4646500	3654300	8830800
ACADATLSQITNNIDPVGRIQMR	GNB1; GNB1; GNB1	P62873; F6UT28; B1AKQ8	GBB1_HUMAN Guanine nucleotide-binding protein G(I)/G(S)/G(T) subunit beta-1; F6UT28_HUMAN Guanine nucleotide-binding protein G(I)/G(S)/G(T) subunit beta-1 (Fragment); B1AKQ8_HUMAN Guanine nucleotide-binding protein G(I)/G(S)/G(T) subunit beta-1 (Fragment)	Oxidation (M)	0	0	593490	0	14895000	7919100	2992700	461220	0	17747000	1916600	0	12386000	20886000	0	0	30727000	59104000
ACADATLSQITNNIDPVGRIQMR	GNB1; GNB1; GNB1	P62873; F6UT28; B1AKQ8	GBB1_HUMAN Guanine nucleotide-binding protein G(I)/G(S)/G(T) subunit beta-1; F6UT28_HUMAN Guanine nucleotide-binding protein G(I)/G(S)/G(T) subunit beta-1 (Fragment); B1AKQ8_HUMAN Guanine nucleotide-binding protein G(I)/G(S)/G(T) subunit beta-1 (Fragment)	Unmodified	0	0	0	0	5779400	398960	1855500	67623	696590	4767900	0	0	4966500	7503100	0	0	6632900	19147000
ACALSQINTK	CRYZL1; CRYZL1; CRYZL1; CRYZL1; CRYZL1; CRYZL1; CRYZL1; CRYZL1	O95825; A6NHJ8; C9JZK8; C9JAL0; A6NMA8; A6NND8; A0A0C4DG14; F8WF64	QORL1_HUMAN Quinone oxidoreductase-like protein 1; A6NHJ8_HUMAN Quinone oxidoreductase-like protein 1; C9JZK8_HUMAN Quinone oxidoreductase-like protein 1; C9JAL0_HUMAN Quinone oxidoreductase-like protein 1 (Fragment); A6NMA8_HUMAN Quinone oxidoreductase-like protein 1; A6NND8_HUMAN Quinone oxidoreductase-like protein 1; A0A0C4DG14_HUMAN Quinone oxidoreductase-like protein 1; F8WF64_HUMAN Quinone …	Unmodified	0	0	0	0	525470	0	70266	0	207660	0	324410	272500	125440	0	0	0	350790	468080
ACANPAAGSVILLENLRFHVEEEGK	PGK1	P00558	PGK1_HUMAN Phosphoglycerate kinase 1	Unmodified	0	0	0	0	5250400	0	0	0	0	1427900	0	0	10215000	0	0	0	11138000	22962000
ACANPAAGSVILLENLRFHVEEEGKGK	PGK1	P00558	PGK1_HUMAN Phosphoglycerate kinase 1	Unmodified	0	0	0	0	18392000	1654400	6302000	0	0	8426400	0	0	20390000	6770000	0	0	59100000	106720000
ACARPLISVYSEK	RPL4; RPL4; RPL4	P36578; H3BU31; H3BTP7	RL4_HUMAN 60S ribosomal protein L4; H3BU31_HUMAN 60S ribosomal protein L4 (Fragment); H3BTP7_HUMAN 60S ribosomal protein L4 (Fragment)	Acetyl (Protein N-term)	6697500	1155300	1837200	1383200	1445200	0	1188100	0	0	403650	864410	12917000	1743500	1350100	1764600	2168100	366980	1092000
ACDGVVHTPAEPTGDSR	C2orf72	A6NCS6	CB072_HUMAN Uncharacterized protein C2orf72	Unmodified	192640	97283	93610	216120	500050	98220	0	0	0	68423	0	0	0	47104	467420	356980	35241	268990
ACDSVTSNVLPLLLEQFHK	MMS19; MMS19	Q96T76; H7C1W5	MMS19_HUMAN MMS19 nucleotide excision repair protein homolog; H7C1W5_HUMAN MMS19 nucleotide excision repair protein (Fragment)	Unmodified	0	0	0	0	0	0	0	0	0	0	0	1774600	0	0	0	0	0	0
ACEFAGFQCQIQFGPHNEQK	TLN1	Q9Y490	TLN1_HUMAN Talin-1	Unmodified	919320	0	0	205700	4657600	279740	4469000	1886800	450910	383900	85713	1381100	5481500	5744800	0	0	148530	3114200
ACEFAGFQCQIQFGPHNEQKHK	TLN1	Q9Y490	TLN1_HUMAN Talin-1	Unmodified	0	0	266490	0	0	0	983550	259650	0	0	0	0	0	399040	0	0	876120	0
ACFHCETCKMTLNMK	LASP1; LASP1; LASP1	Q14847; K7ESD6; F6S2S5	LASP1_HUMAN LIM and SH3 domain protein 1; K7ESD6_HUMAN LIM and SH3 domain protein 1; F6S2S5_HUMAN LIM and SH3 domain protein 1	Unmodified	0	109630	77330	656400	0	1478200	60052	57145	0	0	0	0	0	0	58288	0	2864500	107280
ACGADSYEMEEDGVRK	EGFR; EGFR; EGFR	P00533; Q504U8; E9PFD7	EGFR_HUMAN Epidermal growth factor receptor; Q504U8_HUMAN Receptor protein-tyrosine kinase; E9PFD7_HUMAN Receptor protein-tyrosine kinase	Unmodified	493490	0	0	1320400	2309900	458660	0	0	248570	27834	0	0	571400	0	667210	682530	225770	479870
ACGADSYEMEEDGVRK	EGFR; EGFR; EGFR	P00533; Q504U8; E9PFD7	EGFR_HUMAN Epidermal growth factor receptor; Q504U8_HUMAN Receptor protein-tyrosine kinase; E9PFD7_HUMAN Receptor protein-tyrosine kinase	Oxidation (M)	0	0	755810	362580	826180	133900	0	0	0	0	0	0	0	0	177990	585580	0	162030
ACGDSTLTQITAGLDPVGR	GNB2; GNB2; GNB2; GNB2	P62879; C9JXA5; C9JIS1; C9JZN1	GBB2_HUMAN Guanine nucleotide-binding protein G(I)/G(S)/G(T) subunit beta-2; C9JXA5_HUMAN Guanine nucleotide-binding protein G(I)/G(S)/G(T) subunit beta-2 (Fragment); C9JIS1_HUMAN Guanine nucleotide-binding protein G(I)/G(S)/G(T) subunit beta-2 (Fragment); C9JZN1_HUMAN Guanine nucleotide-binding protein G(I)/G(S)/G(T) subunit beta-2 (Fragment)	Unmodified	246430	4750400	5152500	7757600	2527800	1771800	269090	408000	8020100	766030	10232000	96973000	2260000	3170000	6271100	5483600	1677200	4497900
ACGDSTLTQITAGLDPVGRIQMR	GNB2; GNB2; GNB2; GNB2	P62879; C9JXA5; C9JIS1; C9JZN1	GBB2_HUMAN Guanine nucleotide-binding protein G(I)/G(S)/G(T) subunit beta-2; C9JXA5_HUMAN Guanine nucleotide-binding protein G(I)/G(S)/G(T) subunit beta-2 (Fragment); C9JIS1_HUMAN Guanine nucleotide-binding protein G(I)/G(S)/G(T) subunit beta-2 (Fragment); C9JZN1_HUMAN Guanine nucleotide-binding protein G(I)/G(S)/G(T) subunit beta-2 (Fragment)	Unmodified	0	0	0	0	998040	366330	0	0	0	0	0	0	0	0	0	0	3362800	4041600
ACGDSTLTQITAGLDPVGRIQMR	GNB2; GNB2; GNB2; GNB2	P62879; C9JXA5; C9JIS1; C9JZN1	GBB2_HUMAN Guanine nucleotide-binding protein G(I)/G(S)/G(T) subunit beta-2; C9JXA5_HUMAN Guanine nucleotide-binding protein G(I)/G(S)/G(T) subunit beta-2 (Fragment); C9JIS1_HUMAN Guanine nucleotide-binding protein G(I)/G(S)/G(T) subunit beta-2 (Fragment); C9JZN1_HUMAN Guanine nucleotide-binding protein G(I)/G(S)/G(T) subunit beta-2 (Fragment)	Oxidation (M)	0	0	0	0	4664000	0	1780900	498040	0	1312100	0	0	0	3416400	0	0	5784000	5008100
ACGLNFADLMAR	VAT1; VAT1	Q99536; K7ERT7	VAT1_HUMAN Synaptic vesicle membrane protein VAT-1 homolog; K7ERT7_HUMAN Synaptic vesicle membrane protein VAT-1 homolog (Fragment)	Unmodified	0	0	0	251580	564570	0	0	0	1512300	0	0	456650	0	0	0	0	0	0
ACGLVASNLNLKPGECLR	LGALS1; LGALS1	P09382; F8WEI7	LEG1_HUMAN Galectin-1; F8WEI7_HUMAN Galectin-1	Acetyl (Protein N-term)	1689400	0	0	0	19011000	5228200	0	0	0	0	0	0	0	0	0	0	31011000	33028000
ACGNFGIPCELR	PAICS; PAICS; PAICS	P22234; D6RF62; E9PBS1	PUR6_HUMAN Multifunctional protein ADE2; D6RF62_HUMAN AIR carboxylase; E9PBS1_HUMAN AIR carboxylase (Fragment)	Unmodified	0	0	0	378780	0	369960	0	0	0	0	914350	10411000	0	0	0	0	165080	0
ACGQIFCGK	HGS; HGS; HGS; HGS; HGS; HGS; HGS; HGS; HGS; HGS; HGS; HGS; HGS; HGS; HGS; HGS; HGS; HGS; HGS	O14964; A0A7I2V2R9; A0A7I2V637; A0A7I2V5A3; A0A7I2V5A2; A0A7I2V2D8; A0A7I2V307; A0A7I2V5N3; A0A7I2V3Z1; A0A7I2V3F9; A0A7I2YQD1; A0A7I2V2W5; A0A7I2V5W6; I3L1P5; A0A7I2V6E0; A0A7I2V3I8; A0A7I2V5X2; A0A7I2V3J3; A0A7I2V2K2	HGS_HUMAN Hepatocyte growth factor-regulated tyrosine kinase substrate; A0A7I2V2R9_HUMAN Hepatocyte growth factor-regulated tyrosine kinase substrate; A0A7I2V637_HUMAN Hepatocyte growth factor-regulated tyrosine kinase substrate; A0A7I2V5A3_HUMAN Hepatocyte growth factor-regulated tyrosine kinase substrate; A0A7I2V5A2_HUMAN Hepatocyte growth factor-regulated tyrosine kinase substrate; A0A7I2V2D8_…	Unmodified	432830	253690	0	142290	0	226590	167870	0	478680	309970	0	260820	519370	0	86266	72330	309380	760260
ACGVSRPVIACSVTIK	SNU13; SNU13; SNU13; SNU13	P55769; A0A3B3IRU2; A0A3B3IUA2; B1AHD1	NH2L1_HUMAN NHP2-like protein 1; A0A3B3IRU2_HUMAN NHP2 non-histone chromosome protein 2-like 1 (S. cerevisiae), isoform CRA_b; A0A3B3IUA2_HUMAN Ribonucloprotein; B1AHD1_HUMAN Ribonucloprotein	Unmodified	122600	0	0	0	0	0	0	88771	0	231250	0	825660	444680	227630	0	0	82180	235330
ACIDSNEDGDLSK	TPP2; TPP2; TPP2; TPP2	P29144; A0A494C1B8; A0A494C0U1; Q5VZU9	TPP2_HUMAN Tripeptidyl-peptidase 2; A0A494C1B8_HUMAN Tripeptidyl-peptidase 2; A0A494C0U1_HUMAN Tripeptidyl-peptidase 2 (Fragment); Q5VZU9_HUMAN Tripeptidyl-peptidase 2	Unmodified	0	0	0	0	0	0	0	0	0	0	0	3153900	0	0	0	0	0	0
ACISPKPQKPWDK	LYN	P07948	LYN_HUMAN Tyrosine-protein kinase Lyn	Unmodified	181990	170960	210500	336790	1117200	154660	512390	237360	647430	188770	0	0	0	283160	281930	373840	0	683990
ACKVDSPTVTTTLK	KLC1; KLC1; KLC1; KLC1; KLC1; N/A; KLC1; KLC1; KLC1; KLC1; KLC1	Q07866; G3V5R9; G3V2E7; G3V3H3; H0YJU9; E7EVH7; H0YG16; H0YJL0; H0YJT3; G5E9S8; F8W6L3	KLC1_HUMAN Kinesin light chain 1; G3V5R9_HUMAN Kinesin light chain; G3V2E7_HUMAN Kinesin light chain; G3V3H3_HUMAN Kinesin light chain; H0YJU9_HUMAN Kinesin light chain 1 (Fragment); E7EVH7_HUMAN Kinesin light chain; H0YG16_HUMAN Kinesin light chain 1 (Fragment); H0YJL0_HUMAN Kinesin light chain 1 (Fragment); H0YJT3_HUMAN Kinesin light chain 1 (Fragment); G5E9S8_HUMAN Kinesin light chain; F8W6L3_…	Unmodified	29524	0	0	0	1144000	185770	553670	680350	343610	1055400	0	312630	589960	517520	22284	21168	1104500	1085900
ACLDTAVENMPSLK	FASN; FASN	P49327; A0A0U1RQF0	FAS_HUMAN Fatty acid synthase; A0A0U1RQF0_HUMAN 3-hydroxyacyl-[acyl-carrier-protein] dehydratase	Unmodified	79530	0	0	923100	709560	0	412540	53473	202880	199850	839320	6806800	725350	380270	0	161840	591200	545090
ACLDTAVENMPSLK	FASN; FASN	P49327; A0A0U1RQF0	FAS_HUMAN Fatty acid synthase; A0A0U1RQF0_HUMAN 3-hydroxyacyl-[acyl-carrier-protein] dehydratase	Oxidation (M)	0	0	0	206850	0	0	0	0	0	0	189570	4945600	436710	0	333060	261960	0	0
ACLDYPVTSVLPPASLCK	PTTG1IP; PTTG1IP; PTTG1IP	P53801; A8MXQ1; A8MZH8	PTTG_HUMAN Pituitary tumor-transforming gene 1 protein-interacting protein; A8MXQ1_HUMAN Pituitary tumor-transforming gene 1 protein-interacting protein; A8MZH8_HUMAN Pituitary tumor-transforming gene 1 protein-interacting protein	Unmodified	0	0	0	0	0	0	0	0	5478900	1134000	0	752580	0	0	0	0	0	0
ACLENLGLK	SERPINB5	P36952	SPB5_HUMAN Serpin B5	Unmodified	0	82025	177080	0	331640	0	0	0	0	0	0	0	0	0	113860	0	1770300	2458000
ACLERIQELEDLLAK	LMNB1; LMNB1	P20700; E9PBF6	LMNB1_HUMAN Lamin-B1; E9PBF6_HUMAN Lamin-B1	Unmodified	0	0	128240	0	939060	233490	0	0	152090	1000100	830920	0	1846800	0	0	0	0	297070
ACLGCMGAGPGR	CRELD1; CRELD1; CRELD1	Q96HD1; A0A669KAV0; H7C2L3	CREL1_HUMAN Protein disulfide isomerase CRELD1; A0A669KAV0_HUMAN Protein disulfide-isomerase (Fragment); H7C2L3_HUMAN Protein disulfide isomerase CRELD1 (Fragment)	Unmodified	0	0	0	0	0	0	0	0	489630	146130	0	0	0	0	0	0	0	0
ACLILRSIEELK	SRP72; SRP72	O76094; D6RDY6	SRP72_HUMAN Signal recognition particle subunit SRP72; D6RDY6_HUMAN Signal recognition particle subunit SRP72 (Fragment)	Unmodified	0	0	0	0	141660	0	2436500	0	0	0	0	0	371770	0	0	0	237940	385860
ACLISLGYDVENDRQGEAEFNR	ACTN4; ACTN4	O43707; F5GXS2	ACTN4_HUMAN Alpha-actinin-4; F5GXS2_HUMAN Actinin, alpha 4, isoform CRA_a	Unmodified	0	130000	0	0	576980	359340	0	0	486350	0	0	9497800	0	0	0	0	0	0
ACLYAGVK	GLUL; GLUL	P15104; A0A2R8YDT1	GLNA_HUMAN Glutamine synthetase; A0A2R8YDT1_HUMAN Glutamine synthetase	Unmodified	0	0	0	0	757700	0	1174800	39989	250960	0	0	3637900	0	0	0	0	0	0
ACNLMIFDTRK	MANSC1	Q9H8J5	MANS1_HUMAN MANSC domain-containing protein 1	Unmodified	0	0	0	0	0	0	0	0	1086800	343000	0	0	0	0	0	0	0	0
ACNPLDAGPMVVHCSAGVGR	PTPRF; PTPRF; PTPRF; PTPRF; PTPRF	P10586; H0Y380; H0Y4H1; H0Y7Z9; H0Y6Z7	PTPRF_HUMAN Receptor-type tyrosine-protein phosphatase F; H0Y380_HUMAN Protein-tyrosine-phosphatase (Fragment); H0Y4H1_HUMAN Protein-tyrosine-phosphatase (Fragment); H0Y7Z9_HUMAN Protein-tyrosine-phosphatase (Fragment); H0Y6Z7_HUMAN Protein-tyrosine-phosphatase (Fragment)	Oxidation (M)	0	0	0	0	0	0	0	0	0	0	0	0	0	0	1101600	357170	0	0
ACNQLGQFLQHR	AP2A2; AP2A1; AP2A2; AP2A2	O94973; O95782; A0A0G2JQM1; A0A0G2JS82	AP2A2_HUMAN AP-2 complex subunit alpha-2; AP2A1_HUMAN AP-2 complex subunit alpha-1; A0A0G2JQM1_HUMAN AP-2 complex subunit alpha-2 (Fragment); A0A0G2JS82_HUMAN AP-2 complex subunit alpha-2 (Fragment)	Unmodified	480160	347600	0	0	0	0	0	0	0	0	0	4173800	0	0	503020	0	0	0
ACPDSLGSPAPSHAYHGGVL	ANO1; ANO1	Q5XXA6; E9PNA7	ANO1_HUMAN Anoctamin-1; E9PNA7_HUMAN Anoctamin	Unmodified	0	0	0	352680	0	0	50057	0	0	0	0	0	0	0	0	0	1847700	499750
ACPPGTAACLVR	IGF2R; IGF2R; IGF2R	P11717; A0A7I2V381; A0A7I2YQS7	MPRI_HUMAN Cation-independent mannose-6-phosphate receptor; A0A7I2V381_HUMAN Cation-independent mannose-6-phosphate receptor; A0A7I2YQS7_HUMAN Cation-independent mannose-6-phosphate receptor	Unmodified	0	0	0	0	0	0	0	0	6137500	0	0	0	0	0	0	78393	0	0
ACQGQYETIER	TBC1D10A; N/A; N/A; TBC1D10A; N/A; N/A; TBC1D10A	Q9BXI6; H0Y5R9; H0Y2U5; B5MD46; H7C1Q1; H7C471; F8WCD1	TB10A_HUMAN TBC1 domain family member 10A; H0Y5R9_HUMAN Rab-GAP TBC domain-containing protein (Fragment); H0Y2U5_HUMAN Rab-GAP TBC domain-containing protein (Fragment); B5MD46_HUMAN TBC1 domain family member 10A; H7C1Q1_HUMAN Cytosolic arginine sensor for mTORC1 subunit 1 (Fragment); H7C471_HUMAN Rab-GAP TBC domain-containing protein (Fragment); F8WCD1_HUMAN TBC1 domain family member 10A	Unmodified	193350	0	61616	0	624660	44963	0	0	64258	0	0	269150	0	0	114760	117040	0	67943
ACQIFVRNLPFDFTWK	HNRNPM; HNRNPM; HNRNPM; HNRNPM	P52272; M0R2I7; A0A087X0X3; M0QY96	HNRPM_HUMAN Heterogeneous nuclear ribonucleoprotein M; M0R2I7_HUMAN Heterogeneous nuclear ribonucleoprotein M (Fragment); A0A087X0X3_HUMAN Heterogeneous nuclear ribonucleoprotein M; M0QY96_HUMAN Heterogeneous nuclear ribonucleoprotein M (Fragment)	Unmodified	0	0	0	10267000	1079400	0	5233000	0	0	283340	0	0	1451100	3508400	0	0	1244300	1427300
ACQLTYPLHTYPKEEELYACQR	TMEM59; TMEM59	Q9BXS4; Q5T703	TMM59_HUMAN Transmembrane protein 59; Q5T703_HUMAN Transmembrane protein 59	Unmodified	0	0	0	0	0	0	0	0	4398700	0	0	0	0	0	0	0	0	0
ACQSIYPLHDVFVR	RPS3A; RPS3A; RPS3A; RPS3A; RPS3A; RPS3A	P61247; D6R9B6; D6RB09; H0Y9Y4; D6RAT0; D6RG13	RS3A_HUMAN 40S ribosomal protein S3a; D6R9B6_HUMAN 40S ribosomal protein S3a; D6RB09_HUMAN 40S ribosomal protein S3a (Fragment); H0Y9Y4_HUMAN 40S ribosomal protein S3a (Fragment); D6RAT0_HUMAN 40S ribosomal protein S3a; D6RG13_HUMAN 40S ribosomal protein S3a (Fragment)	Unmodified	1264100	0	0	0	0	589940	866160	0	0	172600	0	5726000	0	0	0	0	0	0
ACQSIYPLHDVFVRK	RPS3A; RPS3A; RPS3A; RPS3A; RPS3A; RPS3A	P61247; D6R9B6; D6RB09; H0Y9Y4; D6RAT0; D6RG13	RS3A_HUMAN 40S ribosomal protein S3a; D6R9B6_HUMAN 40S ribosomal protein S3a; D6RB09_HUMAN 40S ribosomal protein S3a (Fragment); H0Y9Y4_HUMAN 40S ribosomal protein S3a (Fragment); D6RAT0_HUMAN 40S ribosomal protein S3a; D6RG13_HUMAN 40S ribosomal protein S3a (Fragment)	Unmodified	8812700	3874400	4898900	4487200	6059100	895080	6072400	2796200	1538700	1361000	1988000	47774000	7773000	3384900	3936800	4451000	831640	4409500
ACRDVDECLQGR	GAS6	Q14393	GAS6_HUMAN Growth arrest-specific protein 6	Unmodified	0	0	0	0	0	0	0	0	772830	26887	22091	0	0	0	0	0	0	0
ACSDELTVYK	SORL1; SORL1; SORL1; SORL1; SORL1	Q92673; E9PKB0; E9PS32; E9PP43; E9PPB3	SORL_HUMAN Sortilin-related receptor; E9PKB0_HUMAN Sortilin-related receptor; E9PS32_HUMAN Sortilin-related receptor; E9PP43_HUMAN Sortilin-related receptor; E9PPB3_HUMAN Sortilin-related receptor	Unmodified	0	0	0	0	0	0	0	0	1156600	0	0	0	0	0	0	75244	0	0
ACSFIREAATQGAK	NIT2; NIT2; NIT2	Q9NQR4; F8WF70; H7C579	NIT2_HUMAN Omega-amidase NIT2; F8WF70_HUMAN Omega-amidase NIT2; H7C579_HUMAN Omega-amidase NIT2 (Fragment)	Unmodified	0	0	0	0	269020	0	54274	0	0	274540	115380	0	725240	391540	0	0	425790	299920
ACSLAASEGLSSAQPNGPPEAEPRPPQSPASTASFIFSK	KIAA1522	Q9P206	K1522_HUMAN Uncharacterized protein KIAA1522	Unmodified	0	0	583360	0	2624300	0	0	0	0	0	0	497120	3624000	4961500	3706500	0	4210900	2969800
ACTGDSWTQNTPNEYIK	SOGA1; SOGA1; SOGA1	O94964; X6R3R3; H0YDM2	SOGA1_HUMAN Protein SOGA1; X6R3R3_HUMAN Protein SOGA1; H0YDM2_HUMAN Protein SOGA1 (Fragment)	Unmodified	0	0	0	0	0	0	0	0	0	0	0	0	398900	147110	0	0	106090	0
ACTILLR	CCT3; CCT3	P49368; B4DUR8	TCPG_HUMAN T-complex protein 1 subunit gamma; B4DUR8_HUMAN T-complex protein 1 subunit gamma	Unmodified	124800	0	0	0	0	0	0	0	0	0	4356100	22129000	0	0	0	0	0	0
ACVMMQGR	PNP; PNP; PNP	P00491; G3V2H3; G3V5M2	PNPH_HUMAN Purine nucleoside phosphorylase; G3V2H3_HUMAN Purine nucleoside phosphorylase (Fragment); G3V5M2_HUMAN Inosine-guanosine phosphorylase (Fragment)	Unmodified	0	0	31175	0	0	0	0	18076	92439	0	0	3527000	0	0	0	0	0	0
ACVQVLDPK	CHID1; CHID1; CHID1	Q9BWS9; H0YEA3; E9PPA0	CHID1_HUMAN Chitinase domain-containing protein 1; H0YEA3_HUMAN Chitinase domain-containing protein 1 (Fragment); E9PPA0_HUMAN Chitinase domain-containing protein 1 (Fragment)	Unmodified	0	0	0	0	0	0	0	0	2028300	364480	0	0	0	0	0	0	0	0
ACVVHGSDLK	ATP1A1; ATP1A2; ATP1A2; ATP1A2	P05023; P50993; H0Y7C1; B1AKY9	AT1A1_HUMAN Sodium/potassium-transporting ATPase subunit alpha-1; AT1A2_HUMAN Sodium/potassium-transporting ATPase subunit alpha-2; H0Y7C1_HUMAN Sodium/potassium-transporting ATPase subunit alpha (Fragment); B1AKY9_HUMAN Sodium/potassium-transporting ATPase subunit alpha	Unmodified	316810	115920	2467800	6268000	0	0	372110	0	1205700	382860	1364900	10257000	5228600	1559900	2265000	2422800	436970	481650
ACVVHGSDLKDMTSEQLDDILK	ATP1A1	P05023	AT1A1_HUMAN Sodium/potassium-transporting ATPase subunit alpha-1	Unmodified	0	0	0	0	9641900	0	0	0	0	1394300	0	0	5248900	4368800	0	0	0	1446800
ACVVHGSDLKDMTSEQLDDILK	ATP1A1	P05023	AT1A1_HUMAN Sodium/potassium-transporting ATPase subunit alpha-1	Oxidation (M)	0	0	0	2102400	5805000	689460	0	0	0	1274700	0	606180	4967400	1273300	0	0	0	1295500
ACVVHGSDLKDMTSEQLDDILKYHTEIVFAR	ATP1A1	P05023	AT1A1_HUMAN Sodium/potassium-transporting ATPase subunit alpha-1	Oxidation (M)	0	0	0	0	0	0	0	0	0	763380	0	0	11818000	9296600	0	0	0	0
ACYGVLR	RPS3; RPS3; RPS3	P23396; H0YEU2; E9PL09	RS3_HUMAN 40S ribosomal protein S3; H0YEU2_HUMAN 40S ribosomal protein S3 (Fragment); E9PL09_HUMAN 40S ribosomal protein S3	Unmodified	863160	583730	503510	450500	145750	0	238950	95867	291040	77296	295040	12452000	167500	120470	464680	450200	0	0
ACYLSINPQKDETLETEK	ACTR1A; ACTR1A	P61163; R4GMT0	ACTZ_HUMAN Alpha-centractin; R4GMT0_HUMAN Alpha-centractin	Unmodified	202900	0	0	203690	0	0	0	134960	0	0	0	4980100	0	0	184410	134550	0	0
ADAELDDPESEDVERGSK	CACNA2D2; CACNA2D2; CACNA2D2	Q9NY47; C9JE82; C9JVC9	CA2D2_HUMAN Voltage-dependent calcium channel subunit alpha-2/delta-2; C9JE82_HUMAN Voltage-dependent calcium channel subunit alpha-2/delta-2; C9JVC9_HUMAN Voltage-dependent calcium channel subunit alpha-2/delta-2	Unmodified	120360	0	0	0	0	0	0	0	1974100	0	0	339870	0	0	0	0	0	0
ADAGFVYSEAVASHYMR	CASK; CASK; CASK; CASK; CASK; CASK; CASK; CASK; CASK; CASK; CASK	O14936; A0A2U3TZN6; A0A2R8YE77; A0A2R8YEJ7; A0A2U3TZM4; Q5JS79; A0A7I2RJN6; A0A2R8YFN5; A0A2R8YGH2; A0A2U3TZM1; A0A2R8YEK3	CSKP_HUMAN Peripheral plasma membrane protein CASK; A0A2U3TZN6_HUMAN Peripheral plasma membrane protein CASK; A0A2R8YE77_HUMAN Calcium/calmodulin-dependent serine protein kinase (MAGUK family), isoform CRA_c; A0A2R8YEJ7_HUMAN Peripheral plasma membrane protein CASK (Fragment); A0A2U3TZM4_HUMAN Peripheral plasma membrane protein CASK; Q5JS79_HUMAN Peripheral plasma membrane protein CASK; A0A7I2RJN…	Oxidation (M)	0	0	0	0	0	0	0	0	0	0	0	0	0	0	2070300	1015600	0	0
ADALQAGASQFETSAAK	VAMP3; VAMP2; N/A; VAMP3; VAMP2; VAMP2; VAMP2	Q15836; P63027; L7N2F9; K7EKX0; J3QRU4; K7ENK9; F8WCA0	VAMP3_HUMAN Vesicle-associated membrane protein 3; VAMP2_HUMAN Vesicle-associated membrane protein 2; L7N2F9_HUMAN Synaptobrevin-2 (Fragment); K7EKX0_HUMAN Vesicle-associated membrane protein 3; J3QRU4_HUMAN Synaptobrevin-2; K7ENK9_HUMAN Synaptobrevin-2; F8WCA0_HUMAN Synaptobrevin-2	Unmodified	656880	582390	3795400	0	0	0	0	280600	4741900	1271500	0	0	0	0	1710400	1413500	0	360010
ADASGFAPGFVALSVLPK	MST1R; MST1R	Q04912; J3KQS7	RON_HUMAN Macrophage-stimulating protein receptor; J3KQS7_HUMAN Macrophage-stimulating protein receptor	Unmodified	0	0	0	0	0	0	0	0	218770	0	44346	0	0	0	0	0	0	0
ADATNVNNWHWTERDASNWSTDK	AHSA1; AHSA1	O95433; G3V3W9	AHSA1_HUMAN Activator of 90 kDa heat shock protein ATPase homolog 1; G3V3W9_HUMAN Activator of 90 kDa heat shock protein ATPase homolog 1	Unmodified	0	120270	136610	318390	0	0	0	0	425210	0	399840	1747500	0	0	317270	299360	0	0
ADDLDFETGDAGASATFPMQCSALRK	EIF5A; EIF5AL1; EIF5A; EIF5A	P63241; Q6IS14; I3L397; I3L504	IF5A1_HUMAN Eukaryotic translation initiation factor 5A-1; IF5AL_HUMAN Eukaryotic translation initiation factor 5A-1-like; I3L397_HUMAN Eukaryotic translation initiation factor 5A (Fragment); I3L504_HUMAN Eukaryotic translation initiation factor 5A-1	Acetyl (Protein N-term);Oxidation (M)	5176100	3724100	689150	4984400	30597000	6892600	13447000	6985100	2605100	2954200	2629000	3238500	22107000	18351000	3956800	3149900	27662000	15330000
ADDLDFETGDAGASATFPMQCSALRK	EIF5A; EIF5AL1; EIF5A; EIF5A	P63241; Q6IS14; I3L397; I3L504	IF5A1_HUMAN Eukaryotic translation initiation factor 5A-1; IF5AL_HUMAN Eukaryotic translation initiation factor 5A-1-like; I3L397_HUMAN Eukaryotic translation initiation factor 5A (Fragment); I3L504_HUMAN Eukaryotic translation initiation factor 5A-1	Acetyl (Protein N-term)	0	0	0	0	0	0	0	0	701850	0	0	537980	0	0	0	0	2247600	2998600
ADDLDFETGDAGASATFPMQCSALRKNGFVVLK	EIF5A; EIF5AL1; EIF5A; EIF5A	P63241; Q6IS14; I3L397; I3L504	IF5A1_HUMAN Eukaryotic translation initiation factor 5A-1; IF5AL_HUMAN Eukaryotic translation initiation factor 5A-1-like; I3L397_HUMAN Eukaryotic translation initiation factor 5A (Fragment); I3L504_HUMAN Eukaryotic translation initiation factor 5A-1	Acetyl (Protein N-term);Oxidation (M)	0	0	0	0	0	0	0	0	0	0	0	0	1125000	0	0	0	4971100	0
ADDPSAADRNVEIWK	ETF1; ETF1	P62495; D6RCB3	ERF1_HUMAN Eukaryotic peptide chain release factor subunit 1; D6RCB3_HUMAN Eukaryotic peptide chain release factor subunit 1	Acetyl (Protein N-term)	618420	397040	301370	1618000	4300900	812440	750940	317710	239270	619720	1989400	7412500	3787800	1565700	936430	577320	195280	1518800
ADDVDQQQTTNTVEEPLDLIR	LSM3	P62310	LSM3_HUMAN U6 snRNA-associated Sm-like protein LSm3	Acetyl (Protein N-term)	0	0	0	0	0	0	0	0	807650	0	256010	0	0	0	0	0	0	0
ADDYEQVK	ATP6V0D1; ATP6V0D1; ATP6V0D1; ATP6V0D1	P61421; R4GN72; J3QL14; F5GYQ1	VA0D1_HUMAN V-type proton ATPase subunit d 1; R4GN72_HUMAN V-type proton ATPase subunit d 1; J3QL14_HUMAN V-type proton ATPase subunit d 1 (Fragment); F5GYQ1_HUMAN V-type proton ATPase subunit	Unmodified	0	0	0	0	168080	0	85477	46182	1533600	0	0	828450	417790	0	0	0	122770	75297
ADEASELACPTPK	FASN; FASN	P49327; A0A0U1RQF0	FAS_HUMAN Fatty acid synthase; A0A0U1RQF0_HUMAN 3-hydroxyacyl-[acyl-carrier-protein] dehydratase	Unmodified	76310	0	0	0	0	0	0	0	0	0	0	1540300	0	0	0	0	0	0
ADEASELACPTPKEDGLAQQQTQLNLR	FASN; FASN	P49327; A0A0U1RQF0	FAS_HUMAN Fatty acid synthase; A0A0U1RQF0_HUMAN 3-hydroxyacyl-[acyl-carrier-protein] dehydratase	Unmodified	0	0	0	0	0	0	0	0	0	0	0	0	0	0	0	0	0	0
ADEATRRVVSEIPVLK	UFC1	Q9Y3C8	UFC1_HUMAN Ubiquitin-fold modifier-conjugating enzyme 1	Acetyl (Protein N-term)	0	0	0	0	10506000	394660	1931600	0	0	228370	0	0	4251700	3630800	0	0	7820300	4572600
ADEDPIMGFHQMFLLK	NUTF2; NUTF2	P61970; H3BRV9	NTF2_HUMAN Nuclear transport factor 2; H3BRV9_HUMAN Nuclear transport factor 2 (Fragment)	2 Oxidation (M)	239130	569830	0	0	0	0	0	0	0	0	0	4190300	0	0	0	894200	0	0
ADEEKLPPGWEK	PIN1; PIN1P1; PIN1; PIN1	Q13526; O15428; K7EMU7; K7EP26	PIN1_HUMAN Peptidyl-prolyl cis-trans isomerase NIMA-interacting 1; PINL_HUMAN Putative PIN1-like protein; K7EMU7_HUMAN Peptidyl-prolyl cis-trans isomerase; K7EP26_HUMAN Peptidyl-prolyl cis-trans isomerase NIMA-interacting 1 (Fragment)	Acetyl (Protein N-term)	2828700	2546700	2343100	1716500	0	0	270660	110340	1140700	534210	0	948650	725830	0	1469200	2141000	0	871160
ADEEKLPPGWEKR	PIN1; PIN1P1; PIN1; PIN1	Q13526; O15428; K7EMU7; K7EP26	PIN1_HUMAN Peptidyl-prolyl cis-trans isomerase NIMA-interacting 1; PINL_HUMAN Putative PIN1-like protein; K7EMU7_HUMAN Peptidyl-prolyl cis-trans isomerase; K7EP26_HUMAN Peptidyl-prolyl cis-trans isomerase NIMA-interacting 1 (Fragment)	Acetyl (Protein N-term)	6515500	5258200	0	3120200	242060	0	0	0	342450	36580	0	504740	286800	0	976270	1385000	239000	211020
ADEHVIDQGDDGDNFYVIER	PRKAR2A; PRKAR2A	P13861; H7C1L0	KAP2_HUMAN cAMP-dependent protein kinase type II-alpha regulatory subunit; H7C1L0_HUMAN cAMP-dependent protein kinase type II-alpha regulatory subunit (Fragment)	Unmodified	0	0	724920	0	0	0	0	0	543960	0	0	3981300	0	0	2417200	933610	0	0
ADEHVIDQGDDGDNFYVIERGTYDILVTK	PRKAR2A; PRKAR2A	P13861; H7C1L0	KAP2_HUMAN cAMP-dependent protein kinase type II-alpha regulatory subunit; H7C1L0_HUMAN cAMP-dependent protein kinase type II-alpha regulatory subunit (Fragment)	Unmodified	0	0	0	0	0	0	0	0	0	0	229970	0	0	0	973260	0	0	0
ADEIAKAQVARPGGDTIFGK	HINT1; HINT1; HINT1; HINT1; HINT1; HINT1; HINT1	P49773; H0YC49; D6REP8; A0A6Q8PGQ8; D6RD60; D6RC06; D6RE99	HINT1_HUMAN Histidine triad nucleotide-binding protein 1; H0YC49_HUMAN Histidine triad nucleotide-binding protein 1; D6REP8_HUMAN Histidine triad nucleotide-binding protein 1; A0A6Q8PGQ8_HUMAN Histidine triad nucleotide-binding protein 1; D6RD60_HUMAN Histidine triad nucleotide-binding protein 1; D6RC06_HUMAN Histidine triad nucleotide-binding protein 1; D6RE99_HUMAN Histidine triad nucleotide-bi…	Acetyl (Protein N-term)	0	0	0	0	13548000	1004400	37232000	30774000	0	7971000	0	0	13955000	21981000	55369	0	74206000	11434000
ADELSEK	CAV1; CAV1; CAV1	Q03135; C9JKI3; E9PCT5	CAV1_HUMAN Caveolin-1; C9JKI3_HUMAN Caveolin (Fragment); E9PCT5_HUMAN Caveolin	Acetyl (Protein N-term)	0	0	0	0	1758600	696520	233810	0	383750	218470	204570	0	0	0	0	0	148440	357930
ADELSEKQVYDAHTK	CAV1; CAV1; CAV1	Q03135; C9JKI3; E9PCT5	CAV1_HUMAN Caveolin-1; C9JKI3_HUMAN Caveolin (Fragment); E9PCT5_HUMAN Caveolin	Acetyl (Protein N-term)	0	0	0	0	8627900	944430	2262800	767830	0	0	148970	0	0	0	0	0	1493800	1112200
ADESQEPQSQVR	MAN1C1	Q9NR34	MA1C1_HUMAN Mannosyl-oligosaccharide 1,2-alpha-mannosidase IC	Unmodified	0	0	0	0	0	0	0	0	1487200	0	0	0	0	0	0	0	0	0
ADEVVWVR	DARS1; DARS1; DARS1; DARS1; DARS1	P14868; H7C278; C9JLC1; C9J7S3; C9JQM9	SYDC_HUMAN Aspartate--tRNA ligase, cytoplasmic; H7C278_HUMAN Aspartyl-tRNA synthetase (Fragment); C9JLC1_HUMAN Aspartyl-tRNA synthetase (Fragment); C9J7S3_HUMAN Aspartyl-tRNA synthetase (Fragment); C9JQM9_HUMAN Aspartyl-tRNA synthetase (Fragment)	Unmodified	0	0	0	0	0	154790	0	0	0	99219	516420	3530200	0	0	0	0	0	0
ADFDDRVSDEEK	CAPZA1	P52907	CAZA1_HUMAN F-actin-capping protein subunit alpha-1	Acetyl (Protein N-term)	2147400	2843100	2576000	2149000	26068000	3961300	1162300	982920	3188400	2051400	3149200	14874000	9733300	4517600	3494500	1921700	8450000	7369100
ADFDDRVSDEEKVR	CAPZA1	P52907	CAZA1_HUMAN F-actin-capping protein subunit alpha-1	Acetyl (Protein N-term)	46504	0	0	86362	2442300	491590	459750	0	0	834950	0	0	2131800	835910	78435	57965	2209100	1322700
ADFDNTVAIHPTSSEELVTLR	GSR	P00390	GSHR_HUMAN Glutathione reductase, mitochondrial	Unmodified	967330	637580	624240	1368500	10970000	1100400	269610	244790	4817700	954050	2348600	10050000	3976100	721780	5036900	2708400	0	1040100
ADFDTYDDRAYSSFGGGR	EIF4H; EIF4H; EIF4H	Q15056; A0A7I2V385; A0A7I2V4V9	IF4H_HUMAN Eukaryotic translation initiation factor 4H; A0A7I2V385_HUMAN Eukaryotic translation initiation factor 4H; A0A7I2V4V9_HUMAN Eukaryotic translation initiation factor 4H	Acetyl (Protein N-term)	5142000	1535700	418940	0	0	0	0	0	0	0	0	853710	0	0	2095000	937120	0	0
ADFDTYDDRAYSSFGGGRGSR	EIF4H; EIF4H	Q15056; A0A7I2V385	IF4H_HUMAN Eukaryotic translation initiation factor 4H; A0A7I2V385_HUMAN Eukaryotic translation initiation factor 4H	Acetyl (Protein N-term)	943870	797180	1467100	3393900	3348500	0	169180	0	1013900	0	0	0	1673000	0	1165600	426860	0	0
ADFIRESSEAQVQK	PRRC2C; PRRC2C	Q9Y520; E7EPN9	PRC2C_HUMAN Protein PRRC2C; E7EPN9_HUMAN Protein PRRC2C	Unmodified	498300	369980	0	245680	0	0	0	0	0	0	0	0	237820	0	0	111340	0	0
ADFLIFR	KIAA0319L; KIAA0319L; KIAA0319L	Q8IZA0; C9J519; E7EN73	K319L_HUMAN Dyslexia-associated protein KIAA0319-like protein; C9J519_HUMAN Dyslexia-associated protein KIAA0319-like protein; E7EN73_HUMAN Dyslexia-associated protein KIAA0319-like protein (Fragment)	Unmodified	243160	0	125660	149800	0	0	0	0	3190900	493810	291620	224930	0	0	255340	340890	0	0
ADFQGISPER	DAD1; DAD1	P61803; F5GXX5	DAD1_HUMAN Dolichyl-diphosphooligosaccharide--protein glycosyltransferase subunit DAD1; F5GXX5_HUMAN Dolichyl-diphosphooligosaccharide--protein glycosyltransferase subunit DAD1	Unmodified	0	0	0	0	0	254250	0	0	1806600	0	0	0	0	0	0	0	0	0
ADFSGMSQTDLSLSK	SERPINB6; SERPINB6; SERPINB6; SERPINB6	P35237; A0A087X1N8; A0A2R8YD12; A0A024QZX5	SPB6_HUMAN Serpin B6; A0A087X1N8_HUMAN Serpin B6; A0A2R8YD12_HUMAN Serpin B6; A0A024QZX5_HUMAN Serpin B6	Oxidation (M)	0	0	0	0	0	0	0	0	0	0	0	3742300	0	0	0	0	0	0
ADFSGMSQTDLSLSK	SERPINB6; SERPINB6; SERPINB6; SERPINB6	P35237; A0A087X1N8; A0A2R8YD12; A0A024QZX5	SPB6_HUMAN Serpin B6; A0A087X1N8_HUMAN Serpin B6; A0A2R8YD12_HUMAN Serpin B6; A0A024QZX5_HUMAN Serpin B6	Unmodified	0	0	0	0	0	0	0	0	0	0	313050	1963500	719630	0	0	0	0	0
ADGELNVDSLITR	PPP1CB; PPP1CB; PPP1CB	P62140; C9JP48; C9J9S3	PP1B_HUMAN Serine/threonine-protein phosphatase PP1-beta catalytic subunit; C9JP48_HUMAN Serine/threonine-protein phosphatase (Fragment); C9J9S3_HUMAN Serine/threonine-protein phosphatase (Fragment)	Acetyl (Protein N-term)	0	0	0	0	1372000	0	0	0	0	0	0	2074100	0	0	0	0	0	0
ADGETILK	SMS; SMS	P52788; H7C2R7	SPSY_HUMAN Spermine synthase; H7C2R7_HUMAN Spermine synthase (Fragment)	Unmodified	192040	272560	684430	395940	239070	0	92745	52776	0	86336	726700	648500	0	334280	745610	0	216230	390440
ADGEYWLGLQNMHLLTLK	MFAP4; MFAP4	P55083; K7ES70	MFAP4_HUMAN Microfibril-associated glycoprotein 4; K7ES70_HUMAN Microfibril-associated glycoprotein 4	Oxidation (M)	326010	0	656800	95012	405460	1365500	0	0	0	205630	0	212170	284580	0	3470700	1655800	0	0
ADGGAEYATYQTK	CD46	R4GN18	R4GN18_HUMAN Membrane cofactor protein (Fragment)	Unmodified	0	4290300	4006100	2565700	562000	0	0	0	3403300	725280	438080	14881000	0	0	5919800	3064500	147860	479180
ADGGTQVIDTK	DLD; DLD	P09622; E9PEX6	DLDH_HUMAN Dihydrolipoyl dehydrogenase, mitochondrial; E9PEX6_HUMAN Dihydrolipoyl dehydrogenase	Unmodified	1354200	1117300	571710	644000	0	0	62941	0	4625300	0	0	166680	0	0	37828	0	113910	0
ADGKAGDEKPEK	PCNP; PCNP; PCNP	Q8WW12; A0A0B4J1Z9; G5E9V9	PCNP_HUMAN PEST proteolytic signal-containing nuclear protein; A0A0B4J1Z9_HUMAN PEST proteolytic signal containing nuclear protein, isoform CRA_c; G5E9V9_HUMAN PEST proteolytic signal containing nuclear protein, isoform CRA_d	Acetyl (Protein N-term)	0	0	17138	0	224410	0	0	0	0	0	0	90958	0	0	0	0	201070	0
ADGNQLTLEER	CD109	Q6YHK3	CD109_HUMAN CD109 antigen	Unmodified	3239700	3945400	1211200	0	0	0	0	0	1690600	0	0	1014100	0	0	1285700	0	432140	0
ADGPPHGGVQYEMVSVLK	PLXNA2	O75051	PLXA2_HUMAN Plexin-A2	Unmodified	0	0	0	0	0	0	524460	125200	814080	2038300	0	0	0	0	0	0	940410	424990
ADGSGSVVLRNSTTLVMHMK	LRP1	Q07954	LRP1_HUMAN Prolow-density lipoprotein receptor-related protein 1	Unmodified	0	0	0	0	0	841460	580960	0	0	0	0	0	91385	0	0	0	722830	997490
ADGSSLPEWVTDNAGTLHFAR	PTK7	Q13308	PTK7_HUMAN Inactive tyrosine-protein kinase 7	Unmodified	0	0	0	0	0	0	100270	0	3336300	0	0	0	327530	0	883340	544640	0	0
ADGSWREGDEVTLICSAR	BCAM; BCAM	P50895; A0A087WXM8	BCAM_HUMAN Basal cell adhesion molecule; A0A087WXM8_HUMAN Basal cell adhesion molecule	Unmodified	1912300	482110	0	0	0	0	0	0	0	0	0	0	0	0	0	0	0	0
ADGVHTVEPTEAGDYK	TMED1	Q13445	TMED1_HUMAN Transmembrane emp24 domain-containing protein 1	Unmodified	0	0	46668	0	0	0	0	0	2340500	117720	0	53979	0	0	0	0	0	0
ADGYEPPVQESV	RPS3A; RPS3A; RPS3A; RPS3A	P61247; D6R9B6; H0Y9Y4; D6RAT0	RS3A_HUMAN 40S ribosomal protein S3a; D6R9B6_HUMAN 40S ribosomal protein S3a; H0Y9Y4_HUMAN 40S ribosomal protein S3a (Fragment); D6RAT0_HUMAN 40S ribosomal protein S3a	Unmodified	0	0	0	177020	0	0	0	0	0	0	960650	1022300	0	0	0	0	0	0
ADGYVLEGK	RPS8; RPS8	P62241; Q5JR95	RS8_HUMAN 40S ribosomal protein S8; Q5JR95_HUMAN 40S ribosomal protein S8	Unmodified	3868000	2471300	2267200	792660	0	0	0	64508	790540	0	156280	3616000	0	0	1702100	2111900	0	0
ADHCIDSASYLLEQINNAK	N/A	N/A	N/A	Unmodified	0	6217000	0	0	0	687790	0	0	0	0	0	0	0	0	2254300	0	0	0
ADHGDELPFVFR	CES2	O00748	EST2_HUMAN Cocaine esterase	Unmodified	0	0	0	0	0	0	0	0	554250	0	0	0	0	0	0	0	0	0
ADHGEPIGR	HSP90AB1; HSP90AB3P	P08238; Q58FF7	HS90B_HUMAN Heat shock protein HSP 90-beta; H90B3_HUMAN Putative heat shock protein HSP 90-beta-3	Unmodified	0	0	0	0	0	0	0	0	0	0	0	2403900	130010	0	0	0	0	0
ADHGEPIGRGTK	HSP90AB1; HSP90AB3P	P08238; Q58FF7	HS90B_HUMAN Heat shock protein HSP 90-beta; H90B3_HUMAN Putative heat shock protein HSP 90-beta-3	Unmodified	418790	0	465490	1869500	1793700	765810	318530	105510	2212600	228200	805330	5209100	1793400	317890	701210	563340	554690	784370
ADHQPLTEASYVNLPTIALCNTDSPLR	RPSA; RPSA; RPSA	P08865; A0A0C4DG17; C9J9K3	RSSA_HUMAN 40S ribosomal protein SA; A0A0C4DG17_HUMAN 40S ribosomal protein SA; C9J9K3_HUMAN 40S ribosomal protein SA (Fragment)	Unmodified	4481500	0	0	0	0	0	0	0	1228200	0	1236700	17931000	0	0	0	658990	0	0
ADHSAAVENQLSGYLLR	FARP2; FARP2	O94887; H7C447	FARP2_HUMAN FERM, ARHGEF and pleckstrin domain-containing protein 2; H7C447_HUMAN FERM, ARHGEF and pleckstrin domain-containing protein 2 (Fragment)	Unmodified	0	0	356110	277130	0	0	0	0	0	0	0	252660	0	0	780850	386190	0	0
ADHSFSDGVPSDSVEAAK	NAP1L4; NAP1L4; NAP1L4; NAP1L4; NAP1L4; NAP1L4; NAP1L4; NAP1L4; NAP1L4; NAP1L4; NAP1L4	Q99733; C9J6D1; E9PNW0; E9PS34; C9JZI7; E9PJJ2; E9PP22; E9PKI2; C9J1B1; E9PKT8; E9PNJ7	NP1L4_HUMAN Nucleosome assembly protein 1-like 4; C9J6D1_HUMAN Nucleosome assembly protein 1-like 4 (Fragment); E9PNW0_HUMAN Nucleosome assembly protein 1-like 4 (Fragment); E9PS34_HUMAN Nucleosome assembly protein 1-like 4 (Fragment); C9JZI7_HUMAN Nucleosome assembly protein 1-like 4 (Fragment); E9PJJ2_HUMAN Nucleosome assembly protein 1-like 4 (Fragment); E9PP22_HUMAN Nucleosome assembly protei…	Acetyl (Protein N-term)	517660	0	0	917010	1348600	0	0	396530	786230	486470	257840	755280	2213100	984240	783040	457810	986920	1403000
ADHSFSDGVPSDSVEAAKNASNTEK	NAP1L4; NAP1L4; NAP1L4; NAP1L4; NAP1L4; NAP1L4; NAP1L4; NAP1L4; NAP1L4; NAP1L4; NAP1L4	Q99733; C9J6D1; E9PNW0; E9PS34; C9JZI7; E9PJJ2; E9PP22; E9PKI2; C9J1B1; E9PKT8; E9PNJ7	NP1L4_HUMAN Nucleosome assembly protein 1-like 4; C9J6D1_HUMAN Nucleosome assembly protein 1-like 4 (Fragment); E9PNW0_HUMAN Nucleosome assembly protein 1-like 4 (Fragment); E9PS34_HUMAN Nucleosome assembly protein 1-like 4 (Fragment); C9JZI7_HUMAN Nucleosome assembly protein 1-like 4 (Fragment); E9PJJ2_HUMAN Nucleosome assembly protein 1-like 4 (Fragment); E9PP22_HUMAN Nucleosome assembly protei…	Acetyl (Protein N-term)	0	0	0	0	0	0	0	116240	0	0	0	0	258610	319860	0	0	465290	250200
ADHTLSSLEPAYSAK	BROX; BROX	Q5VW32; F5GXQ0	BROX_HUMAN BRO1 domain-containing protein BROX; F5GXQ0_HUMAN BRO1 domain- and CAAX motif-containing protein	Unmodified	5382000	17285000	3948800	5478900	2626600	2043100	92957	0	1423200	2670500	0	4390500	1395500	1225100	16827000	2501900	653670	0
ADHVQSLAQLENLCK	XPO7; XPO7	Q9UIA9; H0YBE1	XPO7_HUMAN Exportin-7; H0YBE1_HUMAN Exportin-7 (Fragment)	Acetyl (Protein N-term)	0	148780	0	0	667520	0	0	0	0	0	0	711250	0	0	0	0	403080	0
ADHWMLYECESPWAGGSR	ACOT8; ACOT8	O14734; A0A494C0N6	ACOT8_HUMAN Acyl-coenzyme A thioesterase 8; A0A494C0N6_HUMAN Acyl-coenzyme A thioesterase 8	Oxidation (M)	0	0	0	0	0	0	0	0	345410	0	0	0	0	0	0	0	0	0
ADHWMLYECESPWAGGSR	ACOT8; ACOT8	O14734; A0A494C0N6	ACOT8_HUMAN Acyl-coenzyme A thioesterase 8; A0A494C0N6_HUMAN Acyl-coenzyme A thioesterase 8	Unmodified	0	0	0	0	0	0	0	0	188000	0	0	0	0	0	0	0	0	0
ADIDNLPR	NAP1L1	F8W543	F8W543_HUMAN Nucleosome assembly protein 1-like 1	Acetyl (Protein N-term)	229700	239730	522700	352000	0	0	0	0	122080	0	274880	1490800	268440	0	620590	0	0	0
ADIDVSGPKVDVEVPDVSLEGPEGK	AHNAK	Q09666	AHNK_HUMAN Neuroblast differentiation-associated protein AHNAK	Unmodified	0	0	0	0	1230300	0	0	0	0	0	0	0	0	0	0	0	133510	661890
ADIEEIK	NUCB2; NUCB2; NUCB2; NUCB2; NUCB2; NUCB2; NUCB2	P80303; Q2L696; E9PKG6; E9PLR0; A0A2R8Y6G7; E9PLE9; E9PM22	NUCB2_HUMAN Nucleobindin-2; Q2L696_HUMAN Nucb2 splice variant; E9PKG6_HUMAN Nucleobindin-2; E9PLR0_HUMAN Nucleobindin-2 (Fragment); A0A2R8Y6G7_HUMAN Nucleobindin-2; E9PLE9_HUMAN Nucleobindin-2 (Fragment); E9PM22_HUMAN Nucleobindin-2 (Fragment)	Unmodified	0	0	770070	325560	364940	0	0	0	1384500	276240	0	316020	102210	68868	989190	0	0	59137
ADIEEIKSGRLSK	NUCB2; NUCB2; NUCB2; NUCB2; NUCB2; NUCB2; NUCB2	P80303; Q2L696; E9PKG6; E9PLR0; A0A2R8Y6G7; E9PLE9; E9PM22	NUCB2_HUMAN Nucleobindin-2; Q2L696_HUMAN Nucb2 splice variant; E9PKG6_HUMAN Nucleobindin-2; E9PLR0_HUMAN Nucleobindin-2 (Fragment); A0A2R8Y6G7_HUMAN Nucleobindin-2; E9PLE9_HUMAN Nucleobindin-2 (Fragment); E9PM22_HUMAN Nucleobindin-2 (Fragment)	Unmodified	0	0	0	0	0	0	0	0	0	898610	0	0	0	0	0	0	0	0
ADIFMFDEPSSYLDVK	ABCE1; ABCE1	P61221; D6R9I9	ABCE1_HUMAN ATP-binding cassette sub-family E member 1; D6R9I9_HUMAN ATP-binding cassette sub-family E member 1	Oxidation (M)	144660	0	0	0	14228	0	0	0	0	0	0	0	0	0	420540	166910	138730	0
ADIFVDPVLHTACALDIK	GLG1	Q92896	GSLG1_HUMAN Golgi apparatus protein 1	Unmodified	93118	0	0	0	0	0	0	0	8961000	245570	1825000	1590600	0	0	0	0	0	0
ADIGVAMGIAGSDVSK	ATP1A1; ATP1A3; N/A; ATP1A3; ATP1A3	P05023; P13637; A0A2R8YEY8; A0A0A0MT26; M0R116	AT1A1_HUMAN Sodium/potassium-transporting ATPase subunit alpha-1; AT1A3_HUMAN Sodium/potassium-transporting ATPase subunit alpha-3; A0A2R8YEY8_HUMAN Sodium/potassium-transporting ATPase subunit alpha; A0A0A0MT26_HUMAN Sodium/potassium-transporting ATPase subunit alpha-3; M0R116_HUMAN Sodium/potassium-transporting ATPase subunit alpha	Oxidation (M)	0	176220	1994700	806480	0	0	0	0	0	168100	672820	1652400	247820	0	0	370170	0	0
ADIIARLREDGIQK	AIP; AIP	O00170; E9PMH2	AIP_HUMAN AH receptor-interacting protein; E9PMH2_HUMAN Peptidylprolyl isomerase (Fragment)	Acetyl (Protein N-term)	0	0	0	0	1938300	1101900	46710	0	16903000	1173400	0	0	5182500	2419800	0	0	4959200	6249700
ADIIYPGHGPVIHNAEAK	LACTB2	Q53H82	LACB2_HUMAN Endoribonuclease LACTB2	Unmodified	0	0	0	0	0	0	0	0	4817900	231680	0	335340	0	0	245490	0	85308	0
ADILEDKDGK	HNRNPM; HNRNPM; HNRNPM; HNRNPM; HNRNPM; HNRNPM; HNRNPM	P52272; M0R0N3; M0QZM1; M0R2T0; M0R019; A0A087X0X3; M0QYQ7	HNRPM_HUMAN Heterogeneous nuclear ribonucleoprotein M; M0R0N3_HUMAN Heterogeneous nuclear ribonucleoprotein M (Fragment); M0QZM1_HUMAN Heterogeneous nuclear ribonucleoprotein M (Fragment); M0R2T0_HUMAN Heterogeneous nuclear ribonucleoprotein M (Fragment); M0R019_HUMAN Heterogeneous nuclear ribonucleoprotein M (Fragment); A0A087X0X3_HUMAN Heterogeneous nuclear ribonucleoprotein M; M0QYQ7_HUMAN Het…	Unmodified	0	0	0	0	0	0	0	0	0	0	193190	1361300	0	0	0	0	0	0
ADILQVGLR	PAIP1; PAIP1; PAIP1	Q9H074; D6RJF2; D6REB4	PAIP1_HUMAN Polyadenylate-binding protein-interacting protein 1; D6RJF2_HUMAN Polyadenylate-binding protein-interacting protein 1 (Fragment); D6REB4_HUMAN Polyadenylate-binding protein-interacting protein 1	Unmodified	302210	312250	171750	0	0	0	0	0	0	0	0	0	0	0	200430	223340	0	0
ADIQMPFTCSVTYYGPSGQK	ALCAM; ALCAM; ALCAM	Q13740; F5GXJ9; H7C543	CD166_HUMAN CD166 antigen; F5GXJ9_HUMAN Activated leukocyte cell adhesion molecule; H7C543_HUMAN Activated leukocyte cell adhesion molecule (Fragment)	Unmodified	1811400	0	0	0	668760	0	0	159640	2390200	0	0	0	0	0	0	0	0	0
ADIQMPFTCSVTYYGPSGQK	ALCAM; ALCAM; ALCAM	Q13740; F5GXJ9; H7C543	CD166_HUMAN CD166 antigen; F5GXJ9_HUMAN Activated leukocyte cell adhesion molecule; H7C543_HUMAN Activated leukocyte cell adhesion molecule (Fragment)	Oxidation (M)	1995100	932750	310790	232960	0	0	0	0	0	0	0	0	0	0	928520	305040	0	0
ADIQTER	RPS11; RPS11; RPS11	P62280; M0R1H6; M0QZC5	RS11_HUMAN 40S ribosomal protein S11; M0R1H6_HUMAN 40S ribosomal protein S11; M0QZC5_HUMAN 40S ribosomal protein S11	Acetyl (Protein N-term)	536750	0	0	0	0	0	0	0	0	59035	317090	3585800	0	0	0	0	0	0
ADIQTERAYQK	RPS11; RPS11; RPS11	P62280; M0R1H6; M0QZC5	RS11_HUMAN 40S ribosomal protein S11; M0R1H6_HUMAN 40S ribosomal protein S11; M0QZC5_HUMAN 40S ribosomal protein S11	Acetyl (Protein N-term)	0	0	0	0	7473300	1001200	453180	175220	0	255070	0	0	2983700	169740	0	0	0	1926700
ADIQTERAYQKQPTIFQNK	RPS11; RPS11; RPS11	P62280; M0R1H6; M0QZC5	RS11_HUMAN 40S ribosomal protein S11; M0R1H6_HUMAN 40S ribosomal protein S11; M0QZC5_HUMAN 40S ribosomal protein S11	Acetyl (Protein N-term)	0	0	0	0	3566500	575040	2389900	6696000	0	1184500	0	0	11421000	5998400	0	0	2036300	3520700
ADISREQAIAMLK	TNS3	Q68CZ2	TENS3_HUMAN Tensin-3	Unmodified	0	0	0	0	1302300	174340	0	0	0	25905	0	536960	0	0	0	0	938440	920140
ADIVQQLLQQGASPNAATTSGYTPLHLSAR	ANK3	Q12955	ANK3_HUMAN Ankyrin-3	Unmodified	0	0	1464900	2494000	2805000	0	0	0	0	0	0	0	0	0	5009200	6030300	0	0
ADIWSLGITAIELARGEPPHSELHPMK	STK24; STK24; STK24; STK24	Q9Y6E0; H0Y630; Q5JV98; B4DR80	STK24_HUMAN Serine/threonine-protein kinase 24; H0Y630_HUMAN Serine/threonine-protein kinase 24 (Fragment); Q5JV98_HUMAN Serine/threonine-protein kinase 24 (Fragment); B4DR80_HUMAN Serine/threonine-protein kinase 24	Oxidation (M)	0	0	0	203900	1765100	509650	0	0	0	241440	854660	0	803300	411810	252050	0	360230	690780
ADKDYHFKVDNDENEHQLSLR	NPM1; NPM1; NPM1; NPM1; NPM1; NPM1; NPM1; NPM1; NPM1	P06748; A0A7I2YQC0; A0A7I2V3U2; A0A7I2V2X9; A0A7I2V433; A0A7I2V4G8; A0A7I2V5S2; A0A7I2V579; A0A7I2V3G5	NPM_HUMAN Nucleophosmin; A0A7I2YQC0_HUMAN Nucleophosmin; A0A7I2V3U2_HUMAN Nucleophosmin; A0A7I2V2X9_HUMAN Nucleophosmin; A0A7I2V433_HUMAN Nucleophosmin; A0A7I2V4G8_HUMAN Nucleophosmin; A0A7I2V5S2_HUMAN Nucleophosmin; A0A7I2V579_HUMAN Nucleophosmin; A0A7I2V3G5_HUMAN Nucleophosmin	Unmodified	0	131040	0	205320	1804300	809440	0	0	4517200	1584600	3422900	674470	2645700	0	0	0	83189	862300
ADKEAAFDDAVEERVINEEYK	RBBP4; RBBP4; RBBP4; RBBP4	Q09028; E9PIC4; E9PNS2; E9PNS6	RBBP4_HUMAN Histone-binding protein RBBP4; E9PIC4_HUMAN Histone-binding protein RBBP4; E9PNS2_HUMAN Histone-binding protein RBBP4; E9PNS6_HUMAN Histone-binding protein RBBP4	Acetyl (Protein N-term)	0	0	0	0	2461100	0	987040	438850	479910	2828700	0	0	3521100	1843900	0	0	2744500	1384000
ADKLTRIAIVNHDK	ABCE1; ABCE1; ABCE1	P61221; D6R9I9; D6RGF4	ABCE1_HUMAN ATP-binding cassette sub-family E member 1; D6R9I9_HUMAN ATP-binding cassette sub-family E member 1; D6RGF4_HUMAN ATP-binding cassette sub-family E member 1 (Fragment)	Acetyl (Protein N-term)	0	0	0	0	564880	196920	96889	345090	0	0	0	0	0	0	0	0	391480	0
ADKNEVAAEVAK	MARS1; MARS1	P56192; H0YIP0	SYMC_HUMAN Methionine--tRNA ligase, cytoplasmic; H0YIP0_HUMAN Methionine--tRNA ligase, cytoplasmic (Fragment)	Unmodified	380870	255050	555040	666290	183980	0	29312	51188	859790	102750	484730	2395400	0	110320	335410	472700	27650	62340
ADKPDMGEIASFDK	TMSB10	P63313	TYB10_HUMAN Thymosin beta-10	Acetyl (Protein N-term);Oxidation (M)	13889000	8018100	772370	804750	32667000	8491700	2505400	5079300	4401200	6241100	833800	139870	1037100	1324800	0	106860	39187000	42930000
ADKPDMGEIASFDK	TMSB10	P63313	TYB10_HUMAN Thymosin beta-10	Acetyl (Protein N-term)	16272000	10631000	0	989060	121030000	20491000	6329100	5654300	39045000	22899000	2118700	1936100	3212800	5393100	701030	0	154600000	141410000
ADKPDMGEIASFDKAK	TMSB10	P63313	TYB10_HUMAN Thymosin beta-10	Acetyl (Protein N-term);Oxidation (M)	0	0	0	0	0	0	0	860430	0	0	0	0	0	0	0	0	7157100	0
ADKPDMGEIASFDKAK	TMSB10	P63313	TYB10_HUMAN Thymosin beta-10	Acetyl (Protein N-term)	0	0	0	0	794060	0	1091100	1206900	0	311960	344240	0	0	0	0	0	21220000	629820
ADKRDPEFVFYDQLK	NCLN; NCLN; NCLN; NCLN	Q969V3; A0A0C4DGP7; K7ELZ9; K7EMW4	NCLN_HUMAN Nicalin; A0A0C4DGP7_HUMAN Nicalin (Fragment); K7ELZ9_HUMAN Nicalin (Fragment); K7EMW4_HUMAN Nicalin	Unmodified	0	0	0	0	0	0	0	0	5689900	987570	0	0	0	0	0	0	0	0
ADLAAVEAK	DYNC1H1; DYNC1H1; DYNC1H1; DYNC1H1; DYNC1H1; DYNC1H1; DYNC1H1; DYNC1H1; DYNC1H1; DYNC1H1; DYNC1H1; DYNC1H1; DYNC1H1; DYNC1H1; DYNC1H1; DYNC1H1; DYNC1H1; DYNC1H1; DYNC1H1; DYNC1H1	Q14204; A0A7P0T7V5; A0A2R8Y5T0; A0A7P0TAW9; A0A2R8Y706; A0A7P0TB75; A0A7P0T9F1; A0A7P0T916; A0A7P0TAF3; A0A7P0TA13; A0A2R8Y6H2; A0A7P0TAM4; A0A7P0T9C4; A0A7P0T825; A0A2R8YFZ7; A0A7P0T8N2; A0A7P0T9K2; A0A7P0T9R4; A0A7P0TBJ7; A0A7P0T8W5	DYHC1_HUMAN Cytoplasmic dynein 1 heavy chain 1; A0A7P0T7V5_HUMAN Cytoplasmic dynein 1 heavy chain 1; A0A2R8Y5T0_HUMAN Cytoplasmic dynein 1 heavy chain 1; A0A7P0TAW9_HUMAN Cytoplasmic dynein 1 heavy chain 1; A0A2R8Y706_HUMAN Cytoplasmic dynein 1 heavy chain 1; A0A7P0TB75_HUMAN Cytoplasmic dynein 1 heavy chain 1; A0A7P0T9F1_HUMAN Cytoplasmic dynein 1 heavy chain 1; A0A7P0T916_HUMAN Cytoplasmic dyne…	Unmodified	0	230600	0	0	594820	0	0	0	518290	53925	459100	5984200	123400	0	0	360590	142240	0
ADLAECNIK	KIF5B	P33176	KINH_HUMAN Kinesin-1 heavy chain	Acetyl (Protein N-term)	0	0	90855	0	886590	266570	938220	754850	388210	739240	0	1156000	0	486240	143880	74434	1230000	1304800
ADLAEEYSK	UBE2L3	P68036	UB2L3_HUMAN Ubiquitin-conjugating enzyme E2 L3	Unmodified	284030	0	207060	0	0	0	0	0	0	0	70772	1018100	0	0	504250	663040	0	0
ADLANEEKPAIAPPVFVFQK	RANBP3; RANBP3; RANBP3; RANBP3; RANBP3; RANBP3	Q9H6Z4; B7Z7F3; K7ENB9; K7EID7; K7ENJ2; K7EPW1	RANB3_HUMAN Ran-binding protein 3; B7Z7F3_HUMAN Ran-binding protein 3; K7ENB9_HUMAN Ran-binding protein 3; K7EID7_HUMAN Ran-binding protein 3; K7ENJ2_HUMAN Ran-binding protein 3; K7EPW1_HUMAN Ran-binding protein 3	Acetyl (Protein N-term)	0	0	0	0	586430	0	0	0	0	294850	518570	657970	624370	673370	0	0	0	0
ADLATAPPHVTVVR	LRRC47	Q8N1G4	LRC47_HUMAN Leucine-rich repeat-containing protein 47	Unmodified	0	0	0	0	0	0	0	94863	432370	52163	180810	3164900	0	0	377200	611790	148870	0
ADLDHQRQVTQEEGQQLAR	RRAS2; RRAS2	P62070; E9PK85	RRAS2_HUMAN Ras-related protein R-Ras2; E9PK85_HUMAN Ras-related protein R-Ras2 (Fragment)	Unmodified	0	0	0	403780	282760	96807	0	0	0	0	0	0	0	85686	70857	0	90130	87784
ADLDKLNIDSIIQR	PPP1CC; PPP1CC; PPP1CC; PPP1CC	P36873; F8VYE8; A0A087WYY5; F8VR82	PP1G_HUMAN Serine/threonine-protein phosphatase PP1-gamma catalytic subunit; F8VYE8_HUMAN Serine/threonine-protein phosphatase; A0A087WYY5_HUMAN Serine/threonine-protein phosphatase; F8VR82_HUMAN Serine/threonine-protein phosphatase	Acetyl (Protein N-term)	0	281470	0	509270	1137400	381560	110420	0	0	0	236070	0	0	0	0	0	348400	0
ADLDVSGPKVDVDVPDVNIEGPDAK	AHNAK	Q09666	AHNK_HUMAN Neuroblast differentiation-associated protein AHNAK	Unmodified	0	0	0	0	2223300	0	0	0	0	0	0	0	0	0	165090	0	0	2778400
ADLEAQRDVTYEEAK	RAB14; RAB14	P61106; X6RFL8	RAB14_HUMAN Ras-related protein Rab-14; X6RFL8_HUMAN Ras-related protein Rab-14 (Fragment)	Unmodified	1357800	874970	1957700	405530	137100	0	97472	29615	2034400	0	1946700	9529800	0	0	995890	1004700	0	0
ADLEEQLSDEEK	CAPZA2; CAPZA2; CAPZA2; CAPZA2	P47755; F8WED3; F8W9N7; C9JUG7	CAZA2_HUMAN F-actin-capping protein subunit alpha-2; F8WED3_HUMAN F-actin-capping protein subunit alpha-2; F8W9N7_HUMAN F-actin-capping protein subunit alpha; C9JUG7_HUMAN F-actin-capping protein subunit alpha	Acetyl (Protein N-term)	1236400	0	0	0	2769600	0	456430	361430	1517800	515730	3500400	3729500	1466900	755290	889100	605970	828160	1109500
ADLEEQLSDEEKVRIAAK	CAPZA2; CAPZA2; CAPZA2	P47755; F8W9N7; C9JUG7	CAZA2_HUMAN F-actin-capping protein subunit alpha-2; F8W9N7_HUMAN F-actin-capping protein subunit alpha; C9JUG7_HUMAN F-actin-capping protein subunit alpha	Acetyl (Protein N-term)	0	0	0	0	3079400	0	1970900	0	0	625860	0	0	2031100	2268500	0	0	3135100	1610500
ADLELPWRPLYDMVER	PSME4; PSME4	Q14997; F8WBH5	PSME4_HUMAN Proteasome activator complex subunit 4; F8WBH5_HUMAN Proteasome activator complex subunit 4	Oxidation (M)	0	0	0	0	0	0	0	41236	0	0	0	1537900	0	0	0	0	17602	0
ADLEQRHPQLDYVFTLAQNLK	UTRN	P46939	UTRN_HUMAN Utrophin	Unmodified	0	0	190530	758860	1121700	0	0	0	2580800	203680	0	0	0	0	0	873650	0	0
ADLGALELWR	SORT1	Q99523	SORT_HUMAN Sortilin	Unmodified	0	0	0	0	0	0	0	0	5488300	0	861150	1827600	0	0	0	0	0	0
ADLGALELWRTSDLGK	SORT1	Q99523	SORT_HUMAN Sortilin	Unmodified	0	0	0	0	0	0	0	0	0	1282500	602950	0	0	0	0	0	0	0
ADLHRQLQEYLAQGK	SFT2D3	Q587I9	SFT2C_HUMAN Vesicle transport protein SFT2C	Acetyl (Protein N-term)	0	0	0	0	397240	0	538430	0	997920	119600	0	0	683720	770920	0	0	0	0
ADLILPCAHSFCQK	RNF141; RNF141; RNF141	Q8WVD5; E9PLX2; E9PQV2	RN141_HUMAN RING finger protein 141; E9PLX2_HUMAN RING finger protein 141 (Fragment); E9PQV2_HUMAN RING finger protein 141	Unmodified	188760	82961	0	0	0	0	0	0	0	0	0	0	117480	0	54164	39082	0	0
ADLINNLGTIAK	HSP90AA2P; HSP90AB1; HSP90AB2P; HSP90AA1	Q14568; P08238; Q58FF8; P07900	HS902_HUMAN Heat shock protein HSP 90-alpha A2; HS90B_HUMAN Heat shock protein HSP 90-beta; H90B2_HUMAN Putative heat shock protein HSP 90-beta 2; HS90A_HUMAN Heat shock protein HSP 90-alpha	Unmodified	4115100	6222500	17654000	17442000	36759000	7823100	3088500	1819200	39380000	13463000	50417000	366250000	23608000	4851300	19537000	15940000	10373000	11590000
ADLINNLGTIAKSGTK	HSP90AA2P; HSP90AB1; HSP90AA1	Q14568; P08238; P07900	HS902_HUMAN Heat shock protein HSP 90-alpha A2; HS90B_HUMAN Heat shock protein HSP 90-beta; HS90A_HUMAN Heat shock protein HSP 90-alpha	Unmodified	0	0	0	0	395970	0	233350	340350	0	78827	0	422140	0	0	0	0	1632500	0
ADLISEDVQRR	ARHGEF1; ARHGEF1	Q92888; M0QZR4	ARHG1_HUMAN Rho guanine nucleotide exchange factor 1; M0QZR4_HUMAN Rho guanine nucleotide exchange factor 1	Unmodified	14275	10450	23993	18702	239820	0	0	0	0	0	0	491860	0	0	25646	30463	0	9823.3
ADLLLSTQPGREEGSPLELER	SLC3A2; SLC3A2; SLC3A2; SLC3A2; SLC3A2; SLC3A2; SLC3A2; SLC3A2; SLC3A2; SLC3A2	P08195; A0A7P0Z4P5; A0A7P0Z4A0; F5H056; F5GZS6; A0A7P0T9F7; A0A7P0TBF8; F5GZI0; A0A7P0TAN7; J3KPF3	4F2_HUMAN 4F2 cell-surface antigen heavy chain; A0A7P0Z4P5_HUMAN 4F2 cell-surface antigen heavy chain; A0A7P0Z4A0_HUMAN 4F2 cell-surface antigen heavy chain; F5H056_HUMAN 4F2 cell-surface antigen heavy chain; F5GZS6_HUMAN 4F2 cell-surface antigen heavy chain; A0A7P0T9F7_HUMAN 4F2 cell-surface antigen heavy chain; A0A7P0TBF8_HUMAN 4F2 cell-surface antigen heavy chain; F5GZI0_HUMAN 4F2 cell-surface…	Unmodified	38679000	36443000	23934000	18814000	2810800	1040600	0	161770	63766000	10046000	36805000	423120000	0	0	69970000	49614000	693330	66245
ADLLLSTQPGREEGSPLELERLK	SLC3A2; SLC3A2; SLC3A2; SLC3A2; SLC3A2; SLC3A2; SLC3A2; SLC3A2; SLC3A2; SLC3A2	P08195; A0A7P0Z4P5; A0A7P0Z4A0; F5H056; F5GZS6; A0A7P0T9F7; A0A7P0TBF8; F5GZI0; A0A7P0TAN7; J3KPF3	4F2_HUMAN 4F2 cell-surface antigen heavy chain; A0A7P0Z4P5_HUMAN 4F2 cell-surface antigen heavy chain; A0A7P0Z4A0_HUMAN 4F2 cell-surface antigen heavy chain; F5H056_HUMAN 4F2 cell-surface antigen heavy chain; F5GZS6_HUMAN 4F2 cell-surface antigen heavy chain; A0A7P0T9F7_HUMAN 4F2 cell-surface antigen heavy chain; A0A7P0TBF8_HUMAN 4F2 cell-surface antigen heavy chain; F5GZI0_HUMAN 4F2 cell-surface…	Unmodified	3443700	1048900	21971000	2014300	1991600	0	1087000	0	8276200	0	7659200	43230000	0	0	8347300	6908700	0	0
ADLNQGIGEPQSPSRR	EFHD2	Q96C19	EFHD2_HUMAN EF-hand domain-containing protein D2	Unmodified	0	0	0	0	0	307390	0	0	0	0	0	0	0	0	0	0	0	0
ADLQNHLDTAQNALQDK	EEA1	Q15075	EEA1_HUMAN Early endosome antigen 1	Unmodified	21559	0	0	0	0	0	0	0	0	0	0	571430	561310	0	0	0	0	0
ADLRDNYSPGWKFNHWELK	EPRS1	P07814	SYEP_HUMAN Bifunctional glutamate/proline--tRNA ligase	Unmodified	0	0	0	22684	0	0	0	0	0	211100	0	0	480600	0	0	0	177190	0
ADLSGMSGAR	SERPINB1	P30740	ILEU_HUMAN Leukocyte elastase inhibitor	Unmodified	0	0	0	0	100260	0	0	0	642140	35286	0	0	0	0	0	0	0	0
ADLTALFLPR	FLII	Q13045	FLII_HUMAN Protein flightless-1 homolog	Unmodified	0	0	0	0	0	0	0	0	203210	0	85780	785150	0	0	0	204000	0	0
ADLTEYLSTHYK	UQCRC1	P31930	QCR1_HUMAN Cytochrome b-c1 complex subunit 1, mitochondrial	Unmodified	0	0	0	0	0	0	0	0	8225700	611170	365210	790640	0	0	96576	0	0	0
ADLVNRSIAQMR	PDCD6IP	Q8WUM4	PDC6I_HUMAN Programmed cell death 6-interacting protein	Unmodified	0	0	0	2140600	0	0	0	0	0	175930	0	0	778600	330850	0	0	0	0
ADLYIHVTYIK	BPNT2	Q9NX62	IMPA3_HUMAN Golgi-resident adenosine 3',5'-bisphosphate 3'-phosphatase	Unmodified	0	0	0	0	0	0	197800	0	29030000	8818000	1079600	505090	337040	244380	0	0	0	0
ADMEDLMSSKDDVGK	MYH10	P35580	MYH10_HUMAN Myosin-10	Unmodified	0	0	0	0	0	0	0	0	0	0	0	781050	0	0	54693	62365	0	0
ADMETLQR	TARS1	P26639	SYTC_HUMAN Threonine--tRNA ligase 1, cytoplasmic	Unmodified	0	0	0	0	0	389800	0	0	125980	0	361160	4080700	0	0	0	61297	0	0
ADMGGAATICSAIVSAAK	LAP3; LAP3	P28838; H0Y9Q1	AMPL_HUMAN Cytosol aminopeptidase; H0Y9Q1_HUMAN Cytosol aminopeptidase (Fragment)	Oxidation (M)	0	0	38641	24647	0	0	0	25629	84812	260890	51879	613010	63440	0	0	10814	0	0
ADMQNLVERLER	CAP1; CAP1; CAP1; CAP1; CAP1; CAP1; CAP1; CAP1; CAP1; CAP1; CAP1	Q01518; Q5T0S3; Q5T0R2; Q5T0R6; Q5T0R9; Q5T0R4; Q5T0R3; Q5T0R1; Q5T0R5; Q5T0R8; Q5T0R7	CAP1_HUMAN Adenylyl cyclase-associated protein 1; Q5T0S3_HUMAN Adenylyl cyclase-associated protein 1 (Fragment); Q5T0R2_HUMAN Adenylyl cyclase-associated protein 1 (Fragment); Q5T0R6_HUMAN Adenylyl cyclase-associated protein 1 (Fragment); Q5T0R9_HUMAN Adenylyl cyclase-associated protein 1 (Fragment); Q5T0R4_HUMAN Adenylyl cyclase-associated protein 1 (Fragment); Q5T0R3_HUMAN Adenylyl cyclase-asso…	Acetyl (Protein N-term)	0	0	0	0	1465400	131750	73404	10271	1689900	295220	381180	1641100	634470	2013500	0	0	472850	605430
ADNEKLDNQRLK	KPNA4; KPNA4; KPNA4; KPNA4; KPNA4; KPNA4	O00629; H7C4F6; A0A7I2V340; A0A7I2YQ95; A0A7I2V333; A0A7I2V5X0	IMA3_HUMAN Importin subunit alpha-3; H7C4F6_HUMAN Importin subunit alpha; A0A7I2V340_HUMAN Importin subunit alpha; A0A7I2YQ95_HUMAN Importin subunit alpha; A0A7I2V333_HUMAN Importin subunit alpha-3; A0A7I2V5X0_HUMAN Importin subunit alpha-3	Acetyl (Protein N-term)	0	0	0	0	3708900	520920	765550	0	0	0	0	0	3062500	2909900	92909	0	8502300	3752000
ADNIEVFAQGHGIIQVDK	TPP2; TPP2; TPP2; TPP2	P29144; A0A494C1B8; A0A494C0U1; Q5VZU9	TPP2_HUMAN Tripeptidyl-peptidase 2; A0A494C1B8_HUMAN Tripeptidyl-peptidase 2; A0A494C0U1_HUMAN Tripeptidyl-peptidase 2 (Fragment); Q5VZU9_HUMAN Tripeptidyl-peptidase 2	Unmodified	0	0	0	0	0	0	0	0	0	0	0	4343400	0	0	145880	0	0	0
ADNKQKGDVVLQSDHVIETLTK	MYO1C; MYO1C	O00159; F5H6E2	MYO1C_HUMAN Unconventional myosin-Ic; F5H6E2_HUMAN Unconventional myosin-Ic	Unmodified	0	0	0	793300	994770	389430	0	0	0	0	0	0	892540	322850	0	0	298590	1069200
ADPAAGPPPSEGEESTVR	PRKCB	P05771	KPCB_HUMAN Protein kinase C beta type	Acetyl (Protein N-term)	0	180170	0	449450	0	0	217630	387110	0	0	0	0	0	0	0	0	0	0
ADPAAGPPPSEGEESTVRFAR	PRKCB	P05771	KPCB_HUMAN Protein kinase C beta type	Acetyl (Protein N-term)	0	0	0	125090	0	0	1283500	939860	0	0	0	0	610050	867620	0	0	0	0
ADPAAGPPPSEGEESTVRFARK	PRKCB	P05771	KPCB_HUMAN Protein kinase C beta type	Acetyl (Protein N-term)	0	0	0	0	0	0	10266000	8073000	0	0	0	0	4769300	5635700	0	0	0	0
ADPDNLQALHTLHLR	CAPN5; CAPN5; CAPN5	O15484; E7EV01; A0A3B3IRX8	CAN5_HUMAN Calpain-5; E7EV01_HUMAN Calpain-5; A0A3B3IRX8_HUMAN Calpain-5 (Fragment)	Unmodified	0	0	382340	798620	0	0	0	0	498540	0	0	1406500	280390	115200	1126600	971790	0	0
ADPEELFTKLEK	STK24; STK24	Q9Y6E0; B4DR80	STK24_HUMAN Serine/threonine-protein kinase 24; B4DR80_HUMAN Serine/threonine-protein kinase 24	Unmodified	0	0	0	0	0	0	0	0	0	0	0	99570	0	0	0	383650	179330	296840
ADPSLNPEQLK	PACSIN2; PACSIN2	Q9UNF0; A0A0U1RR22	PACN2_HUMAN Protein kinase C and casein kinase substrate in neurons protein 2; A0A0U1RR22_HUMAN Protein kinase C and casein kinase substrate in neurons protein 2 (Fragment)	Unmodified	12068000	8216000	12784000	8758700	0	0	0	0	0	0	0	1461000	4281900	1427000	16309000	12187000	0	0
ADPSLNPEQLKK	PACSIN2; PACSIN2	Q9UNF0; A0A0U1RR22	PACN2_HUMAN Protein kinase C and casein kinase substrate in neurons protein 2; A0A0U1RR22_HUMAN Protein kinase C and casein kinase substrate in neurons protein 2 (Fragment)	Unmodified	12582000	6312300	7880800	5283100	327550	115920	0	29107	262340	0	0	0	2073100	565630	13904000	13678000	196460	127790
ADPVLYKDDFPEK	EXT2	Q93063	EXT2_HUMAN Exostosin-2	Unmodified	0	0	0	0	0	0	149720	0	4644700	0	430960	1290200	0	0	0	0	46123	180040
ADQAAGGLRQHDAEVDATLK	COL2A1	P02458	CO2A1_HUMAN Collagen alpha-1(II) chain	Unmodified	0	0	0	30547	0	0	0	0	255900	57094	6823200	113930	0	0	0	0	0	0
ADQCYEDVR	CORO1A; CORO1A; CORO1A; CORO1A; CORO1A; CORO1A; CORO1A	P31146; H3BRY3; H3BNA2; H3BRJ0; H3BU76; H3BSL1; H3BTU6	COR1A_HUMAN Coronin-1A; H3BRY3_HUMAN Coronin; H3BNA2_HUMAN Coronin (Fragment); H3BRJ0_HUMAN Coronin (Fragment); H3BU76_HUMAN Coronin (Fragment); H3BSL1_HUMAN Coronin (Fragment); H3BTU6_HUMAN Coronin (Fragment)	Unmodified	107680	106390	0	0	0	0	0	0	0	0	0	2163500	0	0	155770	0	0	0
ADQEEQIHPR	LIMA1; LIMA1; LIMA1	Q9UHB6; F8VRN8; F8VTU2	LIMA1_HUMAN LIM domain and actin-binding protein 1; F8VRN8_HUMAN LIM domain and actin-binding protein 1; F8VTU2_HUMAN LIM domain and actin-binding protein 1 (Fragment)	Unmodified	0	96930	0	447290	0	0	23814	150680	130800	0	0	0	0	0	828100	813990	14092	27628
ADQELMTYSHDNIICGITSVSFSK	GNB1; GNB1	P62873; B3KVK2	GBB1_HUMAN Guanine nucleotide-binding protein G(I)/G(S)/G(T) subunit beta-1; B3KVK2_HUMAN Guanine nucleotide-binding protein G(I)/G(S)/G(T) subunit beta-1	Unmodified	0	0	0	0	0	0	0	0	2650700	0	0	0	0	0	0	0	0	0
ADQELMTYSHDNIICGITSVSFSK	GNB1; GNB1	P62873; B3KVK2	GBB1_HUMAN Guanine nucleotide-binding protein G(I)/G(S)/G(T) subunit beta-1; B3KVK2_HUMAN Guanine nucleotide-binding protein G(I)/G(S)/G(T) subunit beta-1	Oxidation (M)	0	1122500	389100	0	0	0	0	0	2449000	660650	2358300	10618000	0	0	0	1281100	0	0
ADQIETQQLMR	EHD1; EHD3; EHD1; EHD1; EHD1; EHD1	Q9H4M9; Q9NZN3; C9J2Z4; C9JDQ8; C9JC03; A0A024R571	EHD1_HUMAN EH domain-containing protein 1; EHD3_HUMAN EH domain-containing protein 3; C9J2Z4_HUMAN EH domain-containing protein 1 (Fragment); C9JDQ8_HUMAN EH domain-containing protein 1 (Fragment); C9JC03_HUMAN EH domain-containing protein 1 (Fragment); A0A024R571_HUMAN EH domain-containing protein 1	Unmodified	69057	403010	325090	0	0	0	0	0	200290	0	0	3342200	0	0	704750	556090	0	0
ADQLADESLESTRR	SNAP25; SNAP25	P60880; A0A0A0MSS0	SNP25_HUMAN Synaptosomal-associated protein 25; A0A0A0MSS0_HUMAN Synaptosomal-associated 25 kDa protein (Fragment)	Unmodified	688550	357250	200720	0	884910	0	0	0	1529000	0	0	0	0	0	0	0	329520	0
ADQLTEEQIAEFK	CALM2; CALM3; CALM1; CALM1; CALM1; CALM2	P0DP24; P0DP25; P0DP23; M0QZ52; G3V479; F8WBR5	CALM2_HUMAN Calmodulin-2; CALM3_HUMAN Calmodulin-3; CALM1_HUMAN Calmodulin-1; M0QZ52_HUMAN Calmodulin 3 (Phosphorylase kinase, delta), isoform CRA_d; G3V479_HUMAN Calmodulin-1; F8WBR5_HUMAN Calmodulin-2	Acetyl (Protein N-term)	4772800	5712800	3466800	1453000	4256100	880250	0	1102600	5889600	1096900	9454200	18161000	932500	882420	9928800	5593600	1003700	509030
ADQLTEEQIAEFKEAFSLFDKDGDGTITTK	CALM2; CALM3; CALM1; CALM1; CALM1; CALM2	P0DP24; P0DP25; P0DP23; M0QZ52; G3V479; F8WBR5	CALM2_HUMAN Calmodulin-2; CALM3_HUMAN Calmodulin-3; CALM1_HUMAN Calmodulin-1; M0QZ52_HUMAN Calmodulin 3 (Phosphorylase kinase, delta), isoform CRA_d; G3V479_HUMAN Calmodulin-1; F8WBR5_HUMAN Calmodulin-2	Acetyl (Protein N-term)	0	1688500	0	920770	16615000	1688800	1868100	63905	45265	2508900	0	0	8613700	5914400	0	0	15170000	10830000
ADQLTEEQVTEFK	CALML3	P27482	CALL3_HUMAN Calmodulin-like protein 3	Acetyl (Protein N-term)	0	0	0	0	0	0	0	0	791850	146440	0	0	0	0	0	0	0	0
ADQVDTQQLMR	EHD4	Q9H223	EHD4_HUMAN EH domain-containing protein 4	Unmodified	334280	215290	0	0	0	0	0	0	0	0	0	0	0	0	0	527010	0	0
ADRAGVLAGHDNR	GNB1; GNB1	P62873; B3KVK2	GBB1_HUMAN Guanine nucleotide-binding protein G(I)/G(S)/G(T) subunit beta-1; B3KVK2_HUMAN Guanine nucleotide-binding protein G(I)/G(S)/G(T) subunit beta-1	Unmodified	0	828910	373280	0	0	0	0	0	14748000	0	3405900	11546000	16249	0	0	0	0	0
ADRAGVLAGHDNRVSCLGVTDDGMAVATGSWDSFLK	GNB1; GNB1	P62873; B3KVK2	GBB1_HUMAN Guanine nucleotide-binding protein G(I)/G(S)/G(T) subunit beta-1; B3KVK2_HUMAN Guanine nucleotide-binding protein G(I)/G(S)/G(T) subunit beta-1	Oxidation (M)	248370	286800	0	1157000	34328000	1705900	13923000	0	4503900	8820700	1864000	0	10716000	288470	236820	0	23858000	35321000
ADRAGVLAGHDNRVSCLGVTDDGMAVATGSWDSFLK	GNB1; GNB1	P62873; B3KVK2	GBB1_HUMAN Guanine nucleotide-binding protein G(I)/G(S)/G(T) subunit beta-1; B3KVK2_HUMAN Guanine nucleotide-binding protein G(I)/G(S)/G(T) subunit beta-1	Unmodified	0	0	0	0	6905800	1485600	4288300	0	8725700	3296300	0	0	0	3876500	0	0	8006700	16962000
ADRDESSPYAAMLAAQDVAQR	RPS14; RPS14; RPS14	P62263; E5RH77; A0A2R8Y811	RS14_HUMAN 40S ribosomal protein S14; E5RH77_HUMAN 40S ribosomal protein S14; A0A2R8Y811_HUMAN 40S ribosomal protein S14 (Fragment)	Unmodified	608310	0	0	0	0	0	0	0	0	0	0	4657300	0	0	261250	396340	0	0
ADRDESSPYAAMLAAQDVAQRCK	RPS14; RPS14; RPS14	P62263; E5RH77; A0A2R8Y811	RS14_HUMAN 40S ribosomal protein S14; E5RH77_HUMAN 40S ribosomal protein S14; A0A2R8Y811_HUMAN 40S ribosomal protein S14 (Fragment)	Unmodified	0	0	0	0	0	0	640980	411690	0	0	0	0	0	0	0	0	0	0
ADRETVAVKPTENNEEEFTSK	EIF5B; EIF5B	O60841; A0A087WUT6	IF2P_HUMAN Eukaryotic translation initiation factor 5B; A0A087WUT6_HUMAN Eukaryotic translation initiation factor 5B	Unmodified	279760	0	285310	0	230810	0	0	0	0	0	273690	1213700	0	0	374320	200250	153090	0
ADRFLFEMSR	DAAM1	Q9Y4D1	DAAM1_HUMAN Disheveled-associated activator of morphogenesis 1	Unmodified	65695	59700	0	0	330750	0	0	0	0	0	0	920610	0	0	0	0	0	0
ADRQALNEHFQSILQTLEEQVSGER	APLP1; APLP1; APLP1; APLP1	P51693; B7Z4G8; F5GZ08; K7EQJ4	APLP1_HUMAN Amyloid-like protein 1; B7Z4G8_HUMAN Amyloid-like protein 1; F5GZ08_HUMAN Amyloid-like protein 1; K7EQJ4_HUMAN Amyloid-like protein 1 (Fragment)	Unmodified	0	0	0	0	0	0	0	0	2564000	563970	0	0	0	0	0	0	0	0
ADRQALNEHFQSILQTLEEQVSGERQR	APLP1; APLP1; APLP1; APLP1	P51693; B7Z4G8; F5GZ08; K7EQJ4	APLP1_HUMAN Amyloid-like protein 1; B7Z4G8_HUMAN Amyloid-like protein 1; F5GZ08_HUMAN Amyloid-like protein 1; K7EQJ4_HUMAN Amyloid-like protein 1 (Fragment)	Unmodified	0	0	0	0	0	0	0	0	2739600	944950	0	0	0	0	0	0	0	0
ADRTTAAHGLELR	ASNS	P08243	ASNS_HUMAN Asparagine synthetase [glutamine-hydrolyzing]	Unmodified	0	74248	0	0	0	0	0	0	0	0	0	1420700	0	0	51724	136640	0	0
ADSAVSQEQLR	PACSIN3; PACSIN3; PACSIN3	Q9UKS6; E9PIY1; A0A0C4DGG1	PACN3_HUMAN Protein kinase C and casein kinase substrate in neurons protein 3; E9PIY1_HUMAN Protein kinase C and casein kinase substrate in neurons protein 3; A0A0C4DGG1_HUMAN Protein kinase C and casein kinase substrate in neurons protein 3 (Fragment)	Unmodified	4568800	4293700	1738200	2531300	970660	0	20214	12797	193820	0	517350	0	4652200	582100	2331100	1883600	171850	0
ADSAVSQEQLRK	PACSIN3; PACSIN3; PACSIN3	Q9UKS6; E9PIY1; A0A0C4DGG1	PACN3_HUMAN Protein kinase C and casein kinase substrate in neurons protein 3; E9PIY1_HUMAN Protein kinase C and casein kinase substrate in neurons protein 3; A0A0C4DGG1_HUMAN Protein kinase C and casein kinase substrate in neurons protein 3 (Fragment)	Unmodified	28427000	19892000	12263000	9871000	0	0	0	0	1306300	0	397710	0	9082900	0	20147000	11456000	0	3816600
ADSELQLVEQR	APRT; APRT; APRT; APRT; APRT	P07741; H3BQF1; H3BQB1; H3BSW3; H3BQZ9	APT_HUMAN Adenine phosphoribosyltransferase; H3BQF1_HUMAN Adenine phosphoribosyltransferase (Fragment); H3BQB1_HUMAN Adenine phosphoribosyltransferase (Fragment); H3BSW3_HUMAN Adenine phosphoribosyltransferase; H3BQZ9_HUMAN Adenine phosphoribosyltransferase	Acetyl (Protein N-term)	0	0	0	0	1713500	0	0	0	0	0	543900	2385800	0	0	0	0	0	753410
ADSELQLVEQRIR	APRT; APRT; APRT; APRT; APRT	P07741; H3BQF1; H3BQB1; H3BSW3; H3BQZ9	APT_HUMAN Adenine phosphoribosyltransferase; H3BQF1_HUMAN Adenine phosphoribosyltransferase (Fragment); H3BQB1_HUMAN Adenine phosphoribosyltransferase (Fragment); H3BSW3_HUMAN Adenine phosphoribosyltransferase; H3BQZ9_HUMAN Adenine phosphoribosyltransferase	Acetyl (Protein N-term)	0	0	0	0	1152000	435770	165700	50556	0	0	0	0	0	670430	0	0	1035900	871690
ADSGTAGGAALAAPAPGPGSGGPGPR	PPP1R14B	Q96C90	PP14B_HUMAN Protein phosphatase 1 regulatory subunit 14B	Acetyl (Protein N-term)	319980	1273200	835930	1333600	2208800	0	0	0	559930	0	5460400	8385700	5214200	1486200	1375600	637390	2233600	2392700
ADSPSIDYAELLQHFEK	VAC14	Q08AM6	VAC14_HUMAN Protein VAC14 homolog	Unmodified	0	0	0	0	0	0	0	42954	0	0	0	428010	0	59003	0	0	0	0
ADSVVVLLCRQPCASQSSLK	UPF1	Q92900	RENT1_HUMAN Regulator of nonsense transcripts 1	Unmodified	428390	149140	0	278140	0	0	0	0	0	0	0	0	0	0	1760400	0	0	0
ADSYYEYLLK	MAN1B1; MAN1B1; MAN1B1	Q9UKM7; H0YG20; H0YGV7	MA1B1_HUMAN Endoplasmic reticulum mannosyl-oligosaccharide 1,2-alpha-mannosidase; H0YG20_HUMAN alpha-1,2-Mannosidase; H0YGV7_HUMAN alpha-1,2-Mannosidase	Unmodified	0	0	0	0	0	0	0	0	5732100	510440	0	115740	0	0	0	0	0	0
ADTDGGLIFR	MELTF	P08582	TRFM_HUMAN Melanotransferrin	Unmodified	0	0	0	0	0	0	64969	0	2200700	244220	702810	879670	0	0	0	0	0	0
ADTDGGLIFRLLNEGQR	MELTF	P08582	TRFM_HUMAN Melanotransferrin	Unmodified	0	0	0	0	0	651640	0	0	166500	238440	0	0	0	0	0	0	0	511000
ADTIAKNELHK	SEPTIN11; SEPTIN11; SEPTIN11; SEPTIN11	Q9NVA2; D6RER5; D6RDU5; D6RGI3	SEP11_HUMAN Septin-11; D6RER5_HUMAN Septin; D6RDU5_HUMAN Septin-11 (Fragment); D6RGI3_HUMAN Septin	Unmodified	0	0	0	0	0	0	0	0	0	0	0	0	0	0	0	0	0	0
ADTLTLEER	SEPTIN9; SEPTIN9; SEPTIN9	Q9UHD8; K7EL40; A0A6Q8PHC2	SEPT9_HUMAN Septin-9; K7EL40_HUMAN Septin-9 (Fragment); A0A6Q8PHC2_HUMAN Septin-9	Unmodified	0	96545	0	0	0	0	0	1505100	581870	285540	476270	7120400	77301	0	647020	606540	0	0
ADTLTLEERVHFK	SEPTIN9; SEPTIN9; SEPTIN9	Q9UHD8; K7EL40; A0A6Q8PHC2	SEPT9_HUMAN Septin-9; K7EL40_HUMAN Septin-9 (Fragment); A0A6Q8PHC2_HUMAN Septin-9	Unmodified	0	0	0	0	1664600	308430	180480	0	0	203150	0	0	446240	266530	0	0	1530200	1583700
ADTLTPEECQQFKK	SEPTIN7; SEPTIN7; SEPTIN7; SEPTIN7; SEPTIN7	Q16181; E7EPK1; A0A0U1RRE1; G3V1Q4; E7ES33	SEPT7_HUMAN Septin-7; E7EPK1_HUMAN Septin; A0A0U1RRE1_HUMAN Septin-7 (Fragment); G3V1Q4_HUMAN Septin; E7ES33_HUMAN Septin	Unmodified	0	353000	1197000	1966400	3429600	5219500	1493700	686650	0	495160	3435300	3671800	383480	6016100	1535800	0	1438100	1295100
ADTPSLGEGPEK	STXBP2; STXBP2	Q15833; M0R0M7	STXB2_HUMAN Syntaxin-binding protein 2; M0R0M7_HUMAN Syntaxin-binding protein 2	Unmodified	120250	152060	0	345040	0	0	0	0	296600	0	483290	2205800	220420	0	0	371110	0	0
ADTQTYQPYNK	ERH	P84090	ERH_HUMAN Enhancer of rudimentary homolog	Unmodified	0	0	0	0	0	0	0	0	189900	0	0	2143000	0	0	0	0	0	0
ADTQYILPNDIGVSSLDCR	DPP3; DPP3; DPP3; DPP3; DPP3; DPP3	Q9NY33; G3V1D3; E9PKK8; E9PQF2; G3V180; E9PPK9	DPP3_HUMAN Dipeptidyl peptidase 3; G3V1D3_HUMAN Dipeptidyl peptidase 3; E9PKK8_HUMAN Dipeptidyl peptidase 3 (Fragment); E9PQF2_HUMAN Dipeptidyl peptidase 3 (Fragment); G3V180_HUMAN Dipeptidyl peptidase 3; E9PPK9_HUMAN Dipeptidyl peptidase 3 (Fragment)	Acetyl (Protein N-term)	0	0	0	0	0	0	0	0	0	98738	0	287220	40299	0	0	0	0	0
ADTVSKTELQK	SEPTIN10; SEPTIN10; SEPTIN10; SEPTIN10; SEPTIN10; SEPTIN10	Q9P0V9; B5ME97; E7EW69; F5H1F2; E7EX04; C9JEQ7	SEP10_HUMAN Septin-10; B5ME97_HUMAN Septin 10, isoform CRA_c; E7EW69_HUMAN Septin; F5H1F2_HUMAN Septin-10 (Fragment); E7EX04_HUMAN Septin; C9JEQ7_HUMAN Septin-10 (Fragment)	Unmodified	0	0	0	0	7531200	1654200	242370	0	0	0	0	0	542100	239120	0	0	1537100	1398800
ADVDVQPYAFTTK	GTPBP4	Q9BZE4	GTPB4_HUMAN GTP-binding protein 4	Unmodified	0	0	0	0	433980	0	0	561590	0	0	0	296290	0	0	0	0	0	0
ADVDVSGPKMDAEVPDVNIEGPDAK	AHNAK	Q09666	AHNK_HUMAN Neuroblast differentiation-associated protein AHNAK	Unmodified	0	0	0	0	1883000	205600	0	0	0	0	0	0	0	0	0	0	174060	1641700
ADVDVSGPKMDAEVPDVNIEGPDAK	AHNAK	Q09666	AHNK_HUMAN Neuroblast differentiation-associated protein AHNAK	Oxidation (M)	0	0	0	0	785480	0	0	0	0	0	0	0	0	0	0	0	0	0
ADVEDGEETCALASHSGSSGSK	RNF7; RNF7	Q9UBF6; F8WEU8	RBX2_HUMAN RING-box protein 2; F8WEU8_HUMAN RING-box protein 2	Acetyl (Protein N-term)	0	0	0	109520	418600	0	0	0	0	0	116920	0	541250	0	0	153040	855830	1360400
ADVFHAYLSLLK	CAND1; CAND1; CAND1	Q86VP6; A0A0C4DGH5; H0YH27	CAND1_HUMAN Cullin-associated NEDD8-dissociated protein 1; A0A0C4DGH5_HUMAN Cullin-associated NEDD8-dissociated protein 1 (Fragment); H0YH27_HUMAN Cullin-associated NEDD8-dissociated protein 1 (Fragment)	Unmodified	0	0	114970	0	0	0	0	0	605710	267280	248010	877590	0	0	522000	178830	0	0
ADVFPGNDSTASQDVANRFARK	PRKCA; PRKCA	P17252; J3KRN5	KPCA_HUMAN Protein kinase C alpha type; J3KRN5_HUMAN Protein kinase C alpha type	Acetyl (Protein N-term)	0	0	0	0	7014900	0	4080900	0	0	198430	0	0	2160000	0	0	0	2049000	7196000
ADVGDALETALEQLNRR	CHPF2; CHPF2	Q9P2E5; G5E9W2	CHPF2_HUMAN Chondroitin sulfate glucuronyltransferase; G5E9W2_HUMAN Hexosyltransferase	Unmodified	0	0	73602	0	0	0	0	0	983620	0	0	0	0	0	0	0	0	0
ADVGGEAAGTSINHSQAVLQR	BTBD17	A6NE02	BTBDH_HUMAN BTB/POZ domain-containing protein 17	Unmodified	0	0	0	0	0	0	0	73096	1386200	0	0	0	0	0	0	0	0	0
ADVLDLHEAGGEDFAMDEDGDESIHK	RBM8A	Q9Y5S9	RBM8A_HUMAN RNA-binding protein 8A	Acetyl (Protein N-term);Oxidation (M)	1351100	0	0	0	0	0	0	228700	0	362430	0	0	1377300	0	0	726860	0	0
ADVLDLHEAGGEDFAMDEDGDESIHKLK	RBM8A	Q9Y5S9	RBM8A_HUMAN RNA-binding protein 8A	Acetyl (Protein N-term);Oxidation (M)	0	0	0	0	1015500	0	774130	0	0	563370	0	0	0	730680	0	0	0	0
ADVQHLEDDRHKTEK	CEP55; CEP55	Q53EZ4; H0Y432	CEP55_HUMAN Centrosomal protein of 55 kDa; H0Y432_HUMAN Centrosomal protein of 55 kDa (Fragment)	Unmodified	232660	380140	379190	1080900	6125800	1623300	0	0	3581900	1332700	397980	284810	707010	314650	672540	286770	112990	600560
ADVQSIIGLQR	TRIM28; TRIM28	Q13263; M0R0K9	TIF1B_HUMAN Transcription intermediary factor 1-beta; M0R0K9_HUMAN Transcription intermediary factor 1-beta (Fragment)	Unmodified	0	0	0	0	0	0	0	0	0	0	0	1442700	0	0	0	0	0	0
ADVTEWR	MELTF	P08582	TRFM_HUMAN Melanotransferrin	Unmodified	0	0	0	0	0	0	0	0	1325500	80901	0	203720	0	0	0	0	0	0
ADVVESWIGEK	SPTAN1; SPTAN1; SPTAN1	Q13813; A0A0D9SGF6; A0A0D9SF54	SPTN1_HUMAN Spectrin alpha chain, non-erythrocytic 1; A0A0D9SGF6_HUMAN Spectrin alpha chain, non-erythrocytic 1; A0A0D9SF54_HUMAN Spectrin alpha chain, non-erythrocytic 1	Unmodified	0	0	0	0	0	0	0	0	0	0	0	1159600	0	0	0	0	0	0
ADVYRDILACGRGDSFFIR	TJP2; TJP2; TJP2; TJP2; TJP2; TJP2; TJP2; TJP2; N/A; TJP2; TJP2	Q9UDY2; A0A3B3ISF1; A0A3B3IS03; A0A3B3IT83; A0A3B3ISZ5; A0A1B0GTW1; A0A3B3ITE1; A0A3B3IRV6; A0A2R8YDH4; A0A3B3IU51; A0A3B3IRI3	ZO2_HUMAN Tight junction protein ZO-2; A0A3B3ISF1_HUMAN Tight junction protein ZO-2; A0A3B3IS03_HUMAN Tight junction protein ZO-2 (Fragment); A0A3B3IT83_HUMAN Tight junction protein ZO-2 (Fragment); A0A3B3ISZ5_HUMAN Tight junction protein ZO-2; A0A1B0GTW1_HUMAN Tight junction protein ZO-2; A0A3B3ITE1_HUMAN Tight junction protein ZO-2 (Fragment); A0A3B3IRV6_HUMAN Tight junction protein ZO-2 (Fragm…	Unmodified	0	0	0	0	0	0	0	0	1757200	0	0	0	0	0	0	0	0	0
ADYDTLSLR	PKP3; PKP3; PKP3; PKP3; PKP3; PKP3	Q9Y446; E9PK71; E9PJR7; E9PKC4; E9PQ15; E9PRW6	PKP3_HUMAN Plakophilin-3; E9PK71_HUMAN Plakophilin-3 (Fragment); E9PJR7_HUMAN Plakophilin-3 (Fragment); E9PKC4_HUMAN Plakophilin-3 (Fragment); E9PQ15_HUMAN Plakophilin-3 (Fragment); E9PRW6_HUMAN Plakophilin-3 (Fragment)	Unmodified	180730	0	977460	1008700	0	0	277580	517330	464420	0	0	2523000	0	0	1863500	1083100	207820	0
AEAAALTETAK	ABCC4	O15439	MRP4_HUMAN ATP-binding cassette sub-family C member 4	Unmodified	0	0	2949200	0	0	0	0	0	329480	53610	21556	362400	0	0	1804700	1426600	0	0
AEAAASALADADADLEERLK	CHMP2A; CHMP2A	O43633; M0R1T5	CHM2A_HUMAN Charged multivesicular body protein 2a; M0R1T5_HUMAN Charged multivesicular body protein 2a (Fragment)	Unmodified	1558400	1833000	0	8119200	7896400	3519600	0	0	4109900	2091000	0	2298900	3044400	1767200	3936500	1731700	0	2385200
AEAAGHRDTLYTMLIK	TNFRSF10B	O14763	TR10B_HUMAN Tumor necrosis factor receptor superfamily member 10B	Unmodified	0	0	104920	0	2660200	294060	0	0	2149500	61740	121960	1545500	0	213610	243790	122430	51735	311640
AEAALLLLPEAAAERDAR	COG3	Q96JB2	COG3_HUMAN Conserved oligomeric Golgi complex subunit 3	Acetyl (Protein N-term)	11894	0	0	0	0	0	0	0	0	0	0	234990	0	0	0	0	0	0
AEAALLLLPEAAAERDAREK	COG3	Q96JB2	COG3_HUMAN Conserved oligomeric Golgi complex subunit 3	Acetyl (Protein N-term)	0	0	37773	0	0	0	0	0	0	0	0	382140	1233900	1736000	0	0	0	0
AEAARIEGEGSVLQAK	MVP	Q14764	MVP_HUMAN Major vault protein	Unmodified	1011600	886990	0	0	0	0	0	0	1916300	0	0	20255000	0	0	0	0	0	0
AEAARQK	HNRNPA3	A0A7I2V4G0	A0A7I2V4G0_HUMAN Heterogeneous nuclear ribonucleoprotein A3	Unmodified	0	82230	0	0	0	0	0	0	0	0	0	0	0	0	61246	0	0	0
AEAAVESAVAGPQGR	SHPK; N/A	Q9UHJ6; A0A0B4J2A0	SHPK_HUMAN Sedoheptulokinase; A0A0B4J2A0_HUMAN FGGY_N domain-containing protein	Unmodified	0	0	0	0	0	0	0	0	0	0	0	338020	0	0	0	0	0	0
AEADMLVLLLRYNDTLLEETKK	N/A	N/A	N/A	Oxidation (M)	0	0	0	0	0	0	5253400	0	0	0	0	0	0	3945500	0	0	0	0
AEADRIVFENPDPSDGFVLIPDLK	DCPS; DCPS	Q96C86; A0A3B3ITF0	DCPS_HUMAN m7GpppX diphosphatase; A0A3B3ITF0_HUMAN DCS-1	Unmodified	0	0	0	0	0	0	0	0	0	0	60600	209650	0	0	0	0	0	0
AEAELLQQQK	PLEC	Q15149	PLEC_HUMAN Plectin	Unmodified	0	0	0	0	230290	0	0	0	0	0	0	332840	0	0	0	0	318260	235070
AEAESRAEAARIEGEGSVLQAK	MVP	Q14764	MVP_HUMAN Major vault protein	Unmodified	454400	0	0	0	516230	0	0	0	756650	0	0	2168900	0	0	0	0	0	0
AEAETLVSR	CHDH	Q8NE62	CHDH_HUMAN Choline dehydrogenase, mitochondrial	Unmodified	0	0	0	0	0	0	0	0	1808700	57958	27162	0	0	0	0	0	0	0
AEAGDNLGALVR	TUFM	P49411	EFTU_HUMAN Elongation factor Tu, mitochondrial	Unmodified	0	0	0	0	0	0	0	0	6607400	0	0	0	0	0	0	0	0	0
AEAGPEGVAPAPEGEK	HYOU1; HYOU1; HYOU1	Q9Y4L1; A0A494C039; A0A087X054	HYOU1_HUMAN Hypoxia up-regulated protein 1; A0A494C039_HUMAN Hypoxia up-regulated protein 1; A0A087X054_HUMAN Hypoxia up-regulated protein 1	Unmodified	130240	0	483320	176510	0	0	19745	0	26337000	1934900	1809000	1427000	0	0	735420	212880	0	0
AEAGPEGVAPAPEGEKK	HYOU1; HYOU1; HYOU1	Q9Y4L1; A0A494C039; A0A087X054	HYOU1_HUMAN Hypoxia up-regulated protein 1; A0A494C039_HUMAN Hypoxia up-regulated protein 1; A0A087X054_HUMAN Hypoxia up-regulated protein 1	Unmodified	175260	0	0	511840	0	0	199820	52916	35617000	6080900	7055200	1773600	319880	611380	925330	507670	0	0
AEAGRPYEYYK	EFNB1	P98172	EFNB1_HUMAN Ephrin-B1	Unmodified	306650	0	0	248290	42123	0	0	0	135810	287530	0	321580	0	0	261310	0	0	321240
AEAGSGGPGFTFTFR	DNAJB2; DNAJB2; DNAJB2; DNAJB2; DNAJB2; DNAJB2	P25686; C9JRD2; C9J1G2; E7ETU0; C9JX00; C9JXB9	DNJB2_HUMAN DnaJ homolog subfamily B member 2; C9JRD2_HUMAN DnaJ homolog subfamily B member 2 (Fragment); C9J1G2_HUMAN DnaJ homolog subfamily B member 2 (Fragment); E7ETU0_HUMAN DnaJ homolog subfamily B member 2 (Fragment); C9JX00_HUMAN DnaJ homolog subfamily B member 2 (Fragment); C9JXB9_HUMAN DnaJ homolog subfamily B member 2 (Fragment)	Unmodified	729470	840720	0	0	0	0	0	0	0	0	0	0	0	0	734790	133830	0	0
AEAGVPAEFSIWTR	FLNA; FLNA; FLNA; FLNA	P21333; A0A7P0NMY4; H0Y5C6; Q60FE5	FLNA_HUMAN Filamin-A; A0A7P0NMY4_HUMAN Filamin-A; H0Y5C6_HUMAN Filamin-A (Fragment); Q60FE5_HUMAN Filamin-A	Unmodified	1729100	0	4331100	4426300	0	0	0	0	0	0	0	4882100	0	0	3479800	5173900	0	0
AEALPLQR	ITGA6	P23229	ITA6_HUMAN Integrin alpha-6	Unmodified	0	0	0	274390	0	344230	64726	0	160290	0	678450	4433900	0	0	1303200	1400400	97447	359700
AEALTEPLNA	CMTM6	Q9NX76	CKLF6_HUMAN CKLF-like MARVEL transmembrane domain-containing protein 6	Unmodified	52777	875050	0	0	377460	0	0	0	2759500	765300	3015600	6320800	0	0	0	64801	295280	0
AEAQGSTTLLVSYR	NUP210	Q8TEM1	PO210_HUMAN Nuclear pore membrane glycoprotein 210	Unmodified	0	0	0	0	0	0	49556	0	768620	0	0	0	0	0	0	0	0	0
AEASIQAGAGDGEWEESEVK	AHNAK	Q09666	AHNK_HUMAN Neuroblast differentiation-associated protein AHNAK	Unmodified	0	0	0	0	5731300	1668300	0	0	0	0	0	0	130630	0	0	0	693600	2781700
AEASIQAGAGDGEWEESEVKLK	AHNAK	Q09666	AHNK_HUMAN Neuroblast differentiation-associated protein AHNAK	Unmodified	0	0	0	0	1456900	0	0	0	0	0	0	0	0	0	0	0	890440	387030
AEASIQAGAGDGEWEESEVKLKK	AHNAK	Q09666	AHNK_HUMAN Neuroblast differentiation-associated protein AHNAK	Unmodified	0	0	0	396220	734730	0	0	0	0	0	0	0	0	0	0	208370	835190	833550
AEASSGDHPTDTEMKEEQK	FKBP4	Q02790	FKBP4_HUMAN Peptidyl-prolyl cis-trans isomerase FKBP4	Oxidation (M)	0	0	129080	0	0	0	0	0	29215	0	0	758930	0	0	145410	274120	0	0
AEATNTGKYTCTNK	KIT	P10721	KIT_HUMAN Mast/stem cell growth factor receptor Kit	Unmodified	0	0	0	0	0	0	0	0	0	45609	0	6922400	0	0	0	0	0	0
AECLAMLGRYPEAQSVASDILR	DNAJC7; DNAJC7; DNAJC7; DNAJC7; DNAJC7; DNAJC7; DNAJC7; DNAJC7; DNAJC7; DNAJC7; DNAJC7; DNAJC7; DNAJC7; DNAJC7	Q99615; A0A6I8PU89; A0A6I8PLE7; A0A6I8PUD4; K7ER44; A0A6I8PIK4; K7EIH8; A0A6I8PUC2; A0A6I8PU73; K7EPP7; A0A6I8PS32; K7EK03; A0A6I8PRZ0; A0A6I8PR89	DNJC7_HUMAN DnaJ homolog subfamily C member 7; A0A6I8PU89_HUMAN DnaJ homolog subfamily C member 7; A0A6I8PLE7_HUMAN DnaJ homolog subfamily C member 7 (Fragment); A0A6I8PUD4_HUMAN DnaJ homolog subfamily C member 7; K7ER44_HUMAN DnaJ homolog subfamily C member 7; A0A6I8PIK4_HUMAN DnaJ homolog subfamily C member 7; K7EIH8_HUMAN DnaJ homolog subfamily C member 7 (Fragment); A0A6I8PUC2_HUMAN DnaJ homo…	Unmodified	0	0	0	0	0	0	0	0	0	0	0	0	118780	0	0	0	0	0
AEDADMRNELEEMQRR	SNAP25; SNAP25	P60880; A0A0A0MSS0	SNP25_HUMAN Synaptosomal-associated protein 25; A0A0A0MSS0_HUMAN Synaptosomal-associated 25 kDa protein (Fragment)	Acetyl (Protein N-term)	0	0	0	0	0	0	0	0	0	0	0	0	0	0	0	0	0	0
AEDAPLSSGEDPNSR	SARG	Q9BW04	SARG_HUMAN Specifically androgen-regulated gene protein	Unmodified	0	0	0	0	0	0	0	0	0	0	0	424450	0	65577	0	302940	0	0
AEDFGNRLMPAFR	MAN1B1; MAN1B1; MAN1B1	Q9UKM7; H0YG20; H0YGV7	MA1B1_HUMAN Endoplasmic reticulum mannosyl-oligosaccharide 1,2-alpha-mannosidase; H0YG20_HUMAN alpha-1,2-Mannosidase; H0YGV7_HUMAN alpha-1,2-Mannosidase	Unmodified	0	0	0	0	0	0	0	0	1004300	0	0	0	0	0	0	0	0	0
AEDGATPSPSNETPK	MARCKS	P29966	MARCS_HUMAN Myristoylated alanine-rich C-kinase substrate	Unmodified	1197600	1069600	2752600	2047800	212690	0	396330	323700	62183000	6748400	6885000	27386000	1010500	452390	3143000	3216000	733260	3468600
AEDGATPSPSNETPKK	MARCKS	P29966	MARCS_HUMAN Myristoylated alanine-rich C-kinase substrate	Unmodified	1793000	777520	1754400	4692000	0	0	0	181320	38545000	0	4757400	23679000	0	0	13009000	2467600	1680300	2600700
AEDGATPSPSNETPKKK	MARCKS	P29966	MARCS_HUMAN Myristoylated alanine-rich C-kinase substrate	Unmodified	0	0	0	0	0	0	296710	32937	0	219510	0	0	0	44827	0	0	63489	438910
AEDGSVIDYELIDQDAR	ANXA2; ANXA2; ANXA2; ANXA2; ANXA2; ANXA2; ANXA2; ANXA2; ANXA2; ANXA2	P07355; H0YN28; H0YL33; H0YM50; H0YNP5; H0YMW4; H0YMU9; H0YN42; H0YNA0; H0YMD0	ANXA2_HUMAN Annexin A2; H0YN28_HUMAN Annexin (Fragment); H0YL33_HUMAN Annexin; H0YM50_HUMAN Annexin (Fragment); H0YNP5_HUMAN Annexin (Fragment); H0YMW4_HUMAN Annexin; H0YMU9_HUMAN Annexin; H0YN42_HUMAN Annexin (Fragment); H0YNA0_HUMAN Annexin (Fragment); H0YMD0_HUMAN Annexin (Fragment)	Unmodified	357860	114250	40263	105450	801380	147040	719040	93150	4205000	0	0	83025	0	0	114870	44203	306350	514560
AEDGSVIDYELIDQDARDLYDAGVKR	ANXA2; ANXA2; ANXA2; ANXA2; ANXA2; ANXA2; ANXA2; ANXA2; ANXA2	P07355; H0YN28; H0YL33; H0YM50; H0YNP5; H0YMW4; H0YMU9; H0YN42; H0YMD0	ANXA2_HUMAN Annexin A2; H0YN28_HUMAN Annexin (Fragment); H0YL33_HUMAN Annexin; H0YM50_HUMAN Annexin (Fragment); H0YNP5_HUMAN Annexin (Fragment); H0YMW4_HUMAN Annexin; H0YMU9_HUMAN Annexin; H0YN42_HUMAN Annexin (Fragment); H0YMD0_HUMAN Annexin (Fragment)	Unmodified	413520	0	0	0	724640	404090	0	0	3604100	0	0	0	0	0	0	0	0	0
AEDKQKLEFLK	TM9SF2	Q99805	TM9S2_HUMAN Transmembrane 9 superfamily member 2	Unmodified	0	0	0	0	0	0	0	0	0	837030	0	0	0	0	0	0	25879	0
AEDMYSAQSHQAATPPK	GPRC5C; GPRC5C; GPRC5C; GPRC5C	Q9NQ84; A8MXZ4; J9JIE0; A0A0C4DFY5	GPC5C_HUMAN G-protein coupled receptor family C group 5 member C; A8MXZ4_HUMAN G-protein-coupled receptor family C group 5 member C; J9JIE0_HUMAN G-protein-coupled receptor family C group 5 member C; A0A0C4DFY5_HUMAN G-protein-coupled receptor family C group 5 member C	Unmodified	0	0	493010	306430	0	0	15719	0	0	0	0	0	0	0	514180	561020	0	0
AEDMYSAQSHQAATPPK	GPRC5C; GPRC5C; GPRC5C; GPRC5C	Q9NQ84; A8MXZ4; J9JIE0; A0A0C4DFY5	GPC5C_HUMAN G-protein coupled receptor family C group 5 member C; A8MXZ4_HUMAN G-protein-coupled receptor family C group 5 member C; J9JIE0_HUMAN G-protein-coupled receptor family C group 5 member C; A0A0C4DFY5_HUMAN G-protein-coupled receptor family C group 5 member C	Oxidation (M)	0	0	323370	0	0	0	0	0	0	0	0	0	1011500	489880	350580	514150	0	0
AEDNFEDIITKPPVRK	DYNC1LI1; DYNC1LI1	Q9Y6G9; E9PHI6	DC1L1_HUMAN Cytoplasmic dynein 1 light intermediate chain 1; E9PHI6_HUMAN Dynein light intermediate chain	Unmodified	0	0	299220	127700	0	0	0	0	452630	0	331050	1975800	0	0	298410	249230	0	0
AEDSGEYHCVYHFVSAPK	NPTN; NPTN	Q9Y639; Q9UFM8	NPTN_HUMAN Neuroplastin; Q9UFM8_HUMAN Neuroplastin (Fragment)	Unmodified	1772600	679550	3629600	3604800	1433400	349030	0	0	11269000	289350	6415700	39170000	1998100	0	5734200	4676700	190790	1239600
AEDSSKVSGGTPIKIEDPNQFVPLNTNPNEVLEK	ADD3	Q9UEY8	ADDG_HUMAN Gamma-adducin	Unmodified	0	0	0	0	0	0	0	92216	0	0	0	0	921160	1196000	0	0	720400	579080
AEDYEENLQVMR	KIF23; KIF23; KIF23; KIF23	Q02241; A0A2U3TZL8; H7BYN4; A0A7I2V5Y5	KIF23_HUMAN Kinesin-like protein KIF23; A0A2U3TZL8_HUMAN Kinesin-like protein; H7BYN4_HUMAN Kinesin-like protein; A0A7I2V5Y5_HUMAN Kinesin-like protein	Unmodified	0	0	0	0	0	4409600	0	0	1637500	0	0	1066100	0	0	257170	0	0	0
AEDYEENLQVMR	KIF23; KIF23; KIF23; KIF23	Q02241; A0A2U3TZL8; H7BYN4; A0A7I2V5Y5	KIF23_HUMAN Kinesin-like protein KIF23; A0A2U3TZL8_HUMAN Kinesin-like protein; H7BYN4_HUMAN Kinesin-like protein; A0A7I2V5Y5_HUMAN Kinesin-like protein	Oxidation (M)	0	0	0	0	0	0	0	0	722140	0	0	0	0	0	0	0	0	0
AEDYEENLQVMRFAEVTQEVEVARPVDK	KIF23; KIF23; KIF23; KIF23	Q02241; A0A2U3TZL8; H7BYN4; A0A7I2V5Y5	KIF23_HUMAN Kinesin-like protein KIF23; A0A2U3TZL8_HUMAN Kinesin-like protein; H7BYN4_HUMAN Kinesin-like protein; A0A7I2V5Y5_HUMAN Kinesin-like protein	Oxidation (M)	0	0	0	0	1404600	0	0	0	0	0	0	0	0	0	0	0	0	0
AEDYEENLQVMRFAEVTQEVEVARPVDK	KIF23; KIF23; KIF23; KIF23	Q02241; A0A2U3TZL8; H7BYN4; A0A7I2V5Y5	KIF23_HUMAN Kinesin-like protein KIF23; A0A2U3TZL8_HUMAN Kinesin-like protein; H7BYN4_HUMAN Kinesin-like protein; A0A7I2V5Y5_HUMAN Kinesin-like protein	Unmodified	0	0	0	0	809530	0	0	0	0	0	0	0	0	0	0	0	0	0
AEDYGEHHLAVLTNLGDIQVVSLPLLKPQVR	LLGL2; LLGL2	Q6P1M3; J3QRV5	L2GL2_HUMAN LLGL scribble cell polarity complex component 2; J3QRV5_HUMAN LLGL scribble cell polarity complex component 2	Unmodified	0	0	0	0	0	0	0	0	0	0	0	0	0	0	414790	0	0	0
AEEASHWLWSR	PLXNB2	O15031	PLXB2_HUMAN Plexin-B2	Unmodified	540000	296510	1000300	1058300	100530	0	0	0	953320	0	0	860200	0	0	1677900	1655500	0	0
AEEDEDKEDDFR	ZDHHC5; ZDHHC5	Q9C0B5; H0YEF4	ZDHC5_HUMAN Palmitoyltransferase ZDHHC5; H0YEF4_HUMAN Palmitoyltransferase ZDHHC5 (Fragment)	Unmodified	0	0	193310	0	0	0	0	0	0	184120	0	1750600	0	0	331760	247950	0	0
AEEDEDKEDDFRAPLYK	ZDHHC5; ZDHHC5	Q9C0B5; H0YEF4	ZDHC5_HUMAN Palmitoyltransferase ZDHHC5; H0YEF4_HUMAN Palmitoyltransferase ZDHHC5 (Fragment)	Unmodified	1009700	507510	1709100	0	0	0	0	0	232080	73813	0	19530000	0	0	2606100	3308100	48555	0
AEEDEILNR	CANX; CANX; CANX; CANX; CANX; CANX	P27824; A0A7P0TB65; D6RGY2; A0A7P0Z484; A0A7P0TAE9; A0A7P0T937	CALX_HUMAN Calnexin; A0A7P0TB65_HUMAN Calnexin; D6RGY2_HUMAN Calnexin; A0A7P0Z484_HUMAN Calnexin; A0A7P0TAE9_HUMAN Calnexin; A0A7P0T937_HUMAN Calnexin	Unmodified	536480	0	131010	109170	0	0	0	0	0	0	630760	0	0	0	728420	713010	0	0
AEEDKIPLLVVGNK	RALB; RALB; RALB	P11234; C9J6B1; C9JQB3	RALB_HUMAN Ras-related protein Ral-B; C9J6B1_HUMAN Small monomeric GTPase (Fragment); C9JQB3_HUMAN Small monomeric GTPase (Fragment)	Unmodified	244290	173200	906390	168590	620810	110970	0	0	0	0	1214000	17049000	0	211680	2613200	1082200	0	0
AEEDKIPLLVVGNKSDLEER	RALB; RALB; RALB	P11234; C9J6B1; C9JQB3	RALB_HUMAN Ras-related protein Ral-B; C9J6B1_HUMAN Small monomeric GTPase (Fragment); C9JQB3_HUMAN Small monomeric GTPase (Fragment)	Unmodified	361350	0	0	270810	0	0	0	0	0	0	945760	2697600	0	0	889350	1136800	0	0
AEEDKLEQIKK	P4HA1	P13674	P4HA1_HUMAN Prolyl 4-hydroxylase subunit alpha-1	Unmodified	0	0	0	0	0	0	22434	0	1076600	0	1194100	0	0	0	0	0	0	0
AEEDVEPECIMEK	DBNL; DBNL; DBNL	Q9UJU6; B4DDD6; H0Y5J4	DBNL_HUMAN Drebrin-like protein; B4DDD6_HUMAN Drebrin-like protein; H0Y5J4_HUMAN Drebrin-like protein (Fragment)	Unmodified	0	0	0	0	0	0	0	0	0	0	0	1261800	0	0	0	0	0	0
AEEEVAKLEK	ANKFY1; ANKFY1	Q9P2R3; I3L3P8	ANFY1_HUMAN Rabankyrin-5; I3L3P8_HUMAN Rabankyrin-5	Acetyl (Protein N-term)	75114	0	0	506490	3098900	907650	808390	452440	1742100	193480	193750	823090	618890	469000	0	246530	546330	775240
AEEGIAAGGVMDVNTALQEVLK	RPS12	P25398	RS12_HUMAN 40S ribosomal protein S12	Acetyl (Protein N-term);Oxidation (M)	0	323110	0	0	368120	0	174860	0	0	0	0	0	583750	117210	312590	0	0	0
AEEIDAKAEEEFNIEK	ATP6V1E2; ATP6V1E1	Q96A05; P36543	VATE2_HUMAN V-type proton ATPase subunit E 2; VATE1_HUMAN V-type proton ATPase subunit E 1	Unmodified	71310	0	254300	64531	0	0	0	0	0	0	0	1553900	0	0	263340	216800	0	0
AEEILEK	RPL11; EMP3; EMP3; RPL11	P62913; P54852; M0QXS0; Q5VVC8	RL11_HUMAN 60S ribosomal protein L11; EMP3_HUMAN Epithelial membrane protein 3; M0QXS0_HUMAN Epithelial membrane protein 3; Q5VVC8_HUMAN 60S ribosomal protein L11	Unmodified	0	2139700	3790700	0	0	0	0	0	385030	0	2007400	15925000	0	0	4707400	0	0	0
AEELGLPILGVLR	ACAA1; ACAA1; ACAA1	P09110; C9JDE9; H7C131	THIK_HUMAN 3-ketoacyl-CoA thiolase, peroxisomal; C9JDE9_HUMAN 3-ketoacyl-CoA thiolase, peroxisomal; H7C131_HUMAN 3-ketoacyl-CoA thiolase, peroxisomal (Fragment)	Unmodified	0	0	61688	0	0	0	0	0	10409000	370680	765940	259950	0	0	0	0	0	0
AEELHYPLGER	RCN2; RCN2; RCN2	Q14257; H0YL43; A8MXP8	RCN2_HUMAN Reticulocalbin-2; H0YL43_HUMAN Reticulocalbin-2 (Fragment); A8MXP8_HUMAN Reticulocalbin-2	Unmodified	0	0	0	0	262580	0	61568	0	1753400	367590	0	0	0	0	0	0	145290	828420
AEELVNTAPLTGVPQHVPVR	TMEM132A	Q24JP5	T132A_HUMAN Transmembrane protein 132A	Unmodified	230350	366000	0	214870	0	0	0	0	0	0	0	455770	0	0	457910	201070	0	0
AEEMDTEDRPEASGVDTEPR	EHBP1L1; EHBP1L1	Q8N3D4; E9PIH6	EH1L1_HUMAN EH domain-binding protein 1-like protein 1; E9PIH6_HUMAN EH domain-binding protein 1-like protein 1 (Fragment)	Unmodified	26787	0	0	0	0	0	0	0	295400	0	0	0	0	0	0	0	0	0
AEEQPQVELFVK	CLIC1	O00299	CLIC1_HUMAN Chloride intracellular channel protein 1	Acetyl (Protein N-term)	0	0	0	4611900	62690000	1829600	7819600	6972600	11456000	9484900	3119800	6217400	31617000	28349000	5917700	6550100	54998000	38206000
AEEQPQVELFVKAGSDGAK	CLIC1	O00299	CLIC1_HUMAN Chloride intracellular channel protein 1	Acetyl (Protein N-term)	0	0	0	0	2513100	0	0	0	0	0	0	0	0	0	0	0	12887000	889230
AEEVATFFAK	TOP1	P11387	TOP1_HUMAN DNA topoisomerase 1	Unmodified	0	0	0	0	0	0	0	0	0	0	0	0	0	0	0	0	0	0
AEEVELYLEK	TMEM87A	Q8NBN3	TM87A_HUMAN Transmembrane protein 87A	Unmodified	0	0	0	0	0	0	0	0	982070	332030	581740	1844800	0	0	0	0	0	0
AEEVVVR	ITGB4	P16144	ITB4_HUMAN Integrin beta-4	Unmodified	0	0	21137	0	286650	10903	0	1116600	310750	746150	18548	103800	0	0	45001	34850	227790	2025400
AEEWGVQYVETSAK	RALB; RALB	P11234; C9J6B1	RALB_HUMAN Ras-related protein Ral-B; C9J6B1_HUMAN Small monomeric GTPase (Fragment)	Unmodified	218340	224610	653740	477460	1197800	0	0	46780	0	0	1355700	3171500	500620	0	1210500	863180	0	381030
AEEYEFLTPVEEAPK	ARHGDIA; ARHGDIA; ARHGDIA; ARHGDIA	P52565; J3KTF8; J3KRE2; J3QQX2	GDIR1_HUMAN Rho GDP-dissociation inhibitor 1; J3KTF8_HUMAN Rho GDP-dissociation inhibitor 1 (Fragment); J3KRE2_HUMAN Rho GDP-dissociation inhibitor 1; J3QQX2_HUMAN Rho GDP-dissociation inhibitor 1	Unmodified	610040	0	564820	579550	0	0	0	0	837220	164770	1305400	7815100	0	0	1310000	1245400	0	0
AEFFADVVPAVRK	ENOPH1; ENOPH1; ENOPH1	Q9UHY7; D6RA00; A0A0C4DGY8	ENOPH_HUMAN Enolase-phosphatase E1; D6RA00_HUMAN Enolase-phosphatase E1; A0A0C4DGY8_HUMAN Enolase-phosphatase E1	Unmodified	0	0	0	0	0	0	0	40194	0	259450	603960	0	623090	425240	0	405620	0	0
AEFGPPGPGAGSR	RNPEP; RNPEP; RNPEP	Q9H4A4; A6NKB8; A0A087WU27	AMPB_HUMAN Aminopeptidase B; A6NKB8_HUMAN Aminopeptidase B; A0A087WU27_HUMAN Aminopeptidase B (Fragment)	Unmodified	0	0	0	0	0	0	0	0	494880	119210	392980	2800600	0	65797	0	0	109720	315610
AEFLDDQETR	TRAFD1; TRAFD1; TRAFD1; TRAFD1	O14545; F8VNX8; F8VVF3; F8VWK2	TRAD1_HUMAN TRAF-type zinc finger domain-containing protein 1; F8VNX8_HUMAN TRAF-type zinc finger domain-containing protein 1 (Fragment); F8VVF3_HUMAN TRAF-type zinc finger domain-containing protein 1 (Fragment); F8VWK2_HUMAN TRAF-type zinc finger domain-containing protein 1	Acetyl (Protein N-term)	13428	800940	0	0	0	198120	0	0	0	0	0	0	0	0	0	0	0	0
AEFLDSIK	N/A	N/A	N/A	Unmodified	48504000	47342000	51907000	36614000	30754000	34030000	14468000	0	34620000	24036000	22325000	0	34173000	29284000	47125000	46659	0	224130
AEGAATEEEGTPK	BASP1; BASP1	P80723; U3KQP0	BASP1_HUMAN Brain acid soluble protein 1; U3KQP0_HUMAN Brain acid soluble protein 1 (Fragment)	Unmodified	0	0	0	0	0	0	0	102480	4424700	0	0	0	0	0	0	0	0	0
AEGAATEEEGTPKESEPQAAAEPAEAK	BASP1	P80723	BASP1_HUMAN Brain acid soluble protein 1	Unmodified	0	0	0	0	1670300	0	0	0	3988500	800340	0	0	0	0	0	0	125240	1311800
AEGAATEEEGTPKESEPQAAAEPAEAKEGK	BASP1	P80723	BASP1_HUMAN Brain acid soluble protein 1	Unmodified	0	0	0	0	1760500	0	116400	176870	286000	0	0	0	0	0	0	0	0	0
AEGAERFATLYSTR	ENDOD1	O94919	ENDD1_HUMAN Endonuclease domain-containing 1 protein	Unmodified	0	0	0	0	0	0	0	0	342710	62830	0	0	0	0	0	0	0	0
AEGDVAALNR	TPM4; TPM4; TPM4; TPM4; TPM4; TPM4; TPM4; TPM4	P67936; A0A2R8YGX3; A0A2R8Y5V9; A0A2R8YH90; A0A2R8YE05; A0A2R8YEU4; K7ENT6; A0A2R8YHD2	TPM4_HUMAN Tropomyosin alpha-4 chain; A0A2R8YGX3_HUMAN Tropomyosin alpha-4 chain; A0A2R8Y5V9_HUMAN Tropomyosin alpha-4 chain; A0A2R8YH90_HUMAN Tropomyosin alpha-4 chain (Fragment); A0A2R8YE05_HUMAN Tropomyosin alpha-4 chain; A0A2R8YEU4_HUMAN Tropomyosin alpha-4 chain (Fragment); K7ENT6_HUMAN Tropomyosin alpha-4 chain; A0A2R8YHD2_HUMAN Tropomyosin alpha-4 chain (Fragment)	Unmodified	0	0	0	0	943340	308980	0	0	0	0	0	314980	0	0	0	192920	0	0
AEGERQPPPDSSEEAPPATQNFIIPK	PTPA; PTPA; PTPA; PTPA	Q15257; A6PVN5; Q5T949; Q68CR8	PTPA_HUMAN Serine/threonine-protein phosphatase 2A activator; A6PVN5_HUMAN Serine/threonine-protein phosphatase 2A activator; Q5T949_HUMAN Serine/threonine-protein phosphatase 2A activator (Fragment); Q68CR8_HUMAN Serine/threonine-protein phosphatase 2A activator	Acetyl (Protein N-term)	0	0	0	524600	0	0	0	0	883950	0	0	2862500	0	0	0	0	0	0
AEGILDVFQTVK	PTPRA	P18433	PTPRA_HUMAN Receptor-type tyrosine-protein phosphatase alpha	Unmodified	0	0	333220	0	0	83128	0	0	0	0	704250	1912100	0	0	947140	695730	0	0
AEGILLLVK	PARP4	Q9UKK3	PARP4_HUMAN Protein mono-ADP-ribosyltransferase PARP4	Unmodified	0	0	0	0	647610	49066	0	0	626190	83177	0	568860	0	0	0	0	119010	0
AEGLGDGYR	HINT2	Q9BX68	HINT2_HUMAN Histidine triad nucleotide-binding protein 2, mitochondrial	Unmodified	0	0	0	0	0	0	0	0	2090100	0	0	0	0	0	0	0	0	0
AEGLGDGYRLVINDGK	HINT2	Q9BX68	HINT2_HUMAN Histidine triad nucleotide-binding protein 2, mitochondrial	Unmodified	0	0	0	0	0	0	0	0	4265300	357760	0	0	0	0	0	0	0	0
AEGNNQAPGEEEEEEEEATNTHPPASLPSQK	CHGA	P10645	CMGA_HUMAN Chromogranin-A	Unmodified	0	0	0	0	0	0	0	0	13616000	2172900	0	0	0	0	0	0	0	0
AEGNPKPEIIWLR	PXDN; PXDN	Q92626; H7C1W1	PXDN_HUMAN Peroxidasin homolog; H7C1W1_HUMAN Peroxidasin homolog (Fragment)	Unmodified	0	0	0	0	0	0	0	0	841790	81094	0	0	0	0	0	0	0	0
AEGNSRFTYTALK	COL2A1	P02458	CO2A1_HUMAN Collagen alpha-1(II) chain	Unmodified	0	0	0	0	0	0	0	0	0	0	1693000	0	0	0	0	0	0	0
AEGPDVAVDLPK	AHNAK	Q09666	AHNK_HUMAN Neuroblast differentiation-associated protein AHNAK	Unmodified	0	0	0	0	0	0	0	334360	0	0	0	0	0	0	0	0	0	0
AEGPEVDVNLPK	AHNAK	Q09666	AHNK_HUMAN Neuroblast differentiation-associated protein AHNAK	Unmodified	0	0	359780	0	940440	0	0	0	0	0	0	0	0	0	233500	196260	145870	368900
AEGPGLSRTGVELGKPTHFTVNAK	FLNA; FLNA; FLNA	P21333; A0A7P0NMY4; Q60FE5	FLNA_HUMAN Filamin-A; A0A7P0NMY4_HUMAN Filamin-A; Q60FE5_HUMAN Filamin-A	Unmodified	0	0	0	0	647900	0	0	0	0	0	0	0	0	0	0	0	825820	0
AEGPGRGDEPSPS	ATAD3A; ATAD3A	Q9NVI7; Q5SV16	ATD3A_HUMAN ATPase family AAA domain-containing protein 3A; Q5SV16_HUMAN ATPase family AAA domain-containing protein 3A (Fragment)	Unmodified	0	0	0	0	0	0	167410	0	2161500	556380	0	0	0	0	0	0	0	0
AEGQRQAQEYEALLNIK	KRT18; KRT18	P05783; F8VZY9	K1C18_HUMAN Keratin, type I cytoskeletal 18; F8VZY9_HUMAN Keratin, type I cytoskeletal 18	Unmodified	0	0	0	0	0	90037	0	0	0	0	805020	0	0	0	0	0	0	0
AEGSDVANAVLDGADCIMLSGETAK	PKM; PKM; PKM; PKM	P14618; B4DNK4; H3BTN5; H3BR70	KPYM_HUMAN Pyruvate kinase PKM; B4DNK4_HUMAN Pyruvate kinase; H3BTN5_HUMAN Pyruvate kinase (Fragment); H3BR70_HUMAN Pyruvate kinase	Oxidation (M)	0	0	0	0	0	0	0	197590	1078000	0	0	0	0	0	0	0	599170	0
AEGSEIRLAKVDATEESDLAQQYGVR	P4HB; P4HB; P4HB; P4HB; P4HB; P4HB; P4HB; P4HB; P4HB; P4HB; P4HB; P4HB; P4HB; P4HB; P4HB; P4HB; P4HB; P4HB; P4HB; P4HB; P4HB; P4HB; P4HB	P07237; A0A7P0Z4J0; A0A7P0T8J3; I3L0S0; A0A7P0TA97; A0A7P0TA71; A0A7P0TA35; H7BZ94; A0A7P0T9D6; A0A7P0Z476; A0A7P0T8C0; A0A7P0TBP8; H0Y3Z3; I3L4M2; I3L3U6; A0A7P0TB26; A0A7P0TAX9; A0A7P0T8X1; A0A7P0T9S9; A0A7P0T9U6; I3L514; I3NI03; A0A7P0Z4S2	PDIA1_HUMAN Protein disulfide-isomerase; A0A7P0Z4J0_HUMAN Protein disulfide-isomerase; A0A7P0T8J3_HUMAN Protein disulfide-isomerase; I3L0S0_HUMAN Protein disulfide-isomerase; A0A7P0TA97_HUMAN Protein disulfide-isomerase; A0A7P0TA71_HUMAN Protein disulfide-isomerase; A0A7P0TA35_HUMAN Protein disulfide-isomerase; H7BZ94_HUMAN Protein disulfide-isomerase; A0A7P0T9D6_HUMAN Protein disulfide-isomerase…	Unmodified	0	0	0	0	0	0	0	0	0	665710	0	0	0	0	0	0	0	0
AEGTNFRTVLDK	PDCD6IP	Q8WUM4	PDC6I_HUMAN Programmed cell death 6-interacting protein	Unmodified	173490	0	0	0	928070	116940	0	0	412990	126640	0	3251300	204470	102100	0	0	437270	475030
AEHDQLLLNYAK	LMNB1; LMNB1; LMNB1; LMNB1	P20700; A0A0D9SFE5; E9PBF6; A0A0D9SFY5	LMNB1_HUMAN Lamin-B1; A0A0D9SFE5_HUMAN Lamin B1, isoform CRA_a; E9PBF6_HUMAN Lamin-B1; A0A0D9SFY5_HUMAN Lamin-B1 (Fragment)	Unmodified	0	0	0	0	0	0	0	21497	0	0	0	969650	298300	201530	0	0	0	0
AEHDSILAEK	TARS1; TARS1; TARS1; TARS1; TARS1	P26639; D6R9F8; D6RBR8; D6RCA5; D6RDJ6	SYTC_HUMAN Threonine--tRNA ligase 1, cytoplasmic; D6R9F8_HUMAN Threonine--tRNA ligase 1, cytoplasmic (Fragment); D6RBR8_HUMAN Threonine--tRNA ligase 1, cytoplasmic (Fragment); D6RCA5_HUMAN Threonine--tRNA ligase 1, cytoplasmic; D6RDJ6_HUMAN Threonine--tRNA ligase 1, cytoplasmic	Unmodified	0	0	0	0	0	0	0	0	98555	0	218950	1479400	0	0	0	112720	0	0
AEHDSILAEKAEK	TARS1; TARS1; TARS1; TARS1; TARS1	P26639; D6R9F8; D6RBR8; D6RCA5; D6RDJ6	SYTC_HUMAN Threonine--tRNA ligase 1, cytoplasmic; D6R9F8_HUMAN Threonine--tRNA ligase 1, cytoplasmic (Fragment); D6RBR8_HUMAN Threonine--tRNA ligase 1, cytoplasmic (Fragment); D6RCA5_HUMAN Threonine--tRNA ligase 1, cytoplasmic; D6RDJ6_HUMAN Threonine--tRNA ligase 1, cytoplasmic	Unmodified	0	0	0	183900	578150	99070	76787	37273	85230	84036	242440	281090	0	0	213100	0	96752	168220
AEHLDHVMFR	PGM3; PGM3; PGM3; PGM3; PGM3; PGM3; PGM3; PGM3; PGM3	O95394; A0A494C099; D6RCQ8; D6RCD1; D6RC77; H0Y987; D6RF77; A0A494C163; A0A494C0G1	AGM1_HUMAN Phosphoacetylglucosamine mutase; A0A494C099_HUMAN Phosphoacetylglucosamine mutase; D6RCQ8_HUMAN Phosphoacetylglucosamine mutase (Fragment); D6RCD1_HUMAN Phosphoacetylglucosamine mutase; D6RC77_HUMAN Phosphoacetylglucosamine mutase (Fragment); H0Y987_HUMAN Phosphoacetylglucosamine mutase; D6RF77_HUMAN Phosphoacetylglucosamine mutase (Fragment); A0A494C163_HUMAN Phosphoacetylglucosamine …	Unmodified	65703	0	0	0	109950	0	0	26804	0	42886	0	0	349710	0	0	0	0	128780
AEHLELLAEMPMVGR	PPP1R16A; PPP1R16A	Q96I34; A0A087WWZ0	PP16A_HUMAN Protein phosphatase 1 regulatory subunit 16A; A0A087WWZ0_HUMAN Protein phosphatase 1 regulatory subunit 16A (Fragment)	Acetyl (Protein N-term);2 Oxidation (M)	0	0	0	0	0	0	0	14617	0	0	0	0	0	0	0	0	195960	0
AEHPTWGDEQLFQTTR	PTGS1; PTGS1; PTGS1	P23219; A0A087X296; A0A2R8YDM0	PGH1_HUMAN Prostaglandin G/H synthase 1; A0A087X296_HUMAN Cyclooxygenase-1; A0A2R8YDM0_HUMAN Prostaglandin-endoperoxide synthase (Fragment)	Unmodified	0	0	0	0	0	0	0	0	0	0	0	1125700	0	0	0	0	0	0
AEIDMLDIR	ANXA4; ANXA4	P09525; Q6P452	ANXA4_HUMAN Annexin A4; Q6P452_HUMAN Annexin	Oxidation (M)	0	140520	193730	0	686560	0	0	0	1031500	0	331700	2980600	80077	0	0	399030	270400	0
AEIDMLDIR	ANXA4; ANXA4	P09525; Q6P452	ANXA4_HUMAN Annexin A4; Q6P452_HUMAN Annexin	Unmodified	0	283110	0	0	0	0	0	0	6471200	0	208500	553180	0	0	0	0	0	0
AEIIHHLADLLTDQRDEILLANKK	ALDH18A1	P54886	P5CS_HUMAN Delta-1-pyrroline-5-carboxylate synthase	Unmodified	0	0	0	0	0	0	0	0	800330	0	0	0	0	0	0	0	0	0
AEIITVSDGR	VPS25; VPS25	Q9BRG1; K7EKV4	VPS25_HUMAN Vacuolar protein-sorting-associated protein 25; K7EKV4_HUMAN ESCRT-II complex subunit VPS25 (Fragment)	Unmodified	2329100	2341800	5611000	0	0	0	0	0	0	0	0	7162400	0	0	3588500	2821300	0	0
AEIKEMGEMHR	EPCAM; EPCAM	P16422; B5MCA4	EPCAM_HUMAN Epithelial cell adhesion molecule; B5MCA4_HUMAN Epithelial cell adhesion molecule	Unmodified	0	0	0	0	0	0	0	0	177750	666090	0	0	0	0	0	182390	0	0
AEIKEMGEMHRELNA	EPCAM; EPCAM	P16422; B5MCA4	EPCAM_HUMAN Epithelial cell adhesion molecule; B5MCA4_HUMAN Epithelial cell adhesion molecule	Unmodified	0	0	0	293710	3475500	202240	0	0	1092100	8807300	79588	0	11096000	7381200	0	0	301120	447540
AEIKEMGEMHRELNA	EPCAM; EPCAM	P16422; B5MCA4	EPCAM_HUMAN Epithelial cell adhesion molecule; B5MCA4_HUMAN Epithelial cell adhesion molecule	Oxidation (M)	0	0	0	103530	594850	149900	0	0	510150	1880100	0	116090	859930	396410	0	0	0	61246
AEIKQGIREVILCK	SDCBP; SDCBP	O00560; G5EA09	SDCB1_HUMAN Syntenin-1; G5EA09_HUMAN Syndecan binding protein (Syntenin), isoform CRA_a	Unmodified	0	0	0	0	0	0	0	0	149460	762060	0	0	0	0	0	0	0	0
AEITELILQR	TMPPE	Q6ZT21	TMPPE_HUMAN Transmembrane protein with metallophosphoesterase domain	Unmodified	0	0	0	0	0	0	0	0	2015600	0	0	0	0	0	0	0	0	0
AEKDEPGAWEETFK	GANAB; GANAB; GANAB	Q14697; F5H6X6; E9PKU7	GANAB_HUMAN Neutral alpha-glucosidase AB; F5H6X6_HUMAN Neutral alpha-glucosidase AB; E9PKU7_HUMAN Neutral alpha-glucosidase AB	Unmodified	0	0	0	0	0	0	0	0	29874000	2904000	5879400	0	0	0	0	0	0	0
AEKFDCHYCRDPLQGK	FHL1; FHL1; FHL1; FHL1; FHL1; FHL1; FHL1; FHL1; FHL1; FHL1; FHL1; FHL1; FHL1; FHL1; FHL1; FHL1; FHL1; FHL1	Q13642; A0A0D9SGB2; Q5JXI2; A0A0D9SGD1; Q5JXH7; Q5JXH9; A0A494C0D6; Q5JXI8; Q5JXI3; A0A0D9SFB0; Q5JXI0; A0A0D9SFZ9; A0A0D9SGC5; A0A494C1G1; A0A0D9SEY7; A0A494C0J3; A0A0D9SFI6; Q5JXH8	FHL1_HUMAN Four and a half LIM domains protein 1; A0A0D9SGB2_HUMAN Four and a half LIM domains protein 1 (Fragment); Q5JXI2_HUMAN Four and a half LIM domains protein 1; A0A0D9SGD1_HUMAN Four and a half LIM domains protein 1 (Fragment); Q5JXH7_HUMAN Four and a half LIM domains protein 1 (Fragment); Q5JXH9_HUMAN Four and a half LIM domains protein 1 (Fragment); A0A494C0D6_HUMAN Four and a half LIM …	Acetyl (Protein N-term)	0	0	0	0	0	0	418380	0	0	0	0	0	0	0	0	0	810580	0
AELAELPLR	VPS35	Q96QK1	VPS35_HUMAN Vacuolar protein sorting-associated protein 35	Unmodified	0	0	0	0	0	0	0	0	90850	73591	31140	2622800	0	0	35955	0	0	0
AELANIERECLNNK	SLK; SLK	Q9H2G2; A0A5F9ZH68	SLK_HUMAN STE20-like serine/threonine-protein kinase; A0A5F9ZH68_HUMAN STE20-like serine/threonine-protein kinase (Fragment)	Unmodified	0	81254	201410	0	315590	0	0	0	916460	93861	553010	2119100	230630	194980	353650	247840	0	128930
AELDDTPMR	SFPQ	P23246	SFPQ_HUMAN Splicing factor, proline- and glutamine-rich	Oxidation (M)	167970	304950	4995200	0	403440	2268400	0	0	1305600	290420	87221	337560	0	775000	0	0	0	2027100
AELDSEPERVASVLEK	SH3BP4	Q9P0V3	SH3B4_HUMAN SH3 domain-binding protein 4	Unmodified	0	0	83349	68379	0	0	0	0	436430	0	0	253550	0	30101	131730	140980	0	0
AELEIQK	APRT; EVI5; EVI5; APRT; APRT	P07741; O60447; A0A1B0GUF4; H3BQB1; H3BQZ9	APT_HUMAN Adenine phosphoribosyltransferase; EVI5_HUMAN Ecotropic viral integration site 5 protein homolog; A0A1B0GUF4_HUMAN Ecotropic viral integration site 5 protein homolog (Fragment); H3BQB1_HUMAN Adenine phosphoribosyltransferase (Fragment); H3BQZ9_HUMAN Adenine phosphoribosyltransferase	Unmodified	0	0	73938	0	280970	0	0	0	1036400	95853	108550	361670	30153	0	949760	714210	0	0
AELEQHLEQEQEFQVNK	CCDC6	Q16204	CCDC6_HUMAN Coiled-coil domain-containing protein 6	Unmodified	83576	0	0	0	0	0	0	0	1118000	0	565230	3722200	0	0	0	0	439310	0
AELGALPDDFIDSLEK	NLN; NLN	Q9BYT8; E9PCB6	NEUL_HUMAN Neurolysin, mitochondrial; E9PCB6_HUMAN Neurolysin, mitochondrial	Unmodified	0	0	0	19479	27119	11997	0	0	221520	13838	116330	301280	0	0	0	13760	0	0
AELGEYIR	DYNC1H1; DYNC1H1; DYNC1H1; DYNC1H1; DYNC1H1; DYNC1H1; DYNC1H1; DYNC1H1; DYNC1H1; DYNC1H1; DYNC1H1; DYNC1H1; DYNC1H1; DYNC1H1; DYNC1H1; DYNC1H1; DYNC1H1; DYNC1H1; DYNC1H1; DYNC1H1; DYNC1H1; DYNC1H1; DYNC1H1; DYNC1H1; DYNC1H1	Q14204; A0A7P0T990; A0A7P0T7V5; A0A2R8YGC7; A0A2R8Y5T0; A0A7P0TAW9; A0A7P0TB64; A0A2R8Y706; A0A7P0TB75; A0A7P0T9F1; A0A7P0T916; A0A7P0TAF3; A0A7P0TA13; A0A2R8Y6H2; A0A7P0T942; A0A7P0TAM4; A0A7P0T9C4; A0A7P0T825; A0A2R8YFZ7; A0A7P0T8N2; A0A7P0T9K2; A0A7P0T9R4; A0A7P0TAV5; A0A7P0TBJ7; A0A7P0T8W5	DYHC1_HUMAN Cytoplasmic dynein 1 heavy chain 1; A0A7P0T990_HUMAN Cytoplasmic dynein 1 heavy chain 1; A0A7P0T7V5_HUMAN Cytoplasmic dynein 1 heavy chain 1; A0A2R8YGC7_HUMAN Cytoplasmic dynein 1 heavy chain 1; A0A2R8Y5T0_HUMAN Cytoplasmic dynein 1 heavy chain 1; A0A7P0TAW9_HUMAN Cytoplasmic dynein 1 heavy chain 1; A0A7P0TB64_HUMAN Cytoplasmic dynein 1 heavy chain 1; A0A2R8Y706_HUMAN Cytoplasmic dyne…	Unmodified	100880	115940	0	105940	0	0	0	0	0	7722	152740	3060700	0	0	0	21568	761050	161070
AELGIPLEEVPPEEINYLTR	IDI1	Q13907	IDI1_HUMAN Isopentenyl-diphosphate Delta-isomerase 1	Unmodified	0	0	0	0	0	0	15474	0	918400	0	279970	1136900	0	0	0	0	69679	0
AELGLNEHHQNEVINYMR	LZTFL1	Q9NQ48	LZTL1_HUMAN Leucine zipper transcription factor-like protein 1	Acetyl (Protein N-term)	0	0	0	0	564240	252830	97624	0	1637400	701980	0	591030	0	569660	0	0	206640	775320
AELGTDLLSQLSLEDQK	SMC3	Q9UQE7	SMC3_HUMAN Structural maintenance of chromosomes protein 3	Unmodified	158270	0	0	0	0	0	0	25474	0	0	50915	90006	0	0	0	0	0	0
AELHVLDVKDVDPDVIQTHLDK	UTRN	P46939	UTRN_HUMAN Utrophin	Unmodified	0	0	0	691200	1612700	0	0	0	0	0	0	0	0	0	1643100	1167900	0	0
AELIVQPELK	DSP	P15924	DESP_HUMAN Desmoplakin	Unmodified	0	0	0	88924	0	0	0	0	770770	0	0	383970	0	0	0	0	0	0
AELLEQSR	N4BP1	O75113	N4BP1_HUMAN NEDD4-binding protein 1	Unmodified	234530	600270	97425	212580	0	0	0	0	953120	33584	458130	281600	0	0	0	0	0	0
AELLQSDENGIPSSPQK	SLC29A2	Q14542	S29A2_HUMAN Equilibrative nucleoside transporter 2	Unmodified	179580	0	300250	0	0	855890	0	0	0	0	314010	1297700	541350	0	388890	209240	0	0
AELNEFLTR	RPS3; RPS3; RPS3; RPS3; RPS3; RPS3; RPS3; RPS3; RPS3; RPS3; RPS3; RPS3	P23396; H0YF32; E9PJH4; H0YES8; H0YEU2; E9PL09; E9PPU1; H0YCJ7; F2Z2S8; E9PQX2; E9PQ96; E9PK82	RS3_HUMAN 40S ribosomal protein S3; H0YF32_HUMAN 40S ribosomal protein S3 (Fragment); E9PJH4_HUMAN 40S ribosomal protein S3; H0YES8_HUMAN 40S ribosomal protein S3 (Fragment); H0YEU2_HUMAN 40S ribosomal protein S3 (Fragment); E9PL09_HUMAN 40S ribosomal protein S3; E9PPU1_HUMAN 40S ribosomal protein S3; H0YCJ7_HUMAN 40S ribosomal protein S3 (Fragment); F2Z2S8_HUMAN 40S ribosomal protein S3; E9PQX2_…	Unmodified	1018700	2539000	2950500	0	0	0	0	0	4971900	0	959590	25474000	0	0	1852400	1432700	0	0
AELNGKDGFIPK	GRB2; GRB2; GRB2	P62993; J3QRL5; J3KT38	GRB2_HUMAN Growth factor receptor-bound protein 2; J3QRL5_HUMAN Growth factor receptor-bound protein 2; J3KT38_HUMAN Growth factor receptor-bound protein 2 (Fragment)	Unmodified	0	0	0	0	193920	0	129690	0	981610	53505	0	208620	0	0	905490	940510	0	0
AELNSTTEELHK	KIF20A	O95235	KI20A_HUMAN Kinesin-like protein KIF20A	Unmodified	41559	0	713760	5414100	2674000	632100	23684	54206	1644400	257390	0	0	0	706890	465880	0	345910	636040
AELQEVQITEEKPLLPGQTPEAAK	NDRG2; NDRG2; NDRG2; NDRG2; NDRG2; NDRG2; NDRG2; NDRG2; NDRG2; NDRG2; NDRG2; NDRG2; NDRG2; NDRG2; NDRG2; NDRG2; NDRG2; NDRG2; NDRG2; NDRG2; NDRG2; NDRG2; NDRG2; NDRG2; NDRG2; NDRG2; NDRG2; NDRG2; NDRG2; NDRG2; NDRG2; NDRG2; NDRG2; NDRG2; NDRG2; NDRG2	Q9UN36; G3V5H8; G3V5D7; G3V2Y3; G3V285; G3V5B7; G3V4S9; G3V4S2; G3V3P1; G3V3X3; G3V3P6; G3V2I9; G3V5B5; G3V3D5; G3V2S0; G3V239; G3V5S0; G3V5A6; G3V280; G3V3X2; G3V237; G3V5G0; G3V4X3; G3V4T9; G3V5G7; G3V5V9; G3V383; G3V358; G3V552; G3V5P9; G3V271; G3V420; G3V3C3; G3V392; G3V2T2; G3V2A6	NDRG2_HUMAN Protein NDRG2; G3V5H8_HUMAN Protein NDRG2 (Fragment); G3V5D7_HUMAN Protein NDRG2 (Fragment); G3V2Y3_HUMAN Protein NDRG2; G3V285_HUMAN Protein NDRG2 (Fragment); G3V5B7_HUMAN Protein NDRG2 (Fragment); G3V4S9_HUMAN Protein NDRG2 (Fragment); G3V4S2_HUMAN Protein NDRG2 (Fragment); G3V3P1_HUMAN Protein NDRG2 (Fragment); G3V3X3_HUMAN Protein NDRG2 (Fragment); G3V3P6_HUMAN Protein NDRG2; G3V2…	Acetyl (Protein N-term)	0	0	0	1195000	0	0	0	0	0	0	2200600	0	1346700	0	1613400	1478400	0	0
AELQMLLEEEIPGGRR	ABI2; ABI2; ABI2; ABI2; ABI2; ABI2; ABI2; ABI2; ABI2; ABI2; ABI2; ABI2; ABI2; ABI2	Q9NYB9; E7EW77; E7EUA1; A0A7D9NKC8; F8WEB9; E9PEZ7; A0A0C4DG21; F8WAU3; A0A0A0MQU9; F8WBL5; F8WCD7; F8WAZ8; E7EP65; F8WAL6	ABI2_HUMAN Abl interactor 2; E7EW77_HUMAN Abl interactor 2; E7EUA1_HUMAN Abl interactor 2; A0A7D9NKC8_HUMAN Abl interactor 2; F8WEB9_HUMAN Abl interactor 2; E9PEZ7_HUMAN Abl interactor 2; A0A0C4DG21_HUMAN Abl interactor 2; F8WAU3_HUMAN Abl interactor 2; A0A0A0MQU9_HUMAN Abl interactor 2; F8WBL5_HUMAN Abl interactor 2; F8WCD7_HUMAN Abl interactor 2; F8WAZ8_HUMAN Abl interactor 2; E7EP65_HUMAN Abl …	Acetyl (Protein N-term);Oxidation (M)	78087	0	0	0	38739	0	0	0	0	152110	0	0	198840	0	0	0	426320	0
AELQMLLEEEIPSGK	ABI1; ABI1; ABI1	Q8IZP0; A0A0A0MRT6; B6VEX4	ABI1_HUMAN Abl interactor 1; A0A0A0MRT6_HUMAN Abl interactor 1; B6VEX4_HUMAN Abl interactor 1	Acetyl (Protein N-term);Oxidation (M)	0	39493	0	16557	871840	40528	125610	0	17113	99521	0	0	264660	139940	148770	18456	0	15447
AELQMLLEEEIPSGKR	ABI1; ABI1; ABI1	Q8IZP0; A0A0A0MRT6; B6VEX4	ABI1_HUMAN Abl interactor 1; A0A0A0MRT6_HUMAN Abl interactor 1; B6VEX4_HUMAN Abl interactor 1	Acetyl (Protein N-term);Oxidation (M)	0	0	0	127610	823810	93883	106350	0	32285	68243	0	0	439500	391590	0	28433	463430	238580
AELRDDPIISTHLAK	PSMD11	O00231	PSD11_HUMAN 26S proteasome non-ATPase regulatory subunit 11	Unmodified	0	0	339210	0	1451300	827120	98256	37792	189010	279130	836380	13808000	0	0	409810	603580	344610	383560
AELSEEALLSVLPTIRVPK	USP5; USP5	P45974; F5H571	UBP5_HUMAN Ubiquitin carboxyl-terminal hydrolase 5; F5H571_HUMAN Ubiquitin carboxyl-terminal hydrolase 5 (Fragment)	Acetyl (Protein N-term)	0	99597	0	30807	168210	0	69249	0	0	0	0	0	515120	0	37106	0	320720	143070
AELSYRGPVSGTEPEPVYSMEAADYR	CTTN; CTTN; CTTN	Q14247; H0YEV2; H0YCD9	SRC8_HUMAN Src substrate cortactin; H0YEV2_HUMAN Src substrate cortactin (Fragment); H0YCD9_HUMAN Src substrate cortactin (Fragment)	Oxidation (M)	792560	0	767520	0	0	0	0	0	0	0	0	0	0	0	1348700	777160	0	0
AELTSQESQISTYEEELAK	EPS15	P42566	EPS15_HUMAN Epidermal growth factor receptor substrate 15	Unmodified	621340	566160	239160	378620	80628	0	0	0	0	0	94252	93261	0	0	430520	308290	0	0
AEMDEVER	DIAPH1; DIAPH1; DIAPH1; DIAPH1; DIAPH1	O60610; A0A0G2JH68; A0A2R8Y5N1; H9KV28; A0A140T8Z0	DIAP1_HUMAN Protein diaphanous homolog 1; A0A0G2JH68_HUMAN Protein diaphanous homolog 1; A0A2R8Y5N1_HUMAN Protein diaphanous homolog 1; H9KV28_HUMAN Protein diaphanous homolog 1; A0A140T8Z0_HUMAN Protein diaphanous homolog 1	Unmodified	0	0	0	0	0	0	0	0	0	0	0	777680	0	0	187350	0	0	0
AEMDEVERFQPLLDGLK	DIAPH1; DIAPH1; DIAPH1; DIAPH1; DIAPH1	O60610; A0A0G2JH68; A0A2R8Y5N1; H9KV28; A0A140T8Z0	DIAP1_HUMAN Protein diaphanous homolog 1; A0A0G2JH68_HUMAN Protein diaphanous homolog 1; A0A2R8Y5N1_HUMAN Protein diaphanous homolog 1; H9KV28_HUMAN Protein diaphanous homolog 1; A0A140T8Z0_HUMAN Protein diaphanous homolog 1	Oxidation (M)	25086	0	0	0	0	0	175250	13135	0	0	0	1073200	0	0	0	0	0	0
AEMETLVR	DPYSL5; DPYSL5; DPYSL5; DPYSL5	Q9BPU6; E9PHT0; E7EWB4; E7ESV0	DPYL5_HUMAN Dihydropyrimidinase-related protein 5; E9PHT0_HUMAN Dihydropyrimidinase-related protein 5 (Fragment); E7EWB4_HUMAN Dihydropyrimidinase-related protein 5 (Fragment); E7ESV0_HUMAN Dihydropyrimidinase-related protein 5 (Fragment)	Unmodified	0	0	839700	0	261530	0	0	0	264020	408330	0	668530	0	0	0	0	209790	0
AEMGIQLIVQDK	LAMP3; LAMP3	Q9UQV4; E7ETP9	LAMP3_HUMAN Lysosome-associated membrane glycoprotein 3; E7ETP9_HUMAN Lysosome-associated membrane glycoprotein 3	Oxidation (M)	0	0	0	0	758320	0	163590	0	1254800	178950	0	0	612760	0	0	0	0	0
AEMGLGDR	SLC20A1	Q8WUM9	S20A1_HUMAN Sodium-dependent phosphate transporter 1	Unmodified	0	0	0	0	0	0	0	0	78264	0	0	766760	0	0	0	0	0	0
AEMKSQPSETERLTDDY	ITGA3	P26006	ITA3_HUMAN Integrin alpha-3	Oxidation (M)	0	0	0	0	5070000	0	0	87714	0	0	0	0	0	0	0	0	3269000	4261700
AEMKSQPSETERLTDDY	ITGA3	P26006	ITA3_HUMAN Integrin alpha-3	Unmodified	0	0	0	0	405510	1570200	0	0	0	0	51565	0	0	0	0	0	2576200	4741500
AEMNGSKLGRR	EPCAM; EPCAM; EPCAM	P16422; C9JKY3; B5MCA4	EPCAM_HUMAN Epithelial cell adhesion molecule; C9JKY3_HUMAN Epithelial cell adhesion molecule (Fragment); B5MCA4_HUMAN Epithelial cell adhesion molecule	Unmodified	0	28404	0	0	0	0	0	0	318330	68939	0	159720	698890	357640	0	0	73801	497760
AENDAQKPSLTR	ABCC4; ABCC4; ABCC4	O15439; A0A2R8YDC1; A0A2R8Y6V8	MRP4_HUMAN ATP-binding cassette sub-family C member 4; A0A2R8YDC1_HUMAN ATP-binding cassette sub-family C member 4 (Fragment); A0A2R8Y6V8_HUMAN ATP-binding cassette sub-family C member 4	Unmodified	0	0	997150	0	0	0	0	0	0	0	0	0	0	0	0	0	0	0
AENFFILR	ARPC4; ARPC4-TTLL3; ARPC4; ARPC4; ARPC4-TTLL3	P59998; A0A0A6YYG9; F8WDD7; R4GN08; F8WCF6	ARPC4_HUMAN Actin-related protein 2/3 complex subunit 4; A0A0A6YYG9_HUMAN Protein ARPC4-TTLL3; F8WDD7_HUMAN Actin-related protein 2/3 complex subunit 4; R4GN08_HUMAN Actin-related protein 2/3 complex subunit 4 (Fragment); F8WCF6_HUMAN Actin-related protein 2/3 complex subunit 4	Unmodified	783930	1158100	422860	0	0	0	0	61562	0	0	208910	4777900	0	0	777750	1252300	0	0
AENGKLVINGNPITIFQER	GAPDH	P04406	G3P_HUMAN Glyceraldehyde-3-phosphate dehydrogenase	Unmodified	212410	205790	0	0	0	0	1055200	0	0	0	0	1001800	0	0	0	97924	0	0
AENGKLVINGNPITIFQERDPSK	GAPDH	P04406	G3P_HUMAN Glyceraldehyde-3-phosphate dehydrogenase	Unmodified	2383700	0	0	4689200	34783000	5430900	3645600	776410	6193200	3801200	3062300	13344000	26434000	6982900	0	905600	7220700	16829000
AENIPAVVIEIK	SLC30A1	Q9Y6M5	ZNT1_HUMAN Zinc transporter 1	Unmodified	0	0	0	1607700	0	0	365640	0	0	0	0	2183200	0	0	1508300	0	0	1083100
AENLGEVLRGDR	TM9SF4; TM9SF4	Q92544; A0A0C4DFM1	TM9S4_HUMAN Transmembrane 9 superfamily member 4; A0A0C4DFM1_HUMAN Transmembrane 9 superfamily member	Unmodified	0	0	209560	0	0	0	0	0	34927000	1692900	1016500	0	0	0	156570	100940	0	0
AENLGEVLRGDRIVNTPFQVLMNSEK	TM9SF4; TM9SF4	Q92544; A0A0C4DFM1	TM9S4_HUMAN Transmembrane 9 superfamily member 4; A0A0C4DFM1_HUMAN Transmembrane 9 superfamily member	Oxidation (M)	0	74806	0	0	0	0	0	0	7870800	2020300	0	0	0	57723	0	0	0	0
AENLGEVLRGDRIVNTPFQVLMNSEK	TM9SF4; TM9SF4	Q92544; A0A0C4DFM1	TM9S4_HUMAN Transmembrane 9 superfamily member 4; A0A0C4DFM1_HUMAN Transmembrane 9 superfamily member	Unmodified	0	0	0	71612	0	0	0	0	5780300	376270	0	0	102220	327650	63831	0	0	0
AENMYAQIKEEVR	MACF1; MACF1; MACF1; MACF1; MACF1; MACF1	Q9UPN3; H3BQK9; H0Y390; H3BPE1; A0A7P0MQR8; A0A590UJG2	MACF1_HUMAN Microtubule-actin cross-linking factor 1, isoforms 1/2/3/5; H3BQK9_HUMAN Microtubule-actin cross-linking factor 1, isoforms 1/2/3/5; H0Y390_HUMAN Microtubule-actin cross-linking factor 1, isoforms 1/2/3/5 (Fragment); H3BPE1_HUMAN Microtubule-actin cross-linking factor 1, isoforms 1/2/3/5; A0A7P0MQR8_HUMAN Microtubule-actin cross-linking factor 1, isoforms 1/2/3/5; A0A590UJG2_HUMAN Mic…	Unmodified	0	0	0	0	0	0	0	0	0	0	0	1787300	0	0	0	0	0	0
AENPSLENHR	KPNA3	O00505	IMA4_HUMAN Importin subunit alpha-4	Acetyl (Protein N-term)	0	106790	114970	115880	0	0	0	0	0	0	225640	338040	0	0	77222	134510	0	217310
AENPSLENHRIK	KPNA3	O00505	IMA4_HUMAN Importin subunit alpha-4	Acetyl (Protein N-term)	0	0	0	0	3294000	0	517060	0	0	0	0	0	1184200	0	0	0	1680100	1639700
AENQPIRDVLK	LRPPRC	P42704	LPPRC_HUMAN Leucine-rich PPR motif-containing protein, mitochondrial	Unmodified	0	0	0	0	0	0	0	0	3208700	860890	0	0	0	0	0	0	0	0
AENQVLAMRKQSEGLTK	BCAP31; BCAP31	P51572; A0A2R8Y5M6	BAP31_HUMAN B-cell receptor-associated protein 31; A0A2R8Y5M6_HUMAN B-cell receptor-associated protein	Unmodified	0	0	0	0	0	0	205800	0	0	0	0	0	0	0	0	0	0	122020
AENSSLNLIGK	NSF; NSF	P46459; I3L0N3	NSF_HUMAN Vesicle-fusing ATPase; I3L0N3_HUMAN Vesicle-fusing ATPase	Unmodified	0	0	677530	644670	504310	0	700530	188270	1370400	420790	0	1019600	2710800	1184000	514280	465570	704290	875380
AENYDIPSADR	UBA1; UBA1	P22314; Q5JRR6	UBA1_HUMAN Ubiquitin-like modifier-activating enzyme 1; Q5JRR6_HUMAN Ubiquitin-like modifier-activating enzyme 1	Unmodified	0	0	0	0	0	154020	0	0	79887	0	327730	1561100	0	0	0	0	0	685010
AENYDIPSADRHK	UBA1; UBA1	P22314; Q5JRR6	UBA1_HUMAN Ubiquitin-like modifier-activating enzyme 1; Q5JRR6_HUMAN Ubiquitin-like modifier-activating enzyme 1	Unmodified	0	0	0	0	0	0	0	0	944340	0	0	3979600	0	0	0	0	0	0
AEPAKIEAFRASLSK	PGK1	P00558	PGK1_HUMAN Phosphoglycerate kinase 1	Unmodified	0	0	0	669210	5196800	1220600	873480	758970	894850	2540400	1461200	0	9485900	2218600	0	0	6506100	16579000
AEPATGGKGDPLSSEK	GPRIN1	Q7Z2K8	GRIN1_HUMAN G protein-regulated inducer of neurite outgrowth 1	Unmodified	0	0	0	0	0	0	0	0	1681700	334610	0	0	0	0	0	0	0	0
AEPEDHYFLLTEPPLNTPENR	ACTR3; ACTR3; ACTR3	P61158; B4DXW1; F8WDR7	ARP3_HUMAN Actin-related protein 3; B4DXW1_HUMAN Actin-like protein 3; F8WDR7_HUMAN Actin-like protein 3 (Fragment)	Unmodified	0	0	310600	0	0	0	0	0	0	0	0	5586200	0	0	689950	621530	0	0
AEPEKNGEVVHTPETSV	SLC16A3; SLC16A3; SLC16A3	O15427; J3QQV2; J3KTM6	MOT4_HUMAN Monocarboxylate transporter 4; J3QQV2_HUMAN Monocarboxylate transporter 4; J3KTM6_HUMAN Monocarboxylate transporter 4	Unmodified	0	129860	0	197020	10018000	0	0	0	0	0	0	0	0	0	0	0	13209000	11366000
AEPHFLSILQHLLLVR	DIAPH1; DIAPH1; DIAPH1; DIAPH1; DIAPH1	O60610; A0A0G2JH68; A0A2R8Y5N1; H9KV28; A0A140T8Z0	DIAP1_HUMAN Protein diaphanous homolog 1; A0A0G2JH68_HUMAN Protein diaphanous homolog 1; A0A2R8Y5N1_HUMAN Protein diaphanous homolog 1; H9KV28_HUMAN Protein diaphanous homolog 1; A0A140T8Z0_HUMAN Protein diaphanous homolog 1	Unmodified	0	0	0	0	0	0	0	34660	0	0	0	469180	0	0	478220	22526	0	0
AEPLAVGKEDPVSK	GPRIN1	Q7Z2K8	GRIN1_HUMAN G protein-regulated inducer of neurite outgrowth 1	Unmodified	0	0	0	0	0	0	0	0	948060	0	0	0	0	0	0	151620	34581	0
AEPLQPDPGAAEDAAAQAVETPGWKAPEDAGPQPGSYEIR	HEBP2; HEBP2	Q9Y5Z4; Q5THN1	HEBP2_HUMAN Heme-binding protein 2; Q5THN1_HUMAN Heme-binding protein 2	Acetyl (Protein N-term)	0	0	0	0	0	0	0	0	2869800	0	621950	0	0	0	0	0	0	0
AEPPKAPEQEQAAPGPAAGGEAPK	BASP1	P80723	BASP1_HUMAN Brain acid soluble protein 1	Unmodified	522230	288760	0	0	73249000	16551000	2984400	2544000	59393000	11269000	0	0	507060	417330	0	0	8921100	21224000
AEPPKTHVTHHPLSDHEATLR	HLA-C; HLA-C; HLA-C; HLA-C; HLA-C; HLA-C	P10321; A0A140T9H5; O19617; A2AEA2; A0A140T921; A0A140T9U8	HLAC_HUMAN HLA class I histocompatibility antigen, C alpha chain; A0A140T9H5_HUMAN HLA class I histocompatibility antigen, C alpha chain; O19617_HUMAN HLA class I antigen; A2AEA2_HUMAN HLA class I histocompatibility antigen, C alpha chain; A0A140T921_HUMAN HLA class I histocompatibility antigen, C alpha chain; A0A140T9U8_HUMAN HLA class I histocompatibility antigen, C alpha chain	Unmodified	0	0	0	57189	0	0	0	0	8894300	0	0	0	0	0	0	0	0	0
AEPQPPSGGLTDEAALSCCSDADPSTK	GLO1	Q04760	LGUL_HUMAN Lactoylglutathione lyase	Acetyl (Protein N-term)	0	0	0	0	0	0	0	0	1096200	0	0	2668400	0	0	0	482720	0	0
AEPSAATQSHSISSSSFGAEPSAPGGGGSPGACPALGTK	RTN3; RTN3; RTN3; RTN3; RTN3	O95197; B7Z4M1; F5GWG7; F5H891; F5H617	RTN3_HUMAN Reticulon-3; B7Z4M1_HUMAN Reticulon; F5GWG7_HUMAN Reticulon-3 (Fragment); F5H891_HUMAN Reticulon-3 (Fragment); F5H617_HUMAN Reticulon (Fragment)	Acetyl (Protein N-term)	445410	0	2581000	1038500	0	0	854210	405070	1180800	0	782950	0	2295700	0	1071800	842040	0	5281400
AEPSADLLVNLSR	SIGIRR; SIGIRR; SIGIRR	Q6IA17; C9JFX4; E9PLG6	SIGIR_HUMAN Single Ig IL-1-related receptor; C9JFX4_HUMAN Single Ig IL-1-related receptor; E9PLG6_HUMAN Single Ig IL-1-related receptor (Fragment)	Unmodified	0	0	388520	0	0	0	0	0	0	0	0	229640	0	0	0	996490	0	0
AEPVEVVAPR	PARP1; PARP1	P09874; A0A7I2V3E1	PARP1_HUMAN Poly [ADP-ribose] polymerase 1; A0A7I2V3E1_HUMAN Poly [ADP-ribose] polymerase	Unmodified	409490	0	0	0	0	0	0	0	840610	139780	1744800	1268500	0	0	0	0	0	0
AEPVSSTEASSLGQK	GPRIN1	Q7Z2K8	GRIN1_HUMAN G protein-regulated inducer of neurite outgrowth 1	Unmodified	0	0	0	0	0	0	0	0	898060	0	0	0	0	0	54117	33203	0	0
AEQDVENDLLDYDEEEEPQAPQESTPAPPKK	DDX39A; DDX39A; DDX39A; DDX39A; DDX39A; DDX39A	O00148; K7EQN7; K7ENP6; K7EIL8; K7EL56; K7EN69	DX39A_HUMAN ATP-dependent RNA helicase DDX39A; K7EQN7_HUMAN RNA helicase (Fragment); K7ENP6_HUMAN RNA helicase (Fragment); K7EIL8_HUMAN RNA helicase (Fragment); K7EL56_HUMAN RNA helicase (Fragment); K7EN69_HUMAN RNA helicase (Fragment)	Acetyl (Protein N-term)	0	0	0	0	0	0	1364000	862360	0	0	0	0	800720	0	438190	0	0	0
AEQEEEFISNTLFK	CCDC6	Q16204	CCDC6_HUMAN Coiled-coil domain-containing protein 6	Unmodified	0	0	0	0	0	0	0	0	313790	0	461070	1973800	0	0	0	0	0	0
AEQEEEFISNTLFKK	CCDC6	Q16204	CCDC6_HUMAN Coiled-coil domain-containing protein 6	Unmodified	0	0	0	0	0	0	0	0	1000200	0	234200	1889500	0	0	0	0	0	0
AEQEGGMQFWVSSESK	CD109	Q6YHK3	CD109_HUMAN CD109 antigen	Unmodified	0	0	0	0	0	0	0	0	1304100	0	0	0	0	0	0	0	0	0
AEQEPTAEQLAQIAAENEEDEHSVNYKPPAQK	ARHGDIA; ARHGDIA; ARHGDIA; ARHGDIA; ARHGDIA; ARHGDIA	P52565; J3KTF8; J3KRE2; J3KRY1; J3QQX2; J3KS60	GDIR1_HUMAN Rho GDP-dissociation inhibitor 1; J3KTF8_HUMAN Rho GDP-dissociation inhibitor 1 (Fragment); J3KRE2_HUMAN Rho GDP-dissociation inhibitor 1; J3KRY1_HUMAN Rho GDP-dissociation inhibitor 1 (Fragment); J3QQX2_HUMAN Rho GDP-dissociation inhibitor 1; J3KS60_HUMAN Rho GDP-dissociation inhibitor 1	Acetyl (Protein N-term)	17563000	0	9956300	17601000	68861000	7486900	30392000	36662000	9844400	0	18256000	70915000	60981000	29951000	22617000	11280000	110380000	66962000
AEQESLEFGK	MYO1D; MYO1D; MYO1D	O94832; J3QRN6; J3KRL0	MYO1D_HUMAN Unconventional myosin-Id; J3QRN6_HUMAN Unconventional myosin-Id; J3KRL0_HUMAN Unconventional myosin-Id	Acetyl (Protein N-term)	1822300	872730	829940	0	0	0	0	0	170730	73217	0	555130	0	0	1125800	955070	0	0
AEQEVISLQEK	EVI5; EVI5	O60447; A0A1B0GUF4	EVI5_HUMAN Ecotropic viral integration site 5 protein homolog; A0A1B0GUF4_HUMAN Ecotropic viral integration site 5 protein homolog (Fragment)	Unmodified	0	0	0	0	440360	0	218540	227850	0	0	0	0	0	163420	0	0	0	433670
AEQINQAAGEASAVLAK	STOML2; STOML2; STOML2	Q9UJZ1; A0A087WYB4; F2Z2I8	STML2_HUMAN Stomatin-like protein 2, mitochondrial; A0A087WYB4_HUMAN Stomatin-like protein 2, mitochondrial; F2Z2I8_HUMAN Stomatin-like protein 2, mitochondrial	Unmodified	0	0	0	0	0	0	0	0	8410800	1467200	0	0	0	0	0	0	0	0
AEQNDFIPLLSTVTGAR	SCNN1A; SCNN1A; SCNN1A	P37088; F5GXE6; J3KPV6	SCNNA_HUMAN Amiloride-sensitive sodium channel subunit alpha; F5GXE6_HUMAN Amiloride-sensitive sodium channel subunit alpha; J3KPV6_HUMAN Amiloride-sensitive sodium channel subunit alpha	Unmodified	0	0	0	0	0	0	0	0	1283200	239690	0	0	0	0	0	0	0	0
AEQPHQHAMYYLR	IDE; IDE; IDE; IDE; IDE; IDE; IDE; IDE; IDE; IDE	P14735; A0A7I2V2S1; A0A7I2V2P6; A0A7I2V3K9; A0A7I2V610; A0A7I2YQV5; A0A7I2V3E3; A0A7I2V4Q3; B3KSB8; A0A3B3ISG5	IDE_HUMAN Insulin-degrading enzyme; A0A7I2V2S1_HUMAN Insulin-degrading enzyme; A0A7I2V2P6_HUMAN Insulin-degrading enzyme; A0A7I2V3K9_HUMAN Insulin-degrading enzyme; A0A7I2V610_HUMAN Insulin-degrading enzyme; A0A7I2YQV5_HUMAN Insulin-degrading enzyme; A0A7I2V3E3_HUMAN Insulin-degrading enzyme; A0A7I2V4Q3_HUMAN Insulin-degrading enzyme; B3KSB8_HUMAN Insulin-degrading enzyme; A0A3B3ISG5_HUMAN Insuli…	Oxidation (M)	0	0	0	0	0	0	0	0	0	0	0	638570	0	0	0	0	0	0
AEQPHQHAMYYLR	IDE; IDE; IDE; IDE; IDE; IDE; IDE; IDE; IDE; IDE	P14735; A0A7I2V2S1; A0A7I2V2P6; A0A7I2V3K9; A0A7I2V610; A0A7I2YQV5; A0A7I2V3E3; A0A7I2V4Q3; B3KSB8; A0A3B3ISG5	IDE_HUMAN Insulin-degrading enzyme; A0A7I2V2S1_HUMAN Insulin-degrading enzyme; A0A7I2V2P6_HUMAN Insulin-degrading enzyme; A0A7I2V3K9_HUMAN Insulin-degrading enzyme; A0A7I2V610_HUMAN Insulin-degrading enzyme; A0A7I2YQV5_HUMAN Insulin-degrading enzyme; A0A7I2V3E3_HUMAN Insulin-degrading enzyme; A0A7I2V4Q3_HUMAN Insulin-degrading enzyme; B3KSB8_HUMAN Insulin-degrading enzyme; A0A3B3ISG5_HUMAN Insuli…	Unmodified	0	0	0	0	0	0	0	0	0	0	109550	1654400	0	0	0	0	0	0
AEQVALSR	G6PD; G6PD; G6PD; G6PD	P11413; E7EM57; E7EUI8; E9PD92	G6PD_HUMAN Glucose-6-phosphate 1-dehydrogenase; E7EM57_HUMAN Glucose-6-phosphate 1-dehydrogenase (Fragment); E7EUI8_HUMAN Glucose-6-phosphate 1-dehydrogenase (Fragment); E9PD92_HUMAN Glucose-6-phosphate 1-dehydrogenase (Fragment)	Acetyl (Protein N-term)	0	0	0	0	2033000	0	0	0	969760	0	312130	732260	290940	0	0	0	504760	0
AEQVIFVR	NECTIN2; NECTIN2	Q92692; K7EKE8	NECT2_HUMAN Nectin-2; K7EKE8_HUMAN Nectin-2 (Fragment)	Unmodified	0	0	0	0	0	0	0	0	138620	449330	831030	668150	0	0	0	0	0	0
AERAEWIEAIK	PLEK2; PLEK2	Q9NYT0; H0YIZ5	PLEK2_HUMAN Pleckstrin-2; H0YIZ5_HUMAN Pleckstrin-2 (Fragment)	Unmodified	0	0	0	88373	0	60927	0	0	859420	181510	0	0	0	0	109390	35396	0	0
AERELSEQIQR	EZR; EZR	P15311; E7EQR4	EZRI_HUMAN Ezrin; E7EQR4_HUMAN Ezrin	Unmodified	0	0	200230	0	432340	97409	0	0	2074600	0	9849.1	1872700	0	0	25745	0	190880	0
AERGLEPSPAAVAALPPEVR	DIP2B	Q9P265	DIP2B_HUMAN Disco-interacting protein 2 homolog B	Acetyl (Protein N-term)	0	0	0	1523300	0	0	0	19669	2214200	0	0	0	0	0	0	0	669190	3672700
AERGYSFSLTTFSPSGK	PSMA2; N/A; PSMA2; PSMA2	P25787; A0A7I2V2H3; A0A024RA52; H3BT36	PSA2_HUMAN Proteasome subunit alpha type-2; A0A7I2V2H3_HUMAN Proteasome subunit alpha type; A0A024RA52_HUMAN Proteasome subunit alpha type; H3BT36_HUMAN Proteasome subunit alpha type-2	Acetyl (Protein N-term)	0	0	355640	0	6144600	0	0	405130	0	93209	1177000	687720	5724100	0	0	0	0	66955
AERPEDLNLPNAVITR	POLE3	Q9NRF9	DPOE3_HUMAN DNA polymerase epsilon subunit 3	Acetyl (Protein N-term)	44874	0	0	0	1219000	116320	75152	0	1232400	339800	206080	835200	775420	0	0	0	803810	281180
AERPEDLNLPNAVITRIIK	POLE3	Q9NRF9	DPOE3_HUMAN DNA polymerase epsilon subunit 3	Acetyl (Protein N-term)	0	0	0	0	0	0	934640	0	0	0	0	0	0	0	0	0	1646400	0
AERPGLQNMELAPVQR	LLGL2; LLGL2	Q6P1M3; J3QRV5	L2GL2_HUMAN LLGL scribble cell polarity complex component 2; J3QRV5_HUMAN LLGL scribble cell polarity complex component 2	Unmodified	425080	197330	0	315670	0	0	0	0	2910300	0	561010	1580400	0	0	395400	323660	0	1100000
AERPGLQNMELAPVQR	LLGL2; LLGL2	Q6P1M3; J3QRV5	L2GL2_HUMAN LLGL scribble cell polarity complex component 2; J3QRV5_HUMAN LLGL scribble cell polarity complex component 2	Oxidation (M)	153760	0	204940	0	0	0	0	0	457630	77588	266140	0	0	0	180600	0	44041	52496
AERPKFEQIVGILDK	EPHA7; EPHA7	Q15375; A0A7P0TA58	EPHA7_HUMAN Ephrin type-A receptor 7; A0A7P0TA58_HUMAN Ephrin type-A receptor 7	Unmodified	0	0	0	0	0	0	88966	0	514330	37834	0	0	0	0	0	0	0	0
AERQTLIQHFQAMVK	APLP2	Q06481	APLP2_HUMAN Amyloid-like protein 2	Unmodified	0	0	0	0	348260	0	0	0	0	438240	0	0	0	0	0	0	0	0
AERTSPSSPAPLPHQEATPR	SLC4A2; SLC4A2	P04920; A0A7I2V5T6	B3A2_HUMAN Anion exchange protein 2; A0A7I2V5T6_HUMAN Anion exchange protein	Unmodified	0	0	0	0	0	0	0	0	0	0	0	0	0	0	189430	0	0	0
AERVHELNEEIGK	LUC7L2; LUC7L2	Q9Y383; A0A0A6YYJ8	LC7L2_HUMAN Putative RNA-binding protein Luc7-like 2; A0A0A6YYJ8_HUMAN Putative RNA-binding protein Luc7-like 2	Unmodified	0	0	138470	0	0	69396	195860	146730	3800200	0	0	290060	0	208470	0	19511	0	0
AERVLELVSITANK	SHMT2; SHMT2	P34897; H0YIZ0	GLYM_HUMAN Serine hydroxymethyltransferase, mitochondrial; H0YIZ0_HUMAN Glycine hydroxymethyltransferase (Fragment)	Unmodified	0	0	0	0	0	0	0	0	3405100	1075100	0	0	0	0	0	0	0	0
AESDGSLLLESK	PPP4R3A; PPP4R3B; PPP4R3A; PPP4R3A; PPP4R3A; PPP4R3A; PPP4R3A	Q6IN85; Q5MIZ7; G3V5A2; G3V5Z3; H0YIY8; G3V4R3; G3V231	P4R3A_HUMAN Serine/threonine-protein phosphatase 4 regulatory subunit 3A; P4R3B_HUMAN Serine/threonine-protein phosphatase 4 regulatory subunit 3B; G3V5A2_HUMAN Serine/threonine-protein phosphatase 4 regulatory subunit 3A (Fragment); G3V5Z3_HUMAN Serine/threonine-protein phosphatase 4 regulatory subunit 3A; H0YIY8_HUMAN Serine/threonine-protein phosphatase 4 regulatory subunit 3A (Fragment); G3V4…	Unmodified	0	189870	0	79998	115770	0	0	0	0	165380	0	865060	0	0	0	0	491530	0
AESEEGPDVLR	SEC23B; SEC23B; SEC23B	Q15437; A0A2R8YFH5; Q5QPE1	SC23B_HUMAN Protein transport protein Sec23B; A0A2R8YFH5_HUMAN Protein transport protein SEC23; Q5QPE1_HUMAN Protein transport protein SEC23 (Fragment)	Unmodified	0	0	0	0	0	0	0	0	0	0	0	2784800	0	0	96081	505270	0	0
AESFFQTK	APEH; APEH; APEH; APEH; APEH	P13798; C9JIF9; H7C393; H7C1U0; C9JLK2	ACPH_HUMAN Acylamino-acid-releasing enzyme; C9JIF9_HUMAN Acyl-peptide hydrolase; H7C393_HUMAN Acylamino-acid-releasing enzyme (Fragment); H7C1U0_HUMAN Acylamino-acid-releasing enzyme (Fragment); C9JLK2_HUMAN Acylamino-acid-releasing enzyme (Fragment)	Unmodified	0	0	586230	514780	1131200	365060	0	0	669870	0	1253400	5228600	1003600	0	0	0	889810	2725600
AESFMFR	MTAP; MTAP; MTAP	Q13126; J3QSB7; B4DUC8	MTAP_HUMAN S-methyl-5'-thioadenosine phosphorylase; J3QSB7_HUMAN Purine nucleoside phosphorylase; B4DUC8_HUMAN S-methyl-5'-thioadenosine phosphorylase	Unmodified	0	0	0	0	0	0	0	0	198220	0	90831	848440	0	0	0	0	0	0
AESGPDLRYEVTSGGGGTSR	DSP	P15924	DESP_HUMAN Desmoplakin	Unmodified	0	0	0	0	0	0	0	0	0	0	0	0	0	0	0	0	0	0
AESLGIPQK	INPP5D	Q92835	SHIP1_HUMAN Phosphatidylinositol 3,4,5-trisphosphate 5-phosphatase 1	Unmodified	0	0	0	0	0	0	0	13647	0	0	204300	1159500	0	0	0	0	0	0
AESLQVTR	NSF; NSF	P46459; I3L0N3	NSF_HUMAN Vesicle-fusing ATPase; I3L0N3_HUMAN Vesicle-fusing ATPase	Unmodified	170200	0	222840	0	33477	10945000	2235800	0	620280	0	0	1237100	0	0	0	0	83641	160030
AESQLNCLDEAHVNEK	FAM83F	Q8NEG4	FA83F_HUMAN Protein FAM83F	Acetyl (Protein N-term)	0	0	505680	0	0	0	0	0	0	0	0	630150	339930	0	398910	395730	0	0
AESSDKLYRVEYAK	PARP1; PARP1; PARP1; PARP1; PARP1	P09874; A0A7I2V384; A0A7I2V5E9; A0A7I2V3E1; A0A7I2V625	PARP1_HUMAN Poly [ADP-ribose] polymerase 1; A0A7I2V384_HUMAN Poly [ADP-ribose] polymerase 1; A0A7I2V5E9_HUMAN Poly [ADP-ribose] polymerase 1; A0A7I2V3E1_HUMAN Poly [ADP-ribose] polymerase; A0A7I2V625_HUMAN Poly [ADP-ribose] polymerase 1	Acetyl (Protein N-term)	0	0	0	0	0	0	1385600	3684400	0	270370	0	0	549760	0	0	0	862720	429640
AESSELVR	P4HTM; P4HTM; P4HTM	Q9NXG6; V9GYK5; H7C153	P4HTM_HUMAN Transmembrane prolyl 4-hydroxylase; V9GYK5_HUMAN Transmembrane prolyl 4-hydroxylase (Fragment); H7C153_HUMAN Transmembrane prolyl 4-hydroxylase (Fragment)	Unmodified	0	0	0	0	0	0	90313	0	1498500	0	25081	24787	0	0	0	0	0	0
AESVVLEHR	CHID1; CHID1; CHID1; CHID1; CHID1; CHID1; CHID1	Q9BWS9; E9PPH0; E9PPA0; E9PI70; E9PKF1; E9PIP0; E9PRL3	CHID1_HUMAN Chitinase domain-containing protein 1; E9PPH0_HUMAN Chitinase domain-containing protein 1; E9PPA0_HUMAN Chitinase domain-containing protein 1 (Fragment); E9PI70_HUMAN Chitinase domain-containing protein 1 (Fragment); E9PKF1_HUMAN Chitinase domain-containing protein 1 (Fragment); E9PIP0_HUMAN Chitinase domain-containing protein 1 (Fragment); E9PRL3_HUMAN Chitinase domain-containing pro…	Unmodified	0	0	0	0	0	0	0	0	1252900	0	0	0	0	0	0	0	0	0
AETEALSK	HTATIP2; HTATIP2	Q9BUP3; E9PI87	HTAI2_HUMAN Oxidoreductase HTATIP2; E9PI87_HUMAN Oxidoreductase HTATIP2	Acetyl (Protein N-term)	0	0	0	0	0	0	0	0	0	201680	0	0	0	0	0	0	0	0
AETEERSLDNFFAK	CDV3	Q9UKY7	CDV3_HUMAN Protein CDV3 homolog	Acetyl (Protein N-term)	0	0	0	416260	0	0	0	0	0	0	0	0	1732000	1312200	0	0	709340	0
AETERSALDVKLK	RACGAP1; RACGAP1; RACGAP1; RACGAP1; RACGAP1; RACGAP1; RACGAP1; RACGAP1; RACGAP1; RACGAP1; RACGAP1; RACGAP1; RACGAP1; RACGAP1	Q9H0H5; F8VV37; F8W0L1; F8VV47; F8VVE5; F8VQZ5; F8VS54; F8VWY4; F8VWX0; F8VRD2; F8VV39; F8VZ66; F8VYH6; F8VUW9	RGAP1_HUMAN Rac GTPase-activating protein 1; F8VV37_HUMAN Rac GTPase-activating protein 1 (Fragment); F8W0L1_HUMAN Rac GTPase-activating protein 1 (Fragment); F8VV47_HUMAN Rac GTPase-activating protein 1 (Fragment); F8VVE5_HUMAN Rac GTPase-activating protein 1 (Fragment); F8VQZ5_HUMAN Rac GTPase-activating protein 1 (Fragment); F8VS54_HUMAN Rac GTPase-activating protein 1 (Fragment); F8VWY4_HUMAN…	Unmodified	0	0	0	0	1182000	83731	0	9316.3	0	167150	0	0	0	0	0	0	325600	71438
AETLMTVTDPVHDIAFAPNLGR	SEH1L; SEH1L	Q96EE3; K7ELV2	SEH1_HUMAN Nucleoporin SEH1; K7ELV2_HUMAN Nucleoporin SEH1 (Fragment)	Oxidation (M)	3375500	0	0	64690	0	0	0	0	280240	0	0	1307100	0	0	0	0	0	0
AETNDSYHIILK	TFCP2; TFCP2	Q12800; F8VX55	TFCP2_HUMAN Alpha-globin transcription factor CP2; F8VX55_HUMAN Alpha-globin transcription factor CP2	Unmodified	0	0	0	0	0	0	0	0	0	0	0	1129300	0	0	0	0	0	0
AETTPSMIPSQSR	CLMP	Q9H6B4	CLMP_HUMAN CXADR-like membrane protein	Unmodified	0	0	0	0	0	0	0	0	0	0	0	0	0	0	0	0	0	2513700
AETTPSMIPSQSRAFQTV	CLMP	Q9H6B4	CLMP_HUMAN CXADR-like membrane protein	Unmodified	0	0	0	0	0	0	0	0	0	0	0	139710	0	0	0	0	148560	621350
AETYDFLFK	RAB4B; RAB4B; RAB4B	P61018; Q6PIK3; M0R0X1	RAB4B_HUMAN Ras-related protein Rab-4B; Q6PIK3_HUMAN HCG1995540, isoform CRA_b; M0R0X1_HUMAN Ras-related protein Rab-4B (Fragment)	Acetyl (Protein N-term)	0	0	0	0	0	0	0	0	78695	164300	0	157320	0	0	0	0	0	0
AEVADEKLHVTVRDAK	PRKCA; PRKCA	P17252; J3KRN5	KPCA_HUMAN Protein kinase C alpha type; J3KRN5_HUMAN Protein kinase C alpha type	Unmodified	0	0	0	0	265240	0	537830	175610	0	0	0	0	0	0	0	0	121820	202790
AEVAQLQEQVALK	PPFIBP2; PPFIBP2; PPFIBP2; PPFIBP2	Q8ND30; E9PIK8; E9PP16; A0A3B3IS15	LIPB2_HUMAN Liprin-beta-2; E9PIK8_HUMAN Liprin-beta-2 (Fragment); E9PP16_HUMAN Liprin-beta-2; A0A3B3IS15_HUMAN Liprin-beta-2	Unmodified	0	98308	393930	93663	0	0	0	0	0	0	48574	114060	0	0	309040	481620	32799	0
AEVARAQAALAVNISAAR	CCT6A	P40227	TCPZ_HUMAN T-complex protein 1 subunit zeta	Unmodified	0	0	0	0	0	0	0	0	0	0	0	0	936270	493510	0	0	0	222460
AEVEETLK	DYNLRB2; DYNLRB1; DYNLRB2; DYNLRB2; DYNLRB2; DYNLRB2; DYNLRB1	Q8TF09; Q9NP97; H3BPA0; H3BQI1; Q7Z4M1; H3BNG9; B1AKR6	DLRB2_HUMAN Dynein light chain roadblock-type 2; DLRB1_HUMAN Dynein light chain roadblock-type 1; H3BPA0_HUMAN Dynein light chain roadblock-type 2; H3BQI1_HUMAN Dynein light chain roadblock-type 2; Q7Z4M1_HUMAN DYNLRB2 protein; H3BNG9_HUMAN Dynein light chain roadblock-type 2; B1AKR6_HUMAN Dynein light chain roadblock-type 1	Acetyl (Protein N-term)	124990	0	0	0	1364300	0	484570	303480	0	759840	0	2012900	1181400	958640	222030	0	1765200	2215400
AEVEETLKRLQSQK	DYNLRB1; DYNLRB1	Q9NP97; B1AKR6	DLRB1_HUMAN Dynein light chain roadblock-type 1; B1AKR6_HUMAN Dynein light chain roadblock-type 1	Acetyl (Protein N-term)	531860	0	0	0	800790	0	1891300	360380	0	242650	22826	292530	458050	1171000	0	0	5459500	645560
AEVEGKDLPEHAVLK	HNRNPU; HNRNPU; HNRNPU; HNRNPU; HNRNPU; HNRNPU; HNRNPU; HNRNPU; HNRNPU; HNRNPU; HNRNPU; HNRNPU	Q00839; A0A1W2PRZ7; A0A1W2PP34; A0A1W2PP35; A0A1X7SBS1; A0A1W2PQ74; A0A1W2PQL0; A0A1W2PPH7; A0A1W2PQD4; Q5RI18; A0A1W2PPS1; A0A1W2PPL4	HNRPU_HUMAN Heterogeneous nuclear ribonucleoprotein U; A0A1W2PRZ7_HUMAN Heterogeneous nuclear ribonucleoprotein U (Fragment); A0A1W2PP34_HUMAN Heterogeneous nuclear ribonucleoprotein U; A0A1W2PP35_HUMAN Heterogeneous nuclear ribonucleoprotein U (Fragment); A0A1X7SBS1_HUMAN Heterogeneous nuclear ribonucleoprotein U; A0A1W2PQ74_HUMAN Heterogeneous nuclear ribonucleoprotein U; A0A1W2PQL0_HUMAN Heter…	Unmodified	0	0	0	0	0	0	278000	293900	0	171360	0	0	539140	0	0	0	0	0
AEVGILTR	PKHD1L1; CEMIP2; CEMIP2	Q86WI1; Q9UHN6; F5H6B2	PKHL1_HUMAN Fibrocystin-L; CEIP2_HUMAN Cell surface hyaluronidase; F5H6B2_HUMAN Cell surface hyaluronidase	Unmodified	163870	357600	871700	384390	0	0	0	38237	3577300	390480	0	907550	0	0	1478900	398880	0	0
AEVMLGHGLFSLLAER	LRBA; LRBA; LRBA; LRBA	P50851; A0A494C1L5; A0A494C0R9; E9PEM5	LRBA_HUMAN Lipopolysaccharide-responsive and beige-like anchor protein; A0A494C1L5_HUMAN Lipopolysaccharide-responsive and beige-like anchor protein; A0A494C0R9_HUMAN Lipopolysaccharide-responsive and beige-like anchor protein; E9PEM5_HUMAN Lipopolysaccharide-responsive and beige-like anchor protein	Oxidation (M)	0	0	0	310390	0	0	0	0	0	0	0	334930	0	0	0	0	0	0
AEVQVLVLDGR	RPL13A; RPL13A; RPL13A; RPL13A; RPL13A	P40429; A0A7I2V5L3; A0A7I2V2L9; M0QZU1; A0A096LPE0	RL13A_HUMAN 60S ribosomal protein L13a; A0A7I2V5L3_HUMAN 60S ribosomal protein L13a; A0A7I2V2L9_HUMAN 60S ribosomal protein L13a; M0QZU1_HUMAN 60S ribosomal protein L13a; A0A096LPE0_HUMAN 60S ribosomal protein L13a	Acetyl (Protein N-term)	0	0	18742	347530	701450	0	0	0	0	0	0	0	66880	29091	0	0	91311	49710
AEVQVLVLDGRGHLLGR	RPL13A; RPL13A; RPL13A; RPL13A; RPL13A	P40429; A0A7I2V5L3; A0A7I2V2L9; M0QZU1; A0A096LPE0	RL13A_HUMAN 60S ribosomal protein L13a; A0A7I2V5L3_HUMAN 60S ribosomal protein L13a; A0A7I2V2L9_HUMAN 60S ribosomal protein L13a; M0QZU1_HUMAN 60S ribosomal protein L13a; A0A096LPE0_HUMAN 60S ribosomal protein L13a	Acetyl (Protein N-term)	3846100	0	0	21347	0	0	1935200	0	231030	448230	691760	0	665900	0	43544	17827	0	0
AEVRGAEIEYAMAYSK	MYDGF; MYDGF; MYDGF	Q969H8; M0QYN0; M0QXF7	MYDGF_HUMAN Myeloid-derived growth factor; M0QYN0_HUMAN Myeloid-derived growth factor; M0QXF7_HUMAN Myeloid-derived growth factor (Fragment)	Unmodified	0	0	0	0	1315400	0	338240	0	5049500	15431000	582450	0	803270	500730	0	0	0	220440
AEVRGAEIEYAMAYSK	MYDGF; MYDGF; MYDGF	Q969H8; M0QYN0; M0QXF7	MYDGF_HUMAN Myeloid-derived growth factor; M0QYN0_HUMAN Myeloid-derived growth factor; M0QXF7_HUMAN Myeloid-derived growth factor (Fragment)	Oxidation (M)	0	0	0	0	0	0	127180	0	491110	3132700	0	0	220080	129860	0	0	0	0
AEVRLQFHDVAGDIFHQQCK	G6PD	P11413	G6PD_HUMAN Glucose-6-phosphate 1-dehydrogenase	Unmodified	0	0	0	0	1568100	0	0	0	0	0	0	0	0	571380	0	0	224240	0
AEVSIDQSK	CCDC50	Q8IVM0	CCD50_HUMAN Coiled-coil domain-containing protein 50	Acetyl (Protein N-term)	0	0	6149200	3815500	0	0	0	0	606260	155040	0	735870	0	0	6427700	8950200	0	0
AEVSIDQSKLPGVK	CCDC50	Q8IVM0	CCD50_HUMAN Coiled-coil domain-containing protein 50	Acetyl (Protein N-term)	12182000	5940400	0	9757900	0	210350	401520	205150	2046300	552630	10794000	0	11587000	4098100	7943800	7975600	1109300	0
AEVTAPDVEVSLPSVEVDVEAPR	AHNAK2	Q8IVF2	AHNK2_HUMAN Protein AHNAK2	Unmodified	0	166320	0	0	0	0	0	326100	3599600	615580	0	0	2336500	0	0	0	0	0
AEVTAPDVK	AHNAK2	Q8IVF2	AHNK2_HUMAN Protein AHNAK2	Unmodified	0	0	0	0	1340600	379710	0	0	0	0	0	48206	0	0	0	0	0	1344000
AEVTEEVEDGKEEDEEEETENSLPIPASK	SLK	Q9H2G2	SLK_HUMAN STE20-like serine/threonine-protein kinase	Unmodified	0	0	0	0	0	0	0	0	706830	0	1514300	2487600	0	0	673290	596150	0	0
AEWLAVKDER	CANT1	Q8WVQ1	CANT1_HUMAN Soluble calcium-activated nucleotidase 1	Unmodified	0	326210	1892100	829890	86314	3582000	693550	326900	8188000	504410	0	0	373510	1930900	546910	126410	142180	1597900
AEWLLAVR	AASDHPPT	Q9NRN7	ADPPT_HUMAN L-aminoadipate-semialdehyde dehydrogenase-phosphopantetheinyl transferase	Unmodified	0	0	0	0	493460	0	0	0	0	0	0	1779300	0	0	0	0	0	0
AEYDLTTR	EIF3E; EIF3E; EIF3E; EIF3E; EIF3E; EIF3E; EIF3E; EIF3E; EIF3E; EIF3E; EIF3E; EIF3E; EIF3E; EIF3E; EIF3E; EIF3E; EIF3E	P60228; A0A161SXE1; A0A7I2V3S3; A0A7I2V5Z6; H0YBP5; A0A7I2V2W0; A0A7I2V3I2; A0A7I2V2S9; E5RII3; E5RHS5; A0A7I2V4G3; A0A7I2V3I0; A0A7I2V570; E5RIP5; A0A7I2V2H9; A0A7I2V3W9; E5RJ25	EIF3E_HUMAN Eukaryotic translation initiation factor 3 subunit E; A0A161SXE1_HUMAN Eukaryotic translation initiation factor 3 subunit E; A0A7I2V3S3_HUMAN Eukaryotic translation initiation factor 3 subunit E; A0A7I2V5Z6_HUMAN Eukaryotic translation initiation factor 3 subunit E; H0YBP5_HUMAN Eukaryotic translation initiation factor 3 subunit E; A0A7I2V2W0_HUMAN Eukaryotic translation initiation fa…	Acetyl (Protein N-term)	0	0	0	50549	0	0	140840	174090	0	80547	134370	2707800	57537	0	0	0	0	0
AEYEGDGIPTVFVAVAGR	PAICS; PAICS; PAICS	P22234; D6RF62; E9PBS1	PUR6_HUMAN Multifunctional protein ADE2; D6RF62_HUMAN AIR carboxylase; E9PBS1_HUMAN AIR carboxylase (Fragment)	Unmodified	0	0	259780	0	0	137740	0	0	615830	0	1590800	7710300	0	0	0	0	13294	0
AFAAGADIK	ECHS1	P30084	ECHM_HUMAN Enoyl-CoA hydratase, mitochondrial	Unmodified	148780	125690	167200	236720	508670	72125	1722600	306800	3380300	630730	0	0	1008700	407250	202370	182300	39700	510440
AFAAQEDLEK	RDX; RDX; RDX	P35241; A0A2R8Y5S7; A0A2R8Y7M3	RADI_HUMAN Radixin; A0A2R8Y5S7_HUMAN Radixin; A0A2R8Y7M3_HUMAN Radixin	Unmodified	2152300	1588200	2826700	5831800	28956000	7601200	926140	1285800	4544500	4078200	2608200	11346000	25801000	27631000	5586700	3725700	3829900	9390100
AFAAQEDLEKTKEELK	RDX; RDX; RDX	P35241; A0A2R8Y5S7; A0A2R8Y7M3	RADI_HUMAN Radixin; A0A2R8Y5S7_HUMAN Radixin; A0A2R8Y7M3_HUMAN Radixin	Unmodified	0	0	0	0	40831000	4277400	192290	11320000	0	1457900	0	0	28173000	39404000	0	0	15388000	10250000
AFAAVPTSHPPEDAPAQPPTPGPAASPEQLSFR	SCRIB; SCRIB; SCRIB; SCRIB; SCRIB; SCRIB	Q14160; A0A0G2JPP5; H0YCG0; A0A0G2JMS7; A0A669KB89; A0A0G2JNZ2	SCRIB_HUMAN Protein scribble homolog; A0A0G2JPP5_HUMAN Protein scribble homolog; H0YCG0_HUMAN Protein scribble homolog (Fragment); A0A0G2JMS7_HUMAN Protein scribble homolog; A0A669KB89_HUMAN Protein scribble homolog; A0A0G2JNZ2_HUMAN Protein scribble homolog	Unmodified	0	0	0	0	0	0	0	0	4803800	0	0	0	0	0	0	0	0	0
AFAAVPTSHPPEDAPAQPPTPGPAASPEQLSFRERQK	SCRIB; SCRIB; SCRIB; SCRIB; SCRIB; SCRIB	Q14160; A0A0G2JPP5; H0YCG0; A0A0G2JMS7; A0A669KB89; A0A0G2JNZ2	SCRIB_HUMAN Protein scribble homolog; A0A0G2JPP5_HUMAN Protein scribble homolog; H0YCG0_HUMAN Protein scribble homolog (Fragment); A0A0G2JMS7_HUMAN Protein scribble homolog; A0A669KB89_HUMAN Protein scribble homolog; A0A0G2JNZ2_HUMAN Protein scribble homolog	Unmodified	0	0	0	0	1094500	0	0	0	0	1014500	0	0	2601400	763230	0	0	3042300	7662600
AFADAMEVIPSTLAENAGLNPISTVTELRNRHAQGEK	CCT4	P50991	TCPD_HUMAN T-complex protein 1 subunit delta	Unmodified	0	0	0	0	514970	0	0	0	0	512050	0	0	1142000	649580	0	0	0	553350
AFAEALLLK	HPGD; HPGD; HPGD; HPGD	P15428; E9PBZ2; E9PD69; D6RHF8	PGDH_HUMAN 15-hydroxyprostaglandin dehydrogenase [NAD(+)]; E9PBZ2_HUMAN 15-hydroxyprostaglandin dehydrogenase [NAD(+)]; E9PD69_HUMAN 15-hydroxyprostaglandin dehydrogenase [NAD(+)]; D6RHF8_HUMAN 15-hydroxyprostaglandin dehydrogenase [NAD(+)]	Unmodified	0	0	0	0	0	0	0	0	0	0	0	0	475450	0	0	0	0	2302200
AFAFQASQDK	MKRN2; MKRN2; MKRN2; MKRN2; MKRN2	Q9H000; C9J494; A0A7I2V422; A0A7I2YQI0; A0A7I2V5D2	MKRN2_HUMAN Probable E3 ubiquitin-protein ligase makorin-2; C9J494_HUMAN Probable E3 ubiquitin-protein ligase makorin-2; A0A7I2V422_HUMAN Probable E3 ubiquitin-protein ligase makorin-2 (Fragment); A0A7I2YQI0_HUMAN Probable E3 ubiquitin-protein ligase makorin-2; A0A7I2V5D2_HUMAN Probable E3 ubiquitin-protein ligase makorin-2	Unmodified	676320	507830	342260	301250	0	0	0	0	68578	0	0	527550	568530	521760	197100	342390	0	0
AFAHITGGGLLENIPR	GART	P22102	PUR2_HUMAN Trifunctional purine biosynthetic protein adenosine-3	Unmodified	161740	365440	0	0	766620	0	1230700	144710	0	687250	1818100	9834800	1180000	726620	0	0	0	0
AFAHITGGGLLENIPRVLPEK	GART	P22102	PUR2_HUMAN Trifunctional purine biosynthetic protein adenosine-3	Unmodified	0	0	0	0	2418300	2701700	1934500	0	0	1453400	0	0	4867800	1025600	0	0	4298800	4473100
AFALEVIK	PPA2	Q9H2U2	IPYR2_HUMAN Inorganic pyrophosphatase 2, mitochondrial	Unmodified	0	0	0	0	0	0	0	327000	5163700	931100	0	2582200	0	256330	0	0	0	0
AFALNDLDDYEK	TTLL12	Q14166	TTL12_HUMAN Tubulin--tyrosine ligase-like protein 12	Unmodified	0	0	0	0	0	0	0	0	0	0	0	0	0	0	0	0	0	0
AFAMIIDKLEEDISSSMTNSTAASRPPVTLR	PCBP2; PCBP2; PCBP2; PCBP2; PCBP2; PCBP2; PCBP2	Q15366; F8VZX2; F8W1G6; F8VXH9; H3BND9; F8W0G4; H3BRU6	PCBP2_HUMAN Poly(rC)-binding protein 2; F8VZX2_HUMAN Poly(rC)-binding protein 2; F8W1G6_HUMAN Poly(rC)-binding protein 2 (Fragment); F8VXH9_HUMAN Poly(rC)-binding protein 2 (Fragment); H3BND9_HUMAN Poly(rC)-binding protein 2 (Fragment); F8W0G4_HUMAN Poly(rC)-binding protein 2 (Fragment); H3BRU6_HUMAN Poly(rC)-binding protein 2 (Fragment)	2 Oxidation (M)	5628200	20585000	2350000	12669000	1877100	0	0	0	0	541610	0	0	12581000	8312800	11140000	0	0	0
AFAMIIDKLEEDISSSMTNSTAASRPPVTLR	PCBP2; PCBP2; PCBP2; PCBP2; PCBP2; PCBP2; PCBP2	Q15366; F8VZX2; F8W1G6; F8VXH9; H3BND9; F8W0G4; H3BRU6	PCBP2_HUMAN Poly(rC)-binding protein 2; F8VZX2_HUMAN Poly(rC)-binding protein 2; F8W1G6_HUMAN Poly(rC)-binding protein 2 (Fragment); F8VXH9_HUMAN Poly(rC)-binding protein 2 (Fragment); H3BND9_HUMAN Poly(rC)-binding protein 2 (Fragment); F8W0G4_HUMAN Poly(rC)-binding protein 2 (Fragment); H3BRU6_HUMAN Poly(rC)-binding protein 2 (Fragment)	Oxidation (M)	1001700	2282100	0	2981500	0	0	0	0	0	0	0	0	3971800	2575500	2160000	0	0	0
AFANLRK	PHGDH; PHGDH; PHGDH; PHGDH; PHGDH; PHGDH; PHGDH; PHGDH; PHGDH; PHGDH; PHGDH; PHGDH	O43175; A0A286YFK5; A0A286YFF3; A0A286YFM8; A0A286YFC8; A0A2C9F2M7; A0A286YFB2; A0A286YER3; A0A286YFA2; A0A286YF22; A0A286YF34; A0A286YFL2	SERA_HUMAN D-3-phosphoglycerate dehydrogenase; A0A286YFK5_HUMAN D-3-phosphoglycerate dehydrogenase; A0A286YFF3_HUMAN D-3-phosphoglycerate dehydrogenase; A0A286YFM8_HUMAN D-3-phosphoglycerate dehydrogenase (Fragment); A0A286YFC8_HUMAN D-3-phosphoglycerate dehydrogenase; A0A2C9F2M7_HUMAN D-3-phosphoglycerate dehydrogenase; A0A286YFB2_HUMAN D-3-phosphoglycerate dehydrogenase; A0A286YER3_HUMAN D-3-ph…	Acetyl (Protein N-term)	0	0	2855700	0	0	0	17855000	9889600	11129000	0	3072300	17385000	87646000	0	0	0	6358400	0
AFASRVFPPEIVEQMGCK	NSF; NSF	P46459; I3L0N3	NSF_HUMAN Vesicle-fusing ATPase; I3L0N3_HUMAN Vesicle-fusing ATPase	Unmodified	0	0	0	0	0	0	0	0	0	0	0	0	610940	0	0	0	0	0
AFASRVFPPEIVEQMGCK	NSF; NSF	P46459; I3L0N3	NSF_HUMAN Vesicle-fusing ATPase; I3L0N3_HUMAN Vesicle-fusing ATPase	Oxidation (M)	0	0	0	0	0	0	0	0	0	0	0	0	602360	470570	0	0	28080	0
AFAVGVQQVLLK	IPO7	O95373	IPO7_HUMAN Importin-7	Unmodified	0	0	187240	0	0	0	0	0	0	0	576710	5596800	0	0	0	199330	0	0
AFCEPGNVENNGVLSFIK	YARS1; YARS1	P54577; A0A6Q8PFX2	SYYC_HUMAN Tyrosine--tRNA ligase, cytoplasmic; A0A6Q8PFX2_HUMAN Tyrosine--tRNA ligase	Unmodified	0	0	62904	0	593190	89057	977270	298330	336880	275660	177090	860810	1916500	540160	222380	125730	1126600	426010
AFCSFQIYAVPWQGTMTLSK	CST3	P01034	CYTC_HUMAN Cystatin-C	Oxidation (M)	0	0	0	0	0	0	0	0	4971300	3202600	0	0	0	0	0	0	0	0
AFCSFQIYAVPWQGTMTLSK	CST3	P01034	CYTC_HUMAN Cystatin-C	Unmodified	0	0	0	0	0	0	0	0	1027100	298670	0	0	0	0	0	0	0	0
AFDITYVR	LAMC1	P11047	LAMC1_HUMAN Laminin subunit gamma-1	Unmodified	0	178370	0	257390	0	0	0	0	895190	0	252040	0	0	199040	115900	245770	0	802930
AFDITYVRLK	LAMC1	P11047	LAMC1_HUMAN Laminin subunit gamma-1	Unmodified	0	0	0	0	612820	492620	0	0	0	0	0	0	556830	1254700	0	0	643720	3526200
AFDLFNPNFK	MRPS23; MRPS23	Q9Y3D9; J3QLR8	RT23_HUMAN 28S ribosomal protein S23, mitochondrial; J3QLR8_HUMAN 28S ribosomal protein S23, mitochondrial	Unmodified	0	0	0	0	0	0	0	0	1517800	0	0	0	0	0	0	0	0	0
AFDLIVDRPVTLVR	NDUFB10; NDUFB10; NDUFB10	O96000; H3BPJ9; H3BV16	NDUBA_HUMAN NADH dehydrogenase [ubiquinone] 1 beta subcomplex subunit 10; H3BPJ9_HUMAN Complex I-PDSW; H3BV16_HUMAN Complex I-PDSW (Fragment)	Unmodified	0	0	0	0	0	0	0	0	6541600	896550	0	989530	1182900	0	0	0	0	0
AFDLVPPEAVPEQKDPDPEFPTVKYPNPEEGK	PGM2	Q96G03	PGM2_HUMAN Phosphoglucomutase-2	Unmodified	0	0	0	0	0	0	0	0	0	0	0	2440000	704680	0	0	0	0	0
AFDMISQR	GIPC1; GIPC1	O14908; K7ESN1	GIPC1_HUMAN PDZ domain-containing protein GIPC1; K7ESN1_HUMAN PDZ domain-containing protein GIPC1 (Fragment)	Oxidation (M)	0	0	52397	0	566070	150690	0	0	0	74053	122450	191970	460660	147190	131490	53534	756540	644430
AFDMISQR	GIPC1; GIPC1	O14908; K7ESN1	GIPC1_HUMAN PDZ domain-containing protein GIPC1; K7ESN1_HUMAN PDZ domain-containing protein GIPC1 (Fragment)	Unmodified	0	0	0	0	2649300	0	0	0	0	0	0	0	0	0	0	0	1664100	3166700
AFDMWAGDVNDLLK	FAM3A; FAM3A; FAM3A; FAM3A	P98173; D3DWX8; A6QRH7; Q5HY75	FAM3A_HUMAN Protein FAM3A; D3DWX8_HUMAN Family with sequence similarity 3, member A, isoform CRA_c; A6QRH7_HUMAN Protein FAM3A (Fragment); Q5HY75_HUMAN Protein FAM3A	Oxidation (M)	0	0	0	0	0	0	0	0	1365300	246490	0	0	9585.5	0	0	0	0	0
AFDPAELRAASATREQEFQAFLSR	B4GALNT1; B4GALNT1; B4GALNT1; B4GALNT1	Q00973; F8W1A7; F8VU35; B4DSP5	B4GN1_HUMAN Beta-1,4 N-acetylgalactosaminyltransferase 1; F8W1A7_HUMAN Beta-1,4 N-acetylgalactosaminyltransferase 1; F8VU35_HUMAN Beta-1,4 N-acetylgalactosaminyltransferase 1 (Fragment); B4DSP5_HUMAN Beta-1,4 N-acetylgalactosaminyltransferase 1	Unmodified	0	0	0	0	1564800	0	0	0	137150	826050	1611900	0	0	0	0	0	0	0
AFDQGADAIYDHINEGK	UQCR10	Q9UDW1	QCR9_HUMAN Cytochrome b-c1 complex subunit 9	Unmodified	0	0	0	0	0	0	380040	224910	1153600	63490	126290	207980	217880	0	0	0	291680	0
AFDRHCNMVLENVK	SNRPD2	P62316	SMD2_HUMAN Small nuclear ribonucleoprotein Sm D2	Unmodified	353360	63194	0	0	4277600	401190	12121000	522630	338150	477980	523830	1381700	2509700	1041300	214180	86477	487270	2447000
AFDRHCNMVLENVK	SNRPD2	P62316	SMD2_HUMAN Small nuclear ribonucleoprotein Sm D2	Oxidation (M)	122540	872820	148480	0	323000	59090	69085	100040	0	89712	0	471010	513780	197050	49541	659920	0	334620
AFDSDGDGRYSFLELR	EFCAB14; EFCAB14	O75071; A0A6I8PIP2	EFC14_HUMAN EF-hand calcium-binding domain-containing protein 14; A0A6I8PIP2_HUMAN EF-hand calcium-binding domain-containing protein 14	Unmodified	0	0	0	0	0	0	0	0	3774800	0	321740	143440	0	0	0	0	0	433130
AFDSGIIPMEFVNK	ACLY	P53396	ACLY_HUMAN ATP-citrate synthase	Oxidation (M)	0	0	0	0	0	0	0	392060	0	0	0	4702700	0	0	0	0	0	0
AFDTAGNGYCR	FASN; FASN	P49327; A0A0U1RQF0	FAS_HUMAN Fatty acid synthase; A0A0U1RQF0_HUMAN 3-hydroxyacyl-[acyl-carrier-protein] dehydratase	Unmodified	0	0	0	0	0	0	0	0	56741	0	0	7900400	0	0	403370	317870	0	0
AFDTAGNGYCRSEGVVAVLLTKK	FASN; FASN	P49327; A0A0U1RQF0	FAS_HUMAN Fatty acid synthase; A0A0U1RQF0_HUMAN 3-hydroxyacyl-[acyl-carrier-protein] dehydratase	Unmodified	0	0	0	0	1300900	0	0	0	0	225380	389060	0	1834900	399520	0	0	158060	2695500
AFDYFNLAANAGNSHAMAFLGK	SEL1L	Q9UBV2	SE1L1_HUMAN Protein sel-1 homolog 1	Oxidation (M)	0	0	0	0	0	0	0	0	7761900	2323400	0	0	0	0	0	0	0	0
AFDYFNLAANAGNSHAMAFLGK	SEL1L	Q9UBV2	SE1L1_HUMAN Protein sel-1 homolog 1	Unmodified	0	0	0	0	0	0	0	0	3656200	410390	0	0	0	0	0	0	0	0
AFEADSTVIEK	UTRN	P46939	UTRN_HUMAN Utrophin	Unmodified	0	0	0	465520	0	0	0	0	724230	190310	0	363100	0	0	950030	893900	0	0
AFEDDDITHVEGSVDPIR	OLA1; OLA1	Q9NTK5; J3KQ32	OLA1_HUMAN Obg-like ATPase 1; J3KQ32_HUMAN Obg-like ATPase 1	Unmodified	0	0	0	0	0	0	0	0	0	0	455300	948390	0	0	164720	0	0	0
AFEEAEK	VCP; VCP; VCP; VCP; VCP; VCP; VCP; VCP; VCP; VCP; VCP	P55072; C9JUP7; A0A7I2V2Y2; A0A7P0TAW3; A0A7I2V5G8; A0A7P0T8Q5; A0A7P0TAY0; A0A7P0TAQ1; A0A7P0Z4C6; A0A7I2V540; A0A7P0T8A3	TERA_HUMAN Transitional endoplasmic reticulum ATPase; C9JUP7_HUMAN 15S Mg(2+)-ATPase p97 subunit; A0A7I2V2Y2_HUMAN Transitional endoplasmic reticulum ATPase; A0A7P0TAW3_HUMAN Transitional endoplasmic reticulum ATPase; A0A7I2V5G8_HUMAN Vesicle-fusing ATPase; A0A7P0T8Q5_HUMAN Transitional endoplasmic reticulum ATPase; A0A7P0TAY0_HUMAN Transitional endoplasmic reticulum ATPase (Fragment); A0A7P0TAQ1…	Unmodified	407850	52172	343840	475910	320640	0	0	65306	352750	0	0	1279900	3268400	617680	270020	260050	61630	968800
AFEECMQK	ENTPD3	O75355	ENTP3_HUMAN Ectonucleoside triphosphate diphosphohydrolase 3	Unmodified	0	0	0	0	0	0	0	0	217980	46493	0	0	0	0	0	0	0	0
AFEEEYYR	STEAP2	Q8NFT2	STEA2_HUMAN Metalloreductase STEAP2	Unmodified	0	0	989700	0	0	0	0	0	152590	123230	411930	0	0	0	3026300	2329100	0	0
AFEEQER	ABCC1; ABCC1; ABCC1; ABCC1	P33527; I3L4X2; A0A0A0MS99; A0A7I2V2E0	MRP1_HUMAN Multidrug resistance-associated protein 1; I3L4X2_HUMAN ABC-type glutathione-S-conjugate transporter (Fragment); A0A0A0MS99_HUMAN ABC-type glutathione-S-conjugate transporter; A0A7I2V2E0_HUMAN ABC-type glutathione-S-conjugate transporter	Unmodified	0	0	0	0	53175	0	0	0	0	23714	163230	1358100	0	0	558150	241560	0	0
AFEESLSTLK	ECE1; ECE1; ECE1	P42892; B4DKB2; A0A3B3ISF9	ECE1_HUMAN Endothelin-converting enzyme 1; B4DKB2_HUMAN Endothelin-converting enzyme 1; A0A3B3ISF9_HUMAN Endothelin-converting enzyme 1	Unmodified	272690	330250	496490	381710	1843400	938510	192560	0	9431000	2848800	0	382700	0	0	0	432960	0	0
AFELMHSGK	ADH5	P11766	ADHX_HUMAN Alcohol dehydrogenase class-3	Unmodified	1626600	0	0	0	1178400	61509	0	38473	0	81857	222060	1435000	0	0	0	0	454730	334460
AFENLLGQALTK	LMO7; LMO7; LMO7; LMO7; LMO7	Q8WWI1; E9PMP7; J3KP06; E9PMS6; F8WD26	LMO7_HUMAN LIM domain only protein 7; E9PMP7_HUMAN LIM domain only protein 7 (Fragment); J3KP06_HUMAN LIM domain only protein 7; E9PMS6_HUMAN LIM domain only protein 7; F8WD26_HUMAN LIM domain only protein 7	Unmodified	0	0	0	0	0	0	0	0	0	0	0	488750	0	0	0	0	1223900	0
AFEPATGR	ALDH9A1	P49189	AL9A1_HUMAN 4-trimethylaminobutyraldehyde dehydrogenase	Unmodified	507000	31046	438220	0	467260	0	185880	51896	1443800	358210	235430	1221400	834350	462450	380560	394020	153840	265790
AFEPATGRVIATFTCSGEK	ALDH9A1	P49189	AL9A1_HUMAN 4-trimethylaminobutyraldehyde dehydrogenase	Unmodified	0	0	0	0	1372800	331570	813440	221770	0	974920	0	0	2439400	2426700	0	0	1549700	1308500
AFEPATGRVIATFTCSGEKEVNLAVQNAK	ALDH9A1	P49189	AL9A1_HUMAN 4-trimethylaminobutyraldehyde dehydrogenase	Unmodified	0	0	0	0	0	0	0	0	0	0	0	0	0	0	0	0	2499700	0
AFEPLRSFASGGR	PLXNB2	O15031	PLXB2_HUMAN Plexin-B2	Unmodified	515890	303670	0	1740100	1639000	602760	154020	0	985390	529490	748160	152630	2119900	469650	860320	603200	870580	407440
AFEPYLEILEVYSTK	SGPL1	O95470	SGPL1_HUMAN Sphingosine-1-phosphate lyase 1	Unmodified	1724900	0	0	114320	1817700	0	0	0	4538000	7006400	0	0	2089900	0	0	0	0	92725
AFESDVFHNR	TRAFD1; TRAFD1	O14545; F8VNX8	TRAD1_HUMAN TRAF-type zinc finger domain-containing protein 1; F8VNX8_HUMAN TRAF-type zinc finger domain-containing protein 1 (Fragment)	Unmodified	0	1104500	0	0	0	0	0	0	0	0	0	0	0	0	0	0	0	0
AFEVPARANFLNSNDVFVLK	VIL1; VIL1; VIL1	P09327; H7C0B6; B4DV78	VILI_HUMAN Villin-1; H7C0B6_HUMAN Villin-1 (Fragment); B4DV78_HUMAN Villin-1	Unmodified	0	0	0	0	0	0	126430	0	471490	10663000	1899600	0	0	0	0	0	0	0
AFEVSENGNLVVSGK	FASN; FASN	P49327; A0A0U1RQF0	FAS_HUMAN Fatty acid synthase; A0A0U1RQF0_HUMAN 3-hydroxyacyl-[acyl-carrier-protein] dehydratase	Unmodified	209900	0	339430	282840	0	0	0	0	199860	0	1805700	27089000	0	0	460200	1052200	0	0
AFFAGSQR	GANAB; GANAB; GANAB	Q14697; F5H6X6; E9PKU7	GANAB_HUMAN Neutral alpha-glucosidase AB; F5H6X6_HUMAN Neutral alpha-glucosidase AB; E9PKU7_HUMAN Neutral alpha-glucosidase AB	Unmodified	201360	147520	0	136300	0	0	0	0	84689000	5464400	0	1909600	0	0	221000	819830	0	0
AFFAGSQRFGAVWTGDNTAEWDHLK	GANAB; GANAB; GANAB	Q14697; F5H6X6; E9PKU7	GANAB_HUMAN Neutral alpha-glucosidase AB; F5H6X6_HUMAN Neutral alpha-glucosidase AB; E9PKU7_HUMAN Neutral alpha-glucosidase AB	Unmodified	272300	0	0	0	0	837360	0	0	2147200	20241000	0	0	0	0	0	0	0	0
AFFAHDGVQAFLTR	TRPM5; TRPM5; TRPM5; TRPM5	Q9NZQ8; A0A0C4DGF4; E9PQF7; E9PRW0	TRPM5_HUMAN Transient receptor potential cation channel subfamily M member 5; A0A0C4DGF4_HUMAN Transient receptor potential cation channel subfamily M member 5 (Fragment); E9PQF7_HUMAN Transient receptor potential cation channel subfamily M member 5; E9PRW0_HUMAN Transient receptor potential cation channel subfamily M member 5	Unmodified	0	0	0	0	0	0	0	0	0	0	0	1513900	0	0	0	0	0	0
AFFAQDGVQSLLTQK	TRPM4	Q8TD43	TRPM4_HUMAN Transient receptor potential cation channel subfamily M member 4	Unmodified	119850	0	154640	0	0	0	0	0	0	0	0	0	0	0	119240	164610	0	0
AFFDLIDADTK	PGAP1; PGAP1; PGAP1	Q75T13; B4DYY6; A6NI33	PGAP1_HUMAN GPI inositol-deacylase; B4DYY6_HUMAN GPI inositol-deacylase; A6NI33_HUMAN GPI inositol-deacylase (Fragment)	Unmodified	0	0	0	0	0	0	136190	0	1827500	216680	0	0	0	0	0	0	0	0
AFFESHPAPSAER	NPEPPS; NPEPPS; NPEPPS	P55786; E9PLK3; H0YDG0	PSA_HUMAN Puromycin-sensitive aminopeptidase; E9PLK3_HUMAN Aminopeptidase; H0YDG0_HUMAN Puromycin-sensitive aminopeptidase (Fragment)	Unmodified	0	221690	0	580520	444500	0	0	49095	1838000	281650	177760	8637100	348260	367520	830360	769660	383040	613200
AFFESHPAPSAERTIQQCCENILLNAAWLK	NPEPPS; NPEPPS; NPEPPS	P55786; E9PLK3; H0YDG0	PSA_HUMAN Puromycin-sensitive aminopeptidase; E9PLK3_HUMAN Aminopeptidase; H0YDG0_HUMAN Puromycin-sensitive aminopeptidase (Fragment)	Unmodified	0	0	0	0	133820	104010	0	0	0	0	0	0	56171	0	0	0	81931	151500
AFFPCFDTPAVK	RNPEP; RNPEP; RNPEP; RNPEP; RNPEP	Q9H4A4; A6NKB8; A0A087WU27; A0A087WUS4; C9JMZ3	AMPB_HUMAN Aminopeptidase B; A6NKB8_HUMAN Aminopeptidase B; A0A087WU27_HUMAN Aminopeptidase B (Fragment); A0A087WUS4_HUMAN Aminopeptidase B (Fragment); C9JMZ3_HUMAN Aminopeptidase B (Fragment)	Unmodified	0	0	0	0	0	3855000	0	0	0	0	1719900	8031400	0	0	276170	0	0	0
AFFSEVER	PA2G4; PA2G4	Q9UQ80; F8VR77	PA2G4_HUMAN Proliferation-associated protein 2G4; F8VR77_HUMAN Proliferation-associated protein 2G4	Unmodified	2107300	3351500	1196300	789760	0	0	260010	129920	0	446860	1153400	8175700	0	0	1067800	1510800	73049	0
AFFSEVERR	PA2G4; PA2G4	Q9UQ80; F8VR77	PA2G4_HUMAN Proliferation-associated protein 2G4; F8VR77_HUMAN Proliferation-associated protein 2G4	Unmodified	0	0	0	0	0	0	0	0	0	0	0	1356600	726750	866270	0	0	0	0
AFGDVFSVIGVREPQPAASEAFVK	PICK1; PICK1	Q9NRD5; F6V107	PICK1_HUMAN PRKCA-binding protein; F6V107_HUMAN PRKCA-binding protein (Fragment)	Unmodified	222870	31929	106840	891980	0	0	0	0	0	0	0	241370	0	0	76919	0	0	0
AFGFMTR	PCBD1	P61457	PHS_HUMAN Pterin-4-alpha-carbinolamine dehydratase	Unmodified	0	0	0	0	0	0	0	0	2135400	123610	0	0	174400	0	0	203030	0	0
AFGFSHLEALLDDSK	OTUB1; OTUB1; OTUB1; OTUB1; OTUB1	Q96FW1; J3KR44; F5GYJ8; F5GYN4; F5H6Q1	OTUB1_HUMAN Ubiquitin thioesterase OTUB1; J3KR44_HUMAN Ubiquitin thioesterase; F5GYJ8_HUMAN Ubiquitinyl hydrolase 1; F5GYN4_HUMAN Ubiquitinyl hydrolase 1; F5H6Q1_HUMAN Ubiquitin thioesterase	Unmodified	493450	380530	241430	935010	991560	364510	42026	0	1457400	343540	1484500	6612700	1262800	281890	1335300	689350	501740	652260
AFGPGLEGGLVNK	FLNC	Q14315	FLNC_HUMAN Filamin-C	Unmodified	0	0	0	0	883360	0	0	0	0	0	0	0	0	0	0	0	0	0
AFGPGLQGGSAGSPAR	FLNA; FLNA	P21333; Q60FE5	FLNA_HUMAN Filamin-A; Q60FE5_HUMAN Filamin-A	Unmodified	1525600	2081000	2002600	4026400	1740800	495310	679970	665040	135000	213490	206200	4128900	1904900	1983500	2496600	2328200	608200	560140
AFGPGLQGGSAGSPARFTIDTK	FLNA; FLNA	P21333; Q60FE5	FLNA_HUMAN Filamin-A; Q60FE5_HUMAN Filamin-A	Unmodified	0	0	1095300	4002500	29158000	8553200	30309000	16607000	0	1413000	0	0	24112000	25811000	1008200	589790	18060000	9176200
AFGSVATRIEQR	GALNT16	Q8N428	GLT16_HUMAN Polypeptide N-acetylgalactosaminyltransferase 16	Unmodified	0	0	0	0	0	0	0	0	2654600	652310	0	0	0	0	0	0	0	0
AFGYYGPLR	SRSF3; SRSF3	P84103; A0A087X2D0	SRSF3_HUMAN Serine/arginine-rich splicing factor 3; A0A087X2D0_HUMAN Serine/arginine-rich-splicing factor 3	Unmodified	5248800	5773500	2935400	2481800	0	0	0	52278	0	0	0	4303200	0	0	2868000	2154700	0	0
AFHAALRNSPVNTK	ARPC5L	Q9BPX5	ARP5L_HUMAN Actin-related protein 2/3 complex subunit 5-like protein	Unmodified	0	0	0	0	441480	0	38303	31008	0	64032	0	0	1052500	0	0	0	90763	0
AFHDLKVAPGYYTLTADQDAR	ITGB4	P16144	ITB4_HUMAN Integrin beta-4	Unmodified	0	0	0	0	0	0	0	0	0	0	0	0	336020	0	0	0	1040700	0
AFHNEAQVNPER	TCP1; TCP1; TCP1	P17987; F5H282; E7EQR6	TCPA_HUMAN T-complex protein 1 subunit alpha; F5H282_HUMAN T-complex protein 1 subunit alpha; E7EQR6_HUMAN T-complex protein 1 subunit alpha	Unmodified	0	0	0	0	0	0	0	76324	271070	88724	373470	2112000	0	0	0	143460	0	0
AFHNEAQVNPERK	TCP1; TCP1; TCP1	P17987; F5H282; E7EQR6	TCPA_HUMAN T-complex protein 1 subunit alpha; F5H282_HUMAN T-complex protein 1 subunit alpha; E7EQR6_HUMAN T-complex protein 1 subunit alpha	Unmodified	0	0	0	0	1539900	175380	0	0	1002200	1715300	2026600	12003000	0	739980	0	174640	0	0
AFHPFIAGPYNR	HDLBP; HDLBP; HDLBP; HDLBP	Q00341; A0A024R4E5; H7C0A4; H0Y394	VIGLN_HUMAN Vigilin; A0A024R4E5_HUMAN High density lipoprotein binding protein (Vigilin), isoform CRA_a; H7C0A4_HUMAN Vigilin (Fragment); H0Y394_HUMAN Vigilin (Fragment)	Unmodified	344450	451120	406670	350630	0	0	0	0	0	0	0	1591300	304870	0	415480	604350	0	0
AFHSSLHESIQKPYNQK	ATP2B4	P23634	AT2B4_HUMAN Plasma membrane calcium-transporting ATPase 4	Unmodified	0	0	0	0	2868000	612740	656590	286570	0	57073	0	0	0	0	0	0	1168100	2506000
AFHYDMKTEEGK	VNN1	O95497	VNN1_HUMAN Pantetheinase	Unmodified	0	0	56415	241090	0	328930	0	0	0	0	0	0	18681	79892	100400	0	0	99497
AFIDPLGLPDRPFYR	FOLH1B; FOLH1	Q9HBA9; Q04609	FOH1B_HUMAN Putative N-acetylated-alpha-linked acidic dipeptidase; FOLH1_HUMAN Glutamate carboxypeptidase 2	Unmodified	39964000	57116000	145550000	216970000	0	0	0	0	127970	47914	0	0	891260	47340	202350000	155840000	0	0
AFIDVTAAAENIRLPNAGTQVR	ITGA6; ITGA6	P23229; H7BZ97	ITA6_HUMAN Integrin alpha-6; H7BZ97_HUMAN Integrin alpha-6 (Fragment)	Unmodified	0	598740	1024200	2066000	0	0	0	0	0	0	0	6509100	0	0	6226700	1886600	0	0
AFIHWVSQPLMCEVR	QARS1; QARS1; QARS1; QARS1; QARS1; QARS1	P47897; H7C0R3; A0A1B0GVU9; A0A0U1RQX9; A0A0U1RQX5; B4DDN1	SYQ_HUMAN Glutamine--tRNA ligase; H7C0R3_HUMAN Glutamine--tRNA ligase (Fragment); A0A1B0GVU9_HUMAN Glutaminyl-tRNA synthetase (Fragment); A0A0U1RQX9_HUMAN Glutamine--tRNA ligase (Fragment); A0A0U1RQX5_HUMAN Glutamine--tRNA ligase (Fragment); B4DDN1_HUMAN Glutaminyl-tRNA synthetase	Oxidation (M)	0	0	0	0	0	0	0	0	0	0	0	3772400	0	0	0	0	21279	0
AFIHWVSQPLMCEVR	QARS1; QARS1; QARS1; QARS1; QARS1; QARS1	P47897; H7C0R3; A0A1B0GVU9; A0A0U1RQX9; A0A0U1RQX5; B4DDN1	SYQ_HUMAN Glutamine--tRNA ligase; H7C0R3_HUMAN Glutamine--tRNA ligase (Fragment); A0A1B0GVU9_HUMAN Glutaminyl-tRNA synthetase (Fragment); A0A0U1RQX9_HUMAN Glutamine--tRNA ligase (Fragment); A0A0U1RQX5_HUMAN Glutamine--tRNA ligase (Fragment); B4DDN1_HUMAN Glutaminyl-tRNA synthetase	Unmodified	0	0	0	0	0	0	0	0	0	0	0	543800	0	0	0	0	0	0
AFIITGQTYTR	ADSL; ADSL; ADSL; ADSL; ADSL; ADSL; ADSL; ADSL; ADSL; ADSL; ADSL; ADSL; ADSL	P30566; A0A7P0Z472; A0A7P0T9A7; A0A096LNY5; A0A7P0T8E4; A0A1B0GTG9; A0A096LP92; A0A1B0GWJ0; A0A096LNY6; A0A0A6YY92; A0A1B0GTJ7; A0A096LPA2; A0A1B0GWF8	PUR8_HUMAN Adenylosuccinate lyase; A0A7P0Z472_HUMAN Adenylosuccinate lyase; A0A7P0T9A7_HUMAN Adenylosuccinate lyase; A0A096LNY5_HUMAN Adenylosuccinate lyase; A0A7P0T8E4_HUMAN Adenylosuccinate lyase; A0A1B0GTG9_HUMAN Adenylosuccinate lyase; A0A096LP92_HUMAN Adenylosuccinate lyase; A0A1B0GWJ0_HUMAN Adenylosuccinate lyase; A0A096LNY6_HUMAN Adenylosuccinate lyase; A0A0A6YY92_HUMAN Adenylosuccinate ly…	Unmodified	0	0	0	0	183550	1854900	325090	134240	0	0	0	3259300	0	0	1468800	159490	0	2242200
AFIITLNSFGTELSKEDR	ATP6V0D2	Q8N8Y2	VA0D2_HUMAN V-type proton ATPase subunit d 2	Unmodified	0	0	0	0	0	0	0	0	0	218680	225150	730770	0	0	0	0	0	0
AFIPQLLSR	IDE; IDE; IDE; IDE; IDE; IDE; IDE; IDE; IDE; IDE	P14735; A0A7I2V2S1; A0A7I2V2P6; A0A7I2V3K9; A0A7I2V610; A0A7I2YQV5; A0A7I2V3E3; A0A7I2V4Q3; B3KSB8; A0A3B3ISG5	IDE_HUMAN Insulin-degrading enzyme; A0A7I2V2S1_HUMAN Insulin-degrading enzyme; A0A7I2V2P6_HUMAN Insulin-degrading enzyme; A0A7I2V3K9_HUMAN Insulin-degrading enzyme; A0A7I2V610_HUMAN Insulin-degrading enzyme; A0A7I2YQV5_HUMAN Insulin-degrading enzyme; A0A7I2V3E3_HUMAN Insulin-degrading enzyme; A0A7I2V4Q3_HUMAN Insulin-degrading enzyme; B3KSB8_HUMAN Insulin-degrading enzyme; A0A3B3ISG5_HUMAN Insuli…	Unmodified	0	0	81942	0	0	0	0	0	0	657860	154780	6785000	0	0	0	123680	0	0
AFITNIPFDVK	HNRNPM; HNRNPM; HNRNPM; HNRNPM; HNRNPM; HNRNPM; HNRNPM	P52272; M0R0N3; M0R0Y6; M0R2T0; M0R019; A0A087X0X3; M0QYQ7	HNRPM_HUMAN Heterogeneous nuclear ribonucleoprotein M; M0R0N3_HUMAN Heterogeneous nuclear ribonucleoprotein M (Fragment); M0R0Y6_HUMAN Heterogeneous nuclear ribonucleoprotein M; M0R2T0_HUMAN Heterogeneous nuclear ribonucleoprotein M (Fragment); M0R019_HUMAN Heterogeneous nuclear ribonucleoprotein M (Fragment); A0A087X0X3_HUMAN Heterogeneous nuclear ribonucleoprotein M; M0QYQ7_HUMAN Heterogeneous …	Unmodified	0	0	670320	0	112190	0	0	311000	1196100	616820	0	6709300	0	0	0	0	0	0
AFITNIPFDVKWQSLK	HNRNPM; HNRNPM; HNRNPM; HNRNPM; HNRNPM; HNRNPM; HNRNPM	P52272; M0R0N3; M0R0Y6; M0R2T0; M0R019; A0A087X0X3; M0QYQ7	HNRPM_HUMAN Heterogeneous nuclear ribonucleoprotein M; M0R0N3_HUMAN Heterogeneous nuclear ribonucleoprotein M (Fragment); M0R0Y6_HUMAN Heterogeneous nuclear ribonucleoprotein M; M0R2T0_HUMAN Heterogeneous nuclear ribonucleoprotein M (Fragment); M0R019_HUMAN Heterogeneous nuclear ribonucleoprotein M (Fragment); A0A087X0X3_HUMAN Heterogeneous nuclear ribonucleoprotein M; M0QYQ7_HUMAN Heterogeneous …	Unmodified	160040	138680	0	108850	3020300	545940	8582600	234830	429390	3040600	67774	42017	9857100	4937400	0	0	813800	3974000
AFITNIPFDVKWQSLKDLVK	HNRNPM; HNRNPM; HNRNPM; HNRNPM; HNRNPM; HNRNPM; HNRNPM	P52272; M0R0N3; M0R0Y6; M0R2T0; M0R019; A0A087X0X3; M0QYQ7	HNRPM_HUMAN Heterogeneous nuclear ribonucleoprotein M; M0R0N3_HUMAN Heterogeneous nuclear ribonucleoprotein M (Fragment); M0R0Y6_HUMAN Heterogeneous nuclear ribonucleoprotein M; M0R2T0_HUMAN Heterogeneous nuclear ribonucleoprotein M (Fragment); M0R019_HUMAN Heterogeneous nuclear ribonucleoprotein M (Fragment); A0A087X0X3_HUMAN Heterogeneous nuclear ribonucleoprotein M; M0QYQ7_HUMAN Heterogeneous …	Unmodified	0	0	0	0	391100	0	1658700	0	0	147600	0	0	560980	430970	0	0	186530	0
AFKDIDIEDLEELDPDFIMAK	EIF3A	Q14152	EIF3A_HUMAN Eukaryotic translation initiation factor 3 subunit A	Oxidation (M)	0	109750	0	129090	0	0	0	0	0	0	0	0	669310	539870	107670	0	0	0
AFKDTGKTPVEPEVAIHR	RPS20; RPS20; RPS20	P60866; E5RIP1; E5RJX2	RS20_HUMAN 40S ribosomal protein S20; E5RIP1_HUMAN 40S ribosomal protein S20; E5RJX2_HUMAN 40S ribosomal protein S20	Acetyl (Protein N-term)	289370	492080	0	863330	2146600	0	1473900	1046300	215370	1758500	171070	1462200	7312800	2047700	0	0	466740	1566600
AFKLFDDDETGKISFK	CETN2	P41208	CETN2_HUMAN Centrin-2	Unmodified	0	0	0	0	595490	0	623040	0	0	107520	0	0	0	0	0	0	690730	640450
AFKVAYSLNGHEFDFIHDVNKK	MFGE8; MFGE8	Q08431; H0YKS8	MFGM_HUMAN Lactadherin; H0YKS8_HUMAN Lactadherin (Fragment)	Unmodified	0	0	0	0	5120600	0	1019800	0	0	0	0	0	1113800	742340	0	0	3274100	1053200
AFLDALQNQAEASSK	TRAP1	Q12931	TRAP1_HUMAN Heat shock protein 75 kDa, mitochondrial	Unmodified	0	0	0	0	0	0	0	0	3602600	0	0	318540	0	0	0	0	0	0
AFLDELK	FOLH1; FOLH1; FOLH1	Q04609; E9PKM3; E9PMK6	FOLH1_HUMAN Glutamate carboxypeptidase 2; E9PKM3_HUMAN Glutamate carboxypeptidase 2 (Fragment); E9PMK6_HUMAN Glutamate carboxypeptidase 2	Unmodified	0	0	76893000	11675000	0	0	0	0	0	0	0	0	227020	0	31347000	25428000	45508	0
AFLDELKAENIK	FOLH1; FOLH1; FOLH1	Q04609; E9PKM3; E9PMK6	FOLH1_HUMAN Glutamate carboxypeptidase 2; E9PKM3_HUMAN Glutamate carboxypeptidase 2 (Fragment); E9PMK6_HUMAN Glutamate carboxypeptidase 2	Unmodified	3550900	6324700	1264200	20069000	0	0	0	0	0	0	0	0	3417400	1725800	5983000	7547900	0	0
AFLDELKAENIKK	FOLH1; FOLH1; FOLH1	Q04609; E9PKM3; E9PMK6	FOLH1_HUMAN Glutamate carboxypeptidase 2; E9PKM3_HUMAN Glutamate carboxypeptidase 2 (Fragment); E9PMK6_HUMAN Glutamate carboxypeptidase 2	Unmodified	1325500	1137500	124250	8862600	0	0	0	0	0	0	0	0	1097500	794690	1288000	1600800	0	0
AFLDEMK	LDOC1	O95751	LDOC1_HUMAN Protein LDOC1	Unmodified	0	615200	1570900	0	0	0	0	0	0	0	234490	1027200	0	0	4262800	1960100	0	0
AFLDFHALPYQVVEVNPVR	PTGES2; PTGES2; PTGES2; PTGES2; PTGES2	Q9H7Z7; A0A7I2V5T7; A0A7I2V308; A0A7I2YQ70; A0A7I2V5X6	PGES2_HUMAN Prostaglandin E synthase 2; A0A7I2V5T7_HUMAN Microsomal prostaglandin E synthase 2; A0A7I2V308_HUMAN Prostaglandin E synthase 2; A0A7I2YQ70_HUMAN Prostaglandin E synthase 2; A0A7I2V5X6_HUMAN Prostaglandin E synthase 2	Unmodified	0	0	0	0	0	0	0	0	318310	0	0	1084200	30524	0	0	0	0	0
AFLDFYHSFLEK	ARHGEF1; ARHGEF1	Q92888; M0QZR4	ARHG1_HUMAN Rho guanine nucleotide exchange factor 1; M0QZR4_HUMAN Rho guanine nucleotide exchange factor 1	Unmodified	0	0	43555	0	5072600	0	0	0	0	0	185130	619780	0	0	0	0	1283700	10806000
AFLDRPSQPTQETKK	TXNIP	Q9H3M7	TXNIP_HUMAN Thioredoxin-interacting protein	Unmodified	0	0	0	0	0	0	0	0	0	0	0	0	0	0	0	0	186460	448410
AFLEENNLDYIIR	PPP5C; PPP5C; PPP5C	P53041; A8MU39; H0YDU8	PPP5_HUMAN Serine/threonine-protein phosphatase 5; A8MU39_HUMAN Serine/threonine-protein phosphatase; H0YDU8_HUMAN Serine/threonine-protein phosphatase (Fragment)	Unmodified	50021	0	0	0	0	0	352500	47000	0	0	2009200	6563900	0	0	22280	0	60598	0
AFLEENNLDYIIRSHEVK	PPP5C; PPP5C; PPP5C	P53041; A8MU39; H0YDU8	PPP5_HUMAN Serine/threonine-protein phosphatase 5; A8MU39_HUMAN Serine/threonine-protein phosphatase; H0YDU8_HUMAN Serine/threonine-protein phosphatase (Fragment)	Unmodified	0	0	0	0	0	0	0	0	0	0	0	0	399640	0	0	0	0	0
AFLEENNLDYIIRSHEVKAEGYEVAHGGR	PPP5C; PPP5C; PPP5C	P53041; A8MU39; H0YDU8	PPP5_HUMAN Serine/threonine-protein phosphatase 5; A8MU39_HUMAN Serine/threonine-protein phosphatase; H0YDU8_HUMAN Serine/threonine-protein phosphatase (Fragment)	Unmodified	0	0	0	0	638620	0	0	0	0	0	0	0	509150	0	0	0	244140	0
AFLEETNAK	DOCK10; DOCK10	Q96BY6; A0A2R8YD85	DOC10_HUMAN Dedicator of cytokinesis protein 10; A0A2R8YD85_HUMAN Dedicator of cytokinesis protein 10	Unmodified	0	0	0	0	1368500	206750	60733	28330	2915700	0	62538	0	0	0	0	0	33597	136200
AFLFQDIEREIHAAPHVSEK	NELL1; NELL1; NELL1	Q92832; J3KNC5; F5H6I3	NELL1_HUMAN Protein kinase C-binding protein NELL1; J3KNC5_HUMAN NEL-like 1 (Chicken), isoform CRA_a; F5H6I3_HUMAN Protein kinase C-binding protein NELL1	Unmodified	0	0	0	0	0	0	0	0	2709400	1580700	0	0	0	0	0	0	0	0
AFLHVPAK	NID1	P14543	NID1_HUMAN Nidogen-1	Unmodified	0	0	0	0	0	0	0	0	522400	223760	0	0	0	0	0	0	0	0
AFLIEEQK	RPL34	P49207	RL34_HUMAN 60S ribosomal protein L34	Unmodified	2724100	3370500	1406500	1832000	0	0	209870	376490	531010	331380	0	7580100	881090	0	962930	1162900	103550	0
AFLIEEQKIVVK	RPL34	P49207	RL34_HUMAN 60S ribosomal protein L34	Unmodified	0	0	0	186370	171020	0	460870	234050	0	0	0	0	2242900	1547000	0	0	76073	215580
AFLLESLLK	CHAMP1	Q96JM3	CHAP1_HUMAN Chromosome alignment-maintaining phosphoprotein 1	Unmodified	0	0	0	0	0	0	211790	0	187470	330980	0	519030	330340	103460	0	0	37859	0
AFLLTPR	APOM; APOM	O95445; Q5SRP5	APOM_HUMAN Apolipoprotein M; Q5SRP5_HUMAN Apolipoprotein M	Unmodified	4317800	12763000	4954800	3732200	574260	964350	450670	114530	186800	0	0	0	2206400	2892700	2898600	2694900	109930	1318400
AFLMQHAPANDYLVTSHIHLHVPEGATPK	LONP1; LONP1; LONP1; LONP1	P36776; K7ERR6; K7EJE8; K7EKE6	LONM_HUMAN Lon protease homolog, mitochondrial; K7ERR6_HUMAN Lon protease homolog, mitochondrial (Fragment); K7EJE8_HUMAN Lon protease homolog, mitochondrial; K7EKE6_HUMAN Lon protease homolog, mitochondrial	Oxidation (M)	0	0	0	0	0	0	0	0	1845400	317760	0	0	0	0	0	0	0	0
AFLMQHAPANDYLVTSHIHLHVPEGATPK	LONP1; LONP1; LONP1; LONP1	P36776; K7ERR6; K7EJE8; K7EKE6	LONM_HUMAN Lon protease homolog, mitochondrial; K7ERR6_HUMAN Lon protease homolog, mitochondrial (Fragment); K7EJE8_HUMAN Lon protease homolog, mitochondrial; K7EKE6_HUMAN Lon protease homolog, mitochondrial	Unmodified	0	0	0	0	0	0	0	0	4790000	0	0	0	0	0	0	0	1089800	0
AFLQENTHVR	APOBEC3B; APOBEC3A; APOBEC3B	Q9UH17; P31941; B0QYD3	ABC3B_HUMAN DNA dC->dU-editing enzyme APOBEC-3B; ABC3A_HUMAN DNA dC->dU-editing enzyme APOBEC-3A; B0QYD3_HUMAN DNA dC->dU-editing enzyme APOBEC-3B	Unmodified	1199700	1434500	1284900	523870	0	0	0	10084	105690	0	131650	170860	0	0	1793200	1475300	0	0
AFLTLAEDILR	RAB10	P61026	RAB10_HUMAN Ras-related protein Rab-10	Unmodified	7755000	6727400	2183400	7497100	1851600	52399	1117600	0	3850100	3947100	938570	3341100	2858500	103460	7451900	4083300	604600	2194300
AFLTLAEDILRK	RAB10	P61026	RAB10_HUMAN Ras-related protein Rab-10	Unmodified	1180400	1038700	1766200	904210	2013500	0	604330	0	1260800	458360	0	3904100	1629800	969980	5067900	2264600	116700	822580
AFMIIQEQR	CDCP1	Q9H5V8	CDCP1_HUMAN CUB domain-containing protein 1	Oxidation (M)	97211	256270	537460	624640	0	0	0	0	0	0	337490	3072900	0	0	911430	890440	396890	0
AFMIIQEQR	CDCP1	Q9H5V8	CDCP1_HUMAN CUB domain-containing protein 1	Unmodified	0	0	0	0	0	0	0	0	0	0	0	2730300	0	0	461020	0	231640	0
AFMTADLPNELIELLEK	CLTCL1; CLTC; CLTCL1; CLTC	P53675; Q00610; A0A087WX41; A0A087WVQ6	CLH2_HUMAN Clathrin heavy chain 2; CLH1_HUMAN Clathrin heavy chain 1; A0A087WX41_HUMAN Clathrin heavy chain 2; A0A087WVQ6_HUMAN Clathrin heavy chain	Oxidation (M)	0	465490	0	0	0	0	0	0	0	20622	0	0	49508	26652	228450	0	0	0
AFNDPFIQK	HSPH1; HSPH1; HSPH1	Q92598; R4GN69; A0A0A0MSM0	HS105_HUMAN Heat shock protein 105 kDa; R4GN69_HUMAN Heat shock protein 105 kDa; A0A0A0MSM0_HUMAN Heat shock protein 105 kDa	Unmodified	0	0	653820	932250	362190	0	0	0	1221000	435570	1782200	3905800	813680	266990	1455400	0	0	615950
AFNEFLER	TNFAIP2; TNFAIP2	Q03169; H0YLC0	TNAP2_HUMAN Tumor necrosis factor alpha-induced protein 2; H0YLC0_HUMAN Tumor necrosis factor alpha-induced protein 2 (Fragment)	Unmodified	410630	0	0	0	0	0	0	0	136310	0	0	859330	0	0	0	0	0	0
AFNFLNEIK	VAMP7	P51809	VAMP7_HUMAN Vesicle-associated membrane protein 7	Unmodified	532820	0	792020	205820	0	0	0	0	0	8566.7	0	1251100	0	0	0	0	100590	0
AFNKPHLANGHVVPIKPQVK	MISP	Q8IVT2	MISP_HUMAN Mitotic interactor and substrate of PLK1	Unmodified	0	0	0	0	1210000	0	0	0	0	0	0	0	0	0	0	0	0	0
AFNLVKDSATGLSK	U2AF2; U2AF2	P26368; K7ENG2	U2AF2_HUMAN Splicing factor U2AF 65 kDa subunit; K7ENG2_HUMAN U2 snRNP auxiliary factor large subunit	Unmodified	0	106910	0	0	291740	750870	1237000	923740	0	0	0	286230	111610	840360	0	0	565550	773120
AFNNKGDGPYSLVAVINSAQDAPSEAPTEVGVK	CNTN1	Q12860	CNTN1_HUMAN Contactin-1	Unmodified	0	0	0	0	0	0	0	0	2416200	0	0	0	0	0	0	0	0	0
AFNSSSFNSNTFLTR	RANGAP1	P46060	RAGP1_HUMAN Ran GTPase-activating protein 1	Unmodified	0	0	0	0	0	0	0	0	0	0	0	597700	0	0	0	29735	0	0
AFNVISAWTLQAGPR	STEAP3; STEAP3	Q658P3; B8ZZX6	STEA3_HUMAN Metalloreductase STEAP3; B8ZZX6_HUMAN Metalloreductase STEAP3	Unmodified	0	0	88229	0	0	0	0	0	448240	87990	252310	341380	0	0	0	248670	0	0
AFPALHFLALDASQHSSLSTR	TXNDC15; TXNDC15	Q96J42; H0Y997	TXD15_HUMAN Thioredoxin domain-containing protein 15; H0Y997_HUMAN Thioredoxin domain-containing protein 15 (Fragment)	Unmodified	0	0	0	0	0	0	0	0	2391600	315220	0	0	0	0	0	0	0	0
AFPALTSLDLSDNPGLGER	CD14; CD14	P08571; D6RFL4	CD14_HUMAN Monocyte differentiation antigen CD14; D6RFL4_HUMAN Monocyte differentiation antigen CD14 (Fragment)	Unmodified	0	0	0	0	0	0	0	0	732150	0	0	0	0	0	0	0	0	0
AFPAQTASGFK	BAIAP2; BAIAP2; BAIAP2; BAIAP2	Q9UQB8; I3L4C2; B4DWA1; I3L3C6	BAIP2_HUMAN Brain-specific angiogenesis inhibitor 1-associated protein 2; I3L4C2_HUMAN Brain-specific angiogenesis inhibitor 1-associated protein 2; B4DWA1_HUMAN Brain-specific angiogenesis inhibitor 1-associated protein 2; I3L3C6_HUMAN Brain-specific angiogenesis inhibitor 1-associated protein 2 (Fragment)	Unmodified	0	0	595740	850570	1805700	418090	0	90769	0	0	0	954260	1132200	485470	931510	1004300	0	504650
AFPCWDEPAIK	NPEPPS; NPEPPS; NPEPPS; NPEPPS; NPEPPS; NPEPPS; NPEPPS	P55786; A0A7I2V604; E9PP11; E9PPZ2; A0A7I2V389; A0A7I2V3W8; E9PLK3	PSA_HUMAN Puromycin-sensitive aminopeptidase; A0A7I2V604_HUMAN Puromycin-sensitive aminopeptidase; E9PP11_HUMAN Puromycin-sensitive aminopeptidase (Fragment); E9PPZ2_HUMAN Puromycin-sensitive aminopeptidase; A0A7I2V389_HUMAN Aminopeptidase; A0A7I2V3W8_HUMAN Aminopeptidase; E9PLK3_HUMAN Aminopeptidase	Unmodified	0	0	457700	0	0	0	0	0	0	0	0	1284200	176370	0	0	0	0	0
AFPEHLYQRVK	CRMP1; CRMP1	Q14194; E9PD68	DPYL1_HUMAN Dihydropyrimidinase-related protein 1; E9PD68_HUMAN Dihydropyrimidinase-related protein 1	Unmodified	0	0	0	0	0	0	1779000	430170	0	282520	0	0	0	0	0	0	0	0
AFPHRPDAPELPDFSMLK	VPS33B; VPS33B; VPS33B; N/A	Q9H267; F5H008; G3V3F9; A0A2R8YDQ0	VP33B_HUMAN Vacuolar protein sorting-associated protein 33B; F5H008_HUMAN Vacuolar protein sorting-associated protein 33B; G3V3F9_HUMAN Vacuolar protein sorting-associated protein 33B; A0A2R8YDQ0_HUMAN Uncharacterized protein	Acetyl (Protein N-term);Oxidation (M)	157250	196550	147700	323980	3726400	389780	1750800	300050	0	473670	414090	1979300	0	879370	228590	194950	572570	422140
AFPHRPDAPELPDFSMLK	VPS33B; VPS33B; VPS33B; N/A	Q9H267; F5H008; G3V3F9; A0A2R8YDQ0	VP33B_HUMAN Vacuolar protein sorting-associated protein 33B; F5H008_HUMAN Vacuolar protein sorting-associated protein 33B; G3V3F9_HUMAN Vacuolar protein sorting-associated protein 33B; A0A2R8YDQ0_HUMAN Uncharacterized protein	Acetyl (Protein N-term)	87263	0	65540	0	676590	0	69855	232130	258500	0	0	0	261310	150630	0	97529	151960	0
AFPLAEWQPSDVDQR	METTL26; METTL26; METTL26; METTL26; METTL26; METTL26; METTL26; METTL26	Q96S19; H3BQ55; A0A087WYU2; H3BNB2; H3BS73; H3BMF3; H3BRT2; H3BNT3	MTL26_HUMAN Methyltransferase-like 26; H3BQ55_HUMAN Methyltransferase-like 26 (Fragment); A0A087WYU2_HUMAN Methyltransferase-like 26; H3BNB2_HUMAN Methyltransferase-like 26 (Fragment); H3BS73_HUMAN Methyltransferase-like 26; H3BMF3_HUMAN Methyltransferase-like 26 (Fragment); H3BRT2_HUMAN Methyltransferase-like 26 (Fragment); H3BNT3_HUMAN Methyltransferase-like 26 (Fragment)	Unmodified	0	464920	567620	0	0	0	0	0	148890	149900	79763	756410	0	0	431410	0	0	0
AFPMPGFDEH	SHMT2	P34897	GLYM_HUMAN Serine hydroxymethyltransferase, mitochondrial	Oxidation (M)	0	0	0	0	0	202460	0	0	2798100	1086900	93627	154330	0	146640	0	0	0	0
AFPMPGFDEH	SHMT2	P34897	GLYM_HUMAN Serine hydroxymethyltransferase, mitochondrial	Unmodified	0	0	0	0	0	0	0	0	9482900	1839600	0	0	0	0	0	0	0	0
AFPNPYADYNK	LANCL1; LANCL1; LANCL1	O43813; E9PHS0; F8WDS9	LANC1_HUMAN Glutathione S-transferase LANCL1; E9PHS0_HUMAN Glutathione S-transferase LANCL1 (Fragment); F8WDS9_HUMAN Glutathione S-transferase LANCL1	Unmodified	474340	699640	590380	574740	0	0	0	92668	1013700	471240	0	1881200	497010	0	583750	419650	154840	407940
AFQNVFAPR	GNS; GNS; GNS; GNS; GNS	P15586; H7C3P4; F6S8M0; F5H4C6; H0YFA9	GNS_HUMAN N-acetylglucosamine-6-sulfatase; H7C3P4_HUMAN N-acetylglucosamine-6-sulfatase; F6S8M0_HUMAN N-acetylglucosamine-6-sulfatase; F5H4C6_HUMAN N-acetylglucosamine-6-sulfatase (Fragment); H0YFA9_HUMAN N-acetylglucosamine-6-sulfatase (Fragment)	Unmodified	0	261140	0	0	0	0	0	67250	5622200	873210	0	187290	506060	0	0	0	0	0
AFQNVFAPRNK	GNS; GNS; GNS; GNS; GNS	P15586; H7C3P4; F6S8M0; F5H4C6; H0YFA9	GNS_HUMAN N-acetylglucosamine-6-sulfatase; H7C3P4_HUMAN N-acetylglucosamine-6-sulfatase; F6S8M0_HUMAN N-acetylglucosamine-6-sulfatase; F5H4C6_HUMAN N-acetylglucosamine-6-sulfatase (Fragment); H0YFA9_HUMAN N-acetylglucosamine-6-sulfatase (Fragment)	Unmodified	0	0	0	0	357170	0	329420	0	0	1240000	0	0	285570	606370	0	0	129830	877090
AFQSVLEVVAAPGSPYHR	HTT; HTT; HTT	P42858; A0A7P0TAC5; A0A7P0TA78	HD_HUMAN Huntingtin; A0A7P0TAC5_HUMAN Huntingtin; A0A7P0TA78_HUMAN Huntingtin	Unmodified	0	0	0	0	0	81999	0	0	0	0	0	676240	0	0	0	0	0	0
AFQVFEEAK	GAS6	Q14393	GAS6_HUMAN Growth arrest-specific protein 6	Unmodified	46143	0	0	156970	0	0	98994	137340	1818600	232420	0	0	0	0	0	0	0	0
AFQYVETHGEVCPANWTPDSPTIKPSPAASK	PRDX3	P30048	PRDX3_HUMAN Thioredoxin-dependent peroxide reductase, mitochondrial	Unmodified	0	0	0	0	0	0	1431300	435050	30351000	10322000	0	0	0	2356500	0	0	0	124050
AFQYVHEHYLEDADWFLK	C1GALT1	Q9NS00	C1GLT_HUMAN Glycoprotein-N-acetylgalactosamine 3-beta-galactosyltransferase 1	Unmodified	0	0	0	0	0	0	0	0	1502600	0	0	0	0	0	0	0	0	0
AFRDLYSELR	GPC1; GPC1; GPC1; GPC1; GPC1	P35052; H7C024; H7C410; H7BZE9; C9J4Y6	GPC1_HUMAN Glypican-1; H7C024_HUMAN Glypican-1 (Fragment); H7C410_HUMAN Glypican-1; H7BZE9_HUMAN Glypican-1 (Fragment); C9J4Y6_HUMAN Glypican-1 (Fragment)	Unmodified	374360	155290	240980	0	0	0	0	0	0	0	0	0	0	0	419550	339310	118490	0
AFRNIPGITLLNVSK	RPL4; RPL4	P36578; H3BM89	RL4_HUMAN 60S ribosomal protein L4; H3BM89_HUMAN 60S ribosomal protein L4	Unmodified	0	0	0	0	307290	0	824240	50668	0	157860	0	0	0	212890	0	0	0	0
AFRSSTIQDQK	WASF2	Q9Y6W5	WASF2_HUMAN Wiskott-Aldrich syndrome protein family member 2	Unmodified	158530	0	101610	0	2872200	0	69319	881230	0	484170	0	21669	0	1231500	172000	138920	1876000	2669800
AFRSSTIQDQQLFDRK	WASF1; WASF1; WASF1	Q92558; Q5SZK4; Q5SZK5	WASF1_HUMAN Wiskott-Aldrich syndrome protein family member 1; Q5SZK4_HUMAN Wiskott-Aldrich syndrome protein family member 1 (Fragment); Q5SZK5_HUMAN Wiskott-Aldrich syndrome protein family member 1 (Fragment)	Unmodified	0	0	0	0	876940	0	285110	0	0	0	0	0	0	0	0	0	311630	230660
AFRTATQLAVNK	CCT7; CCT7	Q99832; F8WAM2	TCPH_HUMAN T-complex protein 1 subunit eta; F8WAM2_HUMAN T-complex protein 1 subunit eta (Fragment)	Unmodified	0	0	0	0	976790	0	450180	192610	0	654610	82192	262270	1616300	1013400	0	0	338530	725170
AFSDLTSR	ELOVL7; ELOVL7; ELOVL7; ELOVL7	A1L3X0; D6RE10; D6RBR5; D6RBM2	ELOV7_HUMAN Elongation of very long chain fatty acids protein 7; D6RE10_HUMAN Very-long-chain 3-oxoacyl-CoA synthase; D6RBR5_HUMAN Elongation of very long chain fatty acids protein; D6RBM2_HUMAN Elongation of very long chain fatty acids protein (Fragment)	Acetyl (Protein N-term)	0	0	0	0	0	0	0	0	2079900	359680	124040	0	0	0	0	0	0	0
AFSDPFVEAEK	HSPA4; HSPA4; HSPA4	P34932; A0A087WTS8; A0A087WYC1	HSP74_HUMAN Heat shock 70 kDa protein 4; A0A087WTS8_HUMAN Heat shock 70 kDa protein 4; A0A087WYC1_HUMAN Heat shock 70 kDa protein 4	Unmodified	0	0	672360	630810	2000700	542770	552990	198330	1990800	924140	1901700	16399000	1873200	793400	824000	867520	415960	793140
AFSGSGNRLDGK	UFD1; UFD1	Q92890; C9JNP9	UFD1_HUMAN Ubiquitin recognition factor in ER-associated degradation protein 1; C9JNP9_HUMAN Ubiquitin recognition factor in ER-associated degradation protein 1 (Fragment)	Unmodified	0	0	0	227450	0	0	0	0	0	0	0	0	0	0	0	0	0	0
AFSGYLGTDQSK	ESD; ESD; ESD; ESD	P10768; X6RA14; H7BZT7; U3KQT1	ESTD_HUMAN S-formylglutathione hydrolase; X6RA14_HUMAN S-formylglutathione hydrolase; H7BZT7_HUMAN S-formylglutathione hydrolase (Fragment); U3KQT1_HUMAN S-formylglutathione hydrolase	Unmodified	0	0	0	1789900	3785200	1059400	1018100	523740	1952300	1451700	1149200	5350400	2650700	1840300	962700	1071700	1688400	1703500
AFSGYLGTDQSKWK	ESD; ESD; ESD; ESD	P10768; X6RA14; H7BZT7; U3KQT1	ESTD_HUMAN S-formylglutathione hydrolase; X6RA14_HUMAN S-formylglutathione hydrolase; H7BZT7_HUMAN S-formylglutathione hydrolase (Fragment); U3KQT1_HUMAN S-formylglutathione hydrolase	Unmodified	0	0	0	0	470870	0	289340	399060	0	0	0	0	0	648410	0	0	1272600	0
AFSIAQDALHIPR	CLMN	Q96JQ2	CLMN_HUMAN Calmin	Unmodified	0	0	37893	39350	0	0	0	0	184800	0	177030	1264300	0	0	0	0	0	0
AFSITQGLLK	PFAS; PFAS	O15067; J3KTQ5	PUR4_HUMAN Phosphoribosylformylglycinamidine synthase; J3KTQ5_HUMAN Phosphoribosylformylglycinamidine synthase (Fragment)	Unmodified	0	0	0	0	0	0	11357	0	0	0	601260	2981200	0	0	0	0	0	0
AFSMDDR	TOLLIP; TOLLIP; TOLLIP; TOLLIP; TOLLIP	Q9H0E2; E9PP67; F2Z2Y8; E9PQ25; E7EN89	TOLIP_HUMAN Toll-interacting protein; E9PP67_HUMAN Toll-interacting protein; F2Z2Y8_HUMAN Toll-interacting protein; E9PQ25_HUMAN Toll-interacting protein (Fragment); E7EN89_HUMAN Toll interacting protein, isoform CRA_b	Unmodified	1108400	1894300	477980	0	0	0	0	0	0	0	0	0	0	0	1729400	1866500	0	0
AFSMDDRIAWTHITIPESLR	TOLLIP; TOLLIP; TOLLIP; TOLLIP; TOLLIP	Q9H0E2; E9PP67; F2Z2Y8; E9PQ25; E7EN89	TOLIP_HUMAN Toll-interacting protein; E9PP67_HUMAN Toll-interacting protein; F2Z2Y8_HUMAN Toll-interacting protein; E9PQ25_HUMAN Toll-interacting protein (Fragment); E7EN89_HUMAN Toll interacting protein, isoform CRA_b	Oxidation (M)	0	3149000	524580	1500400	0	0	0	0	0	0	0	0	0	0	3726100	1591900	0	0
AFSMDEHNAALR	GPRC5B	Q9NZH0	GPC5B_HUMAN G-protein coupled receptor family C group 5 member B	Unmodified	0	0	373920	727910	327630	135470	0	0	526750	99550	762840	636160	419370	0	525030	450090	0	0
AFSMDEHNAALR	GPRC5B	Q9NZH0	GPC5B_HUMAN G-protein coupled receptor family C group 5 member B	Oxidation (M)	0	0	0	405650	0	0	0	0	321690	41075	0	0	8370.2	0	208400	234340	0	0
AFSMDEPVAAK	GPRC5C; GPRC5C; GPRC5C; GPRC5C	Q9NQ84; A8MXZ4; J9JIE0; A0A0C4DFY5	GPC5C_HUMAN G-protein coupled receptor family C group 5 member C; A8MXZ4_HUMAN G-protein-coupled receptor family C group 5 member C; J9JIE0_HUMAN G-protein-coupled receptor family C group 5 member C; A0A0C4DFY5_HUMAN G-protein-coupled receptor family C group 5 member C	Oxidation (M)	0	0	1782100	1641900	350960	0	0	0	1344900	234000	0	0	738700	0	1166300	1159500	0	315940
AFSMDEPVAAK	GPRC5C; GPRC5C; GPRC5C; GPRC5C	Q9NQ84; A8MXZ4; J9JIE0; A0A0C4DFY5	GPC5C_HUMAN G-protein coupled receptor family C group 5 member C; A8MXZ4_HUMAN G-protein-coupled receptor family C group 5 member C; J9JIE0_HUMAN G-protein-coupled receptor family C group 5 member C; A0A0C4DFY5_HUMAN G-protein-coupled receptor family C group 5 member C	Unmodified	0	0	2076600	3249200	690960	0	0	0	2167000	319940	0	0	1442100	0	1961500	1381800	0	604660
AFSPTTVNTGR	SEC61A1; SEC61A1	P61619; B4DR61	S61A1_HUMAN Protein transport protein Sec61 subunit alpha isoform 1; B4DR61_HUMAN Protein transport protein Sec61 subunit alpha isoform 1	Unmodified	0	0	0	0	0	0	0	0	1992900	0	0	319390	0	0	0	0	170800	0
AFSVFLFNTENK	IDI1; IDI1	Q13907; C9JD53	IDI1_HUMAN Isopentenyl-diphosphate Delta-isomerase 1; C9JD53_HUMAN Isopentenyl-diphosphate Delta-isomerase 1 (Fragment)	Unmodified	1657400	0	15893	0	1882500	555500	710820	0	3037000	1585400	2182800	8004100	1772100	0	0	1130100	0	0
AFSVNIFK	LAMP1	P11279	LAMP1_HUMAN Lysosome-associated membrane glycoprotein 1	Unmodified	0	0	0	0	555780	0	947330	569980	5581500	4905900	360130	0	176590	0	143170	0	0	0
AFSYYGPLR	SRSF7; SRSF7; SRSF7	Q16629; A0A0B4J1Z1; C9JAB2	SRSF7_HUMAN Serine/arginine-rich splicing factor 7; A0A0B4J1Z1_HUMAN Serine/arginine-rich-splicing factor 7; C9JAB2_HUMAN Serine/arginine-rich-splicing factor 7	Unmodified	1526900	1197000	489330	209760	0	0	0	0	0	0	0	1024300	0	0	405080	648250	0	0
AFTDLNSINSVLGGGILDR	PROM1	O43490	PROM1_HUMAN Prominin-1	Unmodified	0	0	0	0	0	0	0	0	0	0	795800	5846100	46603	0	0	0	0	0
AFTELQAK	PFDN1; PFDN1	O60925; E5RGS4	PFD1_HUMAN Prefoldin subunit 1; E5RGS4_HUMAN Prefoldin subunit 1	Unmodified	499810	635260	598570	603550	2188100	0	689480	600740	1415100	1379400	786950	5243300	1679100	535330	0	0	1744000	1007500
AFTELQAKVIDTQQK	PFDN1; PFDN1	O60925; E5RGS4	PFD1_HUMAN Prefoldin subunit 1; E5RGS4_HUMAN Prefoldin subunit 1	Unmodified	0	0	0	0	0	0	0	0	0	0	0	0	0	0	0	0	1889800	0
AFTGREFDELNPSAQR	ATP2A2; ATP2A2	P16615; H7C5W9	AT2A2_HUMAN Sarcoplasmic/endoplasmic reticulum calcium ATPase 2; H7C5W9_HUMAN P-type Ca(2+) transporter (Fragment)	Unmodified	116610	164610	474250	272450	0	288120	93703	73454	765570	158360	0	0	0	0	320460	185500	0	322950
AFTHTAQYDEAISDYFRK	ATIC; ATIC	P31939; C9JLK0	PUR9_HUMAN Bifunctional purine biosynthesis protein ATIC; C9JLK0_HUMAN AICAR transformylase/inosine monophosphate cyclohydrolase (Fragment)	Unmodified	0	0	0	0	10143000	0	3482600	0	3353100	1290900	1380500	9559900	9825800	8026600	664870	1707400	6148700	5294200
AFTHTAQYDEAISDYFRKQYSK	ATIC; ATIC	P31939; C9JLK0	PUR9_HUMAN Bifunctional purine biosynthesis protein ATIC; C9JLK0_HUMAN AICAR transformylase/inosine monophosphate cyclohydrolase (Fragment)	Unmodified	0	0	0	0	0	0	0	0	0	0	0	0	0	0	0	0	2260200	0
AFTKPEEACSFILSADFPALVVK	GART; GART; GART; GART; GART	P22102; C9JBJ1; H7C366; C9JTV6; F8WD69	PUR2_HUMAN Trifunctional purine biosynthetic protein adenosine-3; C9JBJ1_HUMAN Trifunctional purine biosynthetic protein adenosine-3 (Fragment); H7C366_HUMAN Trifunctional purine biosynthetic protein adenosine-3 (Fragment); C9JTV6_HUMAN Trifunctional purine biosynthetic protein adenosine-3 (Fragment); F8WD69_HUMAN Trifunctional purine biosynthetic protein adenosine-3	Unmodified	0	0	0	0	240490	0	0	0	0	0	0	0	483310	0	0	0	1061700	229850
AFTPFSGPK	PEPD; PEPD; PEPD	P12955; A0A494C165; K7ES25	PEPD_HUMAN Xaa-Pro dipeptidase; A0A494C165_HUMAN Xaa-Pro dipeptidase (Fragment); K7ES25_HUMAN Xaa-Pro dipeptidase (Fragment)	Unmodified	0	0	0	0	1937700	0	857330	1359400	259500	646370	0	1283200	0	336320	74513	0	3087500	1503600
AFTSTLEK	KIAA2013	Q8IYS2	K2013_HUMAN Uncharacterized protein KIAA2013	Unmodified	45872	23757	87059	44714	0	0	0	20831	15044000	2816500	94925	1786000	0	0	50266	44269	77156	259640
AFTTTLNLLPYHK	NRDC; NRDC; NRDC	O43847; G3V1R5; H0Y5G9	NRDC_HUMAN Nardilysin; G3V1R5_HUMAN Nardilysin; H0Y5G9_HUMAN Nardilysin (Fragment)	Unmodified	0	0	0	0	0	0	0	0	763160	0	0	1742800	0	0	0	0	192450	0
AFTYINLDK	TFRC; TFRC	P02786; G3V0E5	TFR1_HUMAN Transferrin receptor protein 1; G3V0E5_HUMAN Transferrin receptor protein 1	Unmodified	2559300	4688400	0	1279500	0	0	1170600	0	3067300	1827500	0	2171700	463020	734070	0	0	318770	0
AFVAIGDYNGHVGLGVK	RPS2; RPS2; RPS2; RPS2; RPS2; RPS2	P15880; E9PPT0; H0YEN5; I3L404; E9PMM9; E9PM36	RS2_HUMAN 40S ribosomal protein S2; E9PPT0_HUMAN 40S ribosomal protein S2; H0YEN5_HUMAN 40S ribosomal protein S2 (Fragment); I3L404_HUMAN 40S ribosomal protein S2 (Fragment); E9PMM9_HUMAN 40S ribosomal protein S2 (Fragment); E9PM36_HUMAN 40S ribosomal protein S2	Unmodified	4386400	3123100	2602400	2620800	0	0	5858800	102790	1455100	628130	2964700	62417000	21671	0	3196300	2567900	224870	1561900
AFVDFLSDEIKEER	C1QBP	Q07021	C1QBP_HUMAN Complement component 1 Q subcomponent-binding protein, mitochondrial	Unmodified	0	0	0	0	0	0	0	0	4182100	0	2032000	0	0	0	0	0	64264	0
AFVDFLSDEIKEERK	C1QBP	Q07021	C1QBP_HUMAN Complement component 1 Q subcomponent-binding protein, mitochondrial	Unmodified	0	0	0	196260	3757900	0	1309100	0	25408000	1915000	2856300	1938900	2973500	1864300	0	124460	0	455250
AFVDNYKVALETAEK	ABR; ABR; ABR; ABR; ABR; ABR	Q12979; A0A0G2JQ41; A0A0G2JRJ1; A0A1C7CYZ0; I3L2P5; I3L3W0	ABR_HUMAN Active breakpoint cluster region-related protein; A0A0G2JQ41_HUMAN Active breakpoint cluster region-related protein (Fragment); A0A0G2JRJ1_HUMAN Active breakpoint cluster region-related protein (Fragment); A0A1C7CYZ0_HUMAN Active breakpoint cluster region-related protein; I3L2P5_HUMAN Active breakpoint cluster region-related protein (Fragment); I3L3W0_HUMAN Active breakpoint cluster reg…	Unmodified	0	2480700	700590	0	188380	0	147520	76372	0	0	0	424300	80353	0	283490	251310	989970	465200
AFVEAQNK	PREP	P48147	PPCE_HUMAN Prolyl endopeptidase	Unmodified	0	0	0	0	0	0	0	0	0	0	0	1560700	0	0	0	0	0	0
AFVELTK	PGM3; PGM3; PGM3; PGM3; PGM3; PGM3; PGM3; PGM3; PGM3; PGM3	O95394; J3KN95; A0A494C099; D6RIS6; A0A494C1Q4; H0Y987; A0A494C1E2; A0A087WT27; A0A494C163; A0A494C0G1	AGM1_HUMAN Phosphoacetylglucosamine mutase; J3KN95_HUMAN Acetylglucosamine phosphomutase; A0A494C099_HUMAN Phosphoacetylglucosamine mutase; D6RIS6_HUMAN Phosphoacetylglucosamine mutase (Fragment); A0A494C1Q4_HUMAN Acetylglucosamine phosphomutase (Fragment); H0Y987_HUMAN Phosphoacetylglucosamine mutase; A0A494C1E2_HUMAN Phosphoacetylglucosamine mutase; A0A087WT27_HUMAN Acetylglucosamine phosphomut…	Unmodified	136030	16664	65489	132600	841570	199130	62590	374740	237750	299350	143800	1349300	1857100	1447400	0	118680	959240	1362400
AFVENYPQFKK	VPS45; VPS45; VPS45; VPS45; VPS45; VPS45; VPS45	Q9NRW7; A0A2R8YD95; A0A087WU65; A0A2R8YF01; A0A1B0GXI6; A0A2R8YEX8; A0A2R8YE10	VPS45_HUMAN Vacuolar protein sorting-associated protein 45; A0A2R8YD95_HUMAN Vacuolar protein sorting-associated protein 45; A0A087WU65_HUMAN Vacuolar protein sorting-associated protein 45; A0A2R8YF01_HUMAN Vacuolar protein sorting-associated protein 45; A0A1B0GXI6_HUMAN Vacuolar protein sorting-associated protein 45 (Fragment); A0A2R8YEX8_HUMAN Vacuolar protein sorting-associated protein 45 (Fra…	Unmodified	152500	219380	113360	134750	694750	98964	304320	133200	253230	151390	0	757490	533470	340480	125170	111160	90420	187710
AFVHWYVGEGMEEGEFSEAR	TUBA3C; TUBA1A; TUBA4A; TUBA1C; TUBA3D; TUBA3E; TUBA8; TUBA1B; TUBA8; TUBA1C	P0DPH7; Q71U36; P68366; Q9BQE3; P0DPH8; Q6PEY2; Q9NY65; P68363; C9J2C0; F5H5D3	TBA3C_HUMAN Tubulin alpha-3C chain; TBA1A_HUMAN Tubulin alpha-1A chain; TBA4A_HUMAN Tubulin alpha-4A chain; TBA1C_HUMAN Tubulin alpha-1C chain; TBA3D_HUMAN Tubulin alpha-3D chain; TBA3E_HUMAN Tubulin alpha-3E chain; TBA8_HUMAN Tubulin alpha-8 chain; TBA1B_HUMAN Tubulin alpha-1B chain; C9J2C0_HUMAN Tubulin alpha chain (Fragment); F5H5D3_HUMAN Tubulin alpha chain	Oxidation (M)	480720	447960	259710	66339	1623200	0	1310700	0	202050	467670	0	7899000	0	0	1602900	1616800	289330	2381500
AFVPPLAEDLLAR	ARAP1; ARAP1; ARAP1; ARAP1; ARAP1	Q96P48; F8WBT0; A0A0A0MSJ2; E7EU13; F5GWN4	ARAP1_HUMAN Arf-GAP with Rho-GAP domain, ANK repeat and PH domain-containing protein 1; F8WBT0_HUMAN Arf-GAP with Rho-GAP domain, ANK repeat and PH domain-containing protein 1 (Fragment); A0A0A0MSJ2_HUMAN Arf-GAP with Rho-GAP domain, ANK repeat and PH domain-containing protein 1; E7EU13_HUMAN Arf-GAP with Rho-GAP domain, ANK repeat and PH domain-containing protein 1; F5GWN4_HUMAN Arf-GAP with Rho…	Unmodified	0	0	0	0	0	0	0	0	0	0	0	344400	0	0	0	0	0	0
AFVRDPAPTKPLVLSLHGWTGTGK	TOR2A; TOR2A	Q8N2E6; Q5JU69	TOR2X_HUMAN Prosalusin; TOR2A_HUMAN Torsin-2A	Unmodified	0	0	0	0	0	0	0	0	1382800	1210100	0	0	0	0	0	0	0	0
AFVRPSGTEDVVR	PGM3; PGM3; PGM3; PGM3; PGM3; PGM3; PGM3; PGM3	O95394; J3KN95; H0Y8I3; A0A494C1Q4; H0Y987; A0A494C1E2; A0A087WT27; A0A494C0G1	AGM1_HUMAN Phosphoacetylglucosamine mutase; J3KN95_HUMAN Acetylglucosamine phosphomutase; H0Y8I3_HUMAN Phosphoacetylglucosamine mutase (Fragment); A0A494C1Q4_HUMAN Acetylglucosamine phosphomutase (Fragment); H0Y987_HUMAN Phosphoacetylglucosamine mutase; A0A494C1E2_HUMAN Phosphoacetylglucosamine mutase; A0A087WT27_HUMAN Acetylglucosamine phosphomutase; A0A494C0G1_HUMAN Phosphoacetylglucosamine mut…	Unmodified	242380	0	115010	0	0	0	26164	0	635410	59686	96233	2562000	0	66463	578590	630980	0	56637
AFVRRDWDNSGPFCGTISSK	PALS2; PALS2; PALS2	Q9NZW5; B8ZZG1; C9J4Q3	PALS2_HUMAN Protein PALS2; B8ZZG1_HUMAN Membrane protein, palmitoylated 6 (MAGUK p55 subfamily member 6), isoform CRA_a; C9J4Q3_HUMAN Protein-associated with LIN7 2, MAGUK family member (Fragment)	Unmodified	0	0	0	0	1778100	0	0	0	0	0	181460	0	0	0	0	0	366460	792510
AFVYLSNLLYPVPLVHR	KIF1A; KIF1A; KIF1A; KIF1A; KIF1A; KIF1A; KIF1A; KIF1A; KIF1A	Q12756; A0A3F2YNW9; A0A3B3IUA1; A0A3B3IU40; A0A3B3IT28; A0A3B3ITK3; A0A3B3ITW6; A0A3B3ITF7; A0A3B3ITE5	KIF1A_HUMAN Kinesin-like protein KIF1A; A0A3F2YNW9_HUMAN Kinesin-like protein KIF1A; A0A3B3IUA1_HUMAN Kinesin-like protein KIF1A; A0A3B3IU40_HUMAN Kinesin-like protein KIF1A; A0A3B3IT28_HUMAN Kinesin-like protein KIF1A; A0A3B3ITK3_HUMAN Kinesin-like protein KIF1A (Fragment); A0A3B3ITW6_HUMAN Kinesin-like protein KIF1A; A0A3B3ITF7_HUMAN Kinesin-like protein KIF1A; A0A3B3ITE5_HUMAN Kinesin-like pro…	Unmodified	0	0	0	0	0	0	0	0	209110	0	0	212270	0	0	88940	64349	0	0
AFYAELYHIISSNLEK	PSME2; PSME2; PSME2	Q9UL46; A0A087X1Z3; H0YM70	PSME2_HUMAN Proteasome activator complex subunit 2; A0A087X1Z3_HUMAN Proteasome activator complex subunit 2; H0YM70_HUMAN Proteasome activator complex subunit 2	Unmodified	171570	198510	0	359620	828850	0	0	0	90436	428890	18732	730290	852560	0	0	0	263840	935140
AFYAPVHADDLREGAQYLMQAAGLGR	SLC12A2; SLC12A2	P55011; G3XAL9	S12A2_HUMAN Solute carrier family 12 member 2; G3XAL9_HUMAN Solute carrier family 12 (Sodium/potassium/chloride transporters), member 2, isoform CRA_a	Unmodified	0	0	0	329400	0	0	0	0	398200	0	0	0	0	0	0	0	0	0
AFYNNVLGEYEEYITK	OAT	P04181	OAT_HUMAN Ornithine aminotransferase, mitochondrial	Unmodified	0	0	0	0	0	0	0	0	538950	301250	0	0	0	20574	0	0	0	0
AFYPEEISSMVLTK	HSPA1L; HSPA1A; HSPA1B; HSPA1L; HSPA1B	P34931; P0DMV8; P0DMV9; Q53FA3; A0A0G2JIW1	HS71L_HUMAN Heat shock 70 kDa protein 1-like; HS71A_HUMAN Heat shock 70 kDa protein 1A; HS71B_HUMAN Heat shock 70 kDa protein 1B; Q53FA3_HUMAN HSPA1L (Fragment); A0A0G2JIW1_HUMAN Heat shock 70 kDa protein 1B	Oxidation (M)	12618000	8179000	2707700	9439000	17020000	2021600	8960000	2661400	12627000	14163000	2716500	10156000	26101000	12243000	4268600	3301400	8263400	8435800
AFYPEEISSMVLTK	HSPA1L; HSPA1A; HSPA1B; HSPA1L; HSPA1B	P34931; P0DMV8; P0DMV9; Q53FA3; A0A0G2JIW1	HS71L_HUMAN Heat shock 70 kDa protein 1-like; HS71A_HUMAN Heat shock 70 kDa protein 1A; HS71B_HUMAN Heat shock 70 kDa protein 1B; Q53FA3_HUMAN HSPA1L (Fragment); A0A0G2JIW1_HUMAN Heat shock 70 kDa protein 1B	Unmodified	1996300	486120	104390	423750	20686000	0	4625000	67043	42220000	13321000	0	1663000	8725600	1292700	528480	130880	2601800	5731600
AGAAERELPLYR	ENO2	P09104	ENOG_HUMAN Gamma-enolase	Unmodified	0	0	0	0	888410	0	386370	303760	3566500	1861300	0	1543500	0	0	0	0	1773500	2561300
AGAAGALPAQR	NXPH4	O95158	NXPH4_HUMAN Neurexophilin-4	Unmodified	0	0	0	0	0	0	0	0	968990	120630	156900	0	0	0	0	0	0	0
AGAAGGPEEEAEKPVK	PCNP	Q8WW12	PCNP_HUMAN PEST proteolytic signal-containing nuclear protein	Unmodified	0	0	152880	43301	30626	64411	0	0	923970	155740	257640	0	141150	58257	0	17880	52836	48249
AGAAGTAEATAR	BCAM; BCAM; BCAM	P50895; A0A087WXM8; K7ENU8	BCAM_HUMAN Basal cell adhesion molecule; A0A087WXM8_HUMAN Basal cell adhesion molecule; K7ENU8_HUMAN Basal cell adhesion molecule (Fragment)	Unmodified	0	2589400	0	0	44957	0	0	0	716650	0	0	0	0	0	0	0	0	0
AGAALVGVLVAEAGPEDAVAPGLR	C2orf72	A6NCS6	CB072_HUMAN Uncharacterized protein C2orf72	Unmodified	0	0	0	0	0	0	0	0	0	0	0	0	0	0	486430	310370	0	0
AGAAPVAPEK	ARHGEF2; ARHGEF2; ARHGEF2; ARHGEF2; ARHGEF2	Q92974; V9GYM8; Q5VY93; V9GYF0; A0A5F9ZI21	ARHG2_HUMAN Rho guanine nucleotide exchange factor 2; V9GYM8_HUMAN Guanine nucleotide exchange factor H1; Q5VY93_HUMAN Rho guanine nucleotide exchange factor 2; V9GYF0_HUMAN Rho guanine nucleotide exchange factor 2 (Fragment); A0A5F9ZI21_HUMAN Guanine nucleotide exchange factor H1	Unmodified	76500	65377	0	0	0	0	0	0	218130	14828	33353	1216100	0	0	16291	35368	0	0
AGADEERAETAR	CCT2; CCT2; CCT2	P78371; F5GWF6; F8VQ14	TCPB_HUMAN T-complex protein 1 subunit beta; F5GWF6_HUMAN CCT-beta; F8VQ14_HUMAN CCT-beta	Unmodified	212810	131060	351800	280550	0	1248500	71206	1988100	1559600	66884	95209	7835500	712140	147500	311140	223460	95685	410130
AGADEERAETARLTSFIGAIAIGDLVK	CCT2; CCT2; CCT2	P78371; F5GWF6; F8VQ14	TCPB_HUMAN T-complex protein 1 subunit beta; F5GWF6_HUMAN CCT-beta; F8VQ14_HUMAN CCT-beta	Unmodified	0	0	0	0	13476000	1729100	6829800	0	0	3594600	0	0	12529000	13477000	0	0	5657200	14613000
AGAEGFVR	HTATIP2	Q9BUP3	HTAI2_HUMAN Oxidoreductase HTATIP2	Unmodified	96577	55015	181930	229390	0	0	0	0	1161600	50222	0	716700	0	20045	0	271770	0	0
AGAEGFVRVDRDYVLK	HTATIP2	Q9BUP3	HTAI2_HUMAN Oxidoreductase HTATIP2	Unmodified	0	0	0	0	5433900	778630	1917700	398390	11795000	3831000	231100	316580	0	0	0	0	1010300	1292300
AGAFEHLPSLR	TPBG	Q13641	TPBG_HUMAN Trophoblast glycoprotein	Unmodified	0	0	0	0	0	0	0	0	0	0	0	2867700	0	0	0	0	0	0
AGAGGGNDIQWCFSQVK	PPP2R2A; PPP2R2A; PPP2R2A; PPP2R2A	P63151; E5RIY1; E5RJV2; E5RHQ2	2ABA_HUMAN Serine/threonine-protein phosphatase 2A 55 kDa regulatory subunit B alpha isoform; E5RIY1_HUMAN Serine/threonine-protein phosphatase 2A 55 kDa regulatory subunit B alpha isoform; E5RJV2_HUMAN Serine/threonine-protein phosphatase 2A 55 kDa regulatory subunit B alpha isoform; E5RHQ2_HUMAN Serine/threonine-protein phosphatase 2A 55 kDa regulatory subunit B alpha isoform	Acetyl (Protein N-term)	0	0	0	0	712260	0	66006	0	0	0	0	589370	562860	461200	0	0	1049000	813610
AGAGLSSLCLVLSTRPHS	DDAH2	O95865	DDAH2_HUMAN N(G),N(G)-dimethylarginine dimethylaminohydrolase 2	Unmodified	372720	0	0	0	4482600	429420	0	0	1753100	0	454160	710400	414160	373060	0	0	8199900	8826700
AGAGSATLSMAYAGAR	MDH2; MDH2	P40926; G3XAL0	MDHM_HUMAN Malate dehydrogenase, mitochondrial; G3XAL0_HUMAN Malate dehydrogenase	Unmodified	0	0	0	0	1398600	196040	1111800	223560	20507000	5889800	468500	226760	1543800	816080	0	0	355620	798450
AGAGSATLSMAYAGAR	MDH2; MDH2	P40926; G3XAL0	MDHM_HUMAN Malate dehydrogenase, mitochondrial; G3XAL0_HUMAN Malate dehydrogenase	Oxidation (M)	0	0	0	0	0	0	460340	33953	4046700	2123100	0	0	567330	255160	107330	0	0	0
AGAGVPGEQPVDLNLPLEAPPISK	AHNAK2	Q8IVF2	AHNK2_HUMAN Protein AHNAK2	Unmodified	0	0	0	0	8013600	1341300	0	0	0	0	0	0	0	0	0	0	1892800	4786400
AGAHLQGGAK	GAPDH; GAPDH	P04406; E7EUT5	G3P_HUMAN Glyceraldehyde-3-phosphate dehydrogenase; E7EUT5_HUMAN Glyceraldehyde-3-phosphate dehydrogenase	Unmodified	0	0	0	0	0	0	0	0	0	0	0	0	0	0	0	0	0	0
AGAHLQGGAKRVIISAPSADAPMFVMGVNHEK	GAPDH; GAPDH	P04406; E7EUT5	G3P_HUMAN Glyceraldehyde-3-phosphate dehydrogenase; E7EUT5_HUMAN Glyceraldehyde-3-phosphate dehydrogenase	2 Oxidation (M)	0	0	0	0	0	0	0	0	0	0	0	0	0	0	0	0	859870	0
AGAHLQGGAKRVIISAPSADAPMFVMGVNHEK	GAPDH; GAPDH	P04406; E7EUT5	G3P_HUMAN Glyceraldehyde-3-phosphate dehydrogenase; E7EUT5_HUMAN Glyceraldehyde-3-phosphate dehydrogenase	Oxidation (M)	0	0	0	0	0	0	0	0	0	0	0	0	0	0	0	0	1843200	887500
AGAHLQGGAKRVIISAPSADAPMFVMGVNHEK	GAPDH; GAPDH	P04406; E7EUT5	G3P_HUMAN Glyceraldehyde-3-phosphate dehydrogenase; E7EUT5_HUMAN Glyceraldehyde-3-phosphate dehydrogenase	Unmodified	0	0	0	289050	0	0	0	0	0	0	0	0	0	0	193420	0	777850	564840
AGAIAPCEVTVPAQNTGLGPEK	RPLP0; RPLP0P6; RPLP0; RPLP0; RPLP0; RPLP0; RPLP0; RPLP0; RPLP0	P05388; Q8NHW5; F8VRK7; F8VW21; F8VPE8; F8VU65; G3V210; F8VQY6; F8VWS0	RLA0_HUMAN 60S acidic ribosomal protein P0; RLA0L_HUMAN 60S acidic ribosomal protein P0-like; F8VRK7_HUMAN 60S acidic ribosomal protein P0; F8VW21_HUMAN 60S acidic ribosomal protein P0 (Fragment); F8VPE8_HUMAN 60S acidic ribosomal protein P0 (Fragment); F8VU65_HUMAN 60S acidic ribosomal protein P0 (Fragment); G3V210_HUMAN 60S acidic ribosomal protein P0; F8VQY6_HUMAN 60S acidic ribosomal protein …	Unmodified	0	0	0	19984000	1021200	0	0	413580	1730100	835540	3045500	52853000	2728200	2852300	0	0	0	2499600
AGAISASGPELQGAGHSK	AHNAK	Q09666	AHNK_HUMAN Neuroblast differentiation-associated protein AHNAK	Unmodified	0	0	0	0	2237400	492310	0	0	0	0	0	119390	0	0	142420	0	377660	635780
AGAISASGPELQGAGHSKLQVTMPGIK	AHNAK	Q09666	AHNK_HUMAN Neuroblast differentiation-associated protein AHNAK	Unmodified	0	0	0	0	911910	0	0	0	0	0	0	0	0	0	0	0	343000	0
AGAKPDQIGIITPYEGQR	UPF1	Q92900	RENT1_HUMAN Regulator of nonsense transcripts 1	Unmodified	2340100	452300	0	0	0	0	0	0	0	0	0	0	0	0	213080	173390	0	0
AGALQCSPSDAYTKK	TLN1	Q9Y490	TLN1_HUMAN Talin-1	Unmodified	221480	162780	158300	1015600	5169200	792590	3953800	1795800	405550	660480	210360	1336500	2965900	4812200	277510	576720	2922500	2341200
AGARKVIGIECSSISDYAVK	PRMT1; PRMT1; PRMT1; PRMT1; PRMT1; PRMT1; PRMT1	Q99873; E9PKG1; E9PNR9; H0YDE4; E9PQ98; E9PMW9; E9PIX6	ANM1_HUMAN Protein arginine N-methyltransferase 1; E9PKG1_HUMAN Protein arginine N-methyltransferase 1; E9PNR9_HUMAN Protein arginine N-methyltransferase 1 (Fragment); H0YDE4_HUMAN Protein arginine N-methyltransferase 1 (Fragment); E9PQ98_HUMAN Protein arginine N-methyltransferase 1 (Fragment); E9PMW9_HUMAN Protein arginine N-methyltransferase 1 (Fragment); E9PIX6_HUMAN Protein arginine N-methylt…	Unmodified	0	0	0	0	0	0	263050	99297	0	0	0	0	0	0	0	0	481670	0
AGASCPSGGHVADIYLANINK	SRGAP2; SRGAP2; SRGAP2	O75044; Q5VZB4; B7ZM87	SRGP2_HUMAN SLIT-ROBO Rho GTPase-activating protein 2; Q5VZB4_HUMAN SLIT-ROBO Rho GTPase-activating protein 2 (Fragment); B7ZM87_HUMAN SLIT-ROBO Rho GTPase-activating protein 2	Unmodified	0	0	0	267120	1014400	217200	0	0	0	0	0	801120	720380	395670	0	186470	223690	283160
AGASLWGGLR	ITGA5	P08648	ITA5_HUMAN Integrin alpha-5	Unmodified	687110	817980	714590	956310	2935700	1036000	0	0	0	0	0	0	421580	145800	1966900	1538800	1203400	873410
AGATSEGVLANFFNSLLSK	DYNC1LI1; DYNC1LI1	Q9Y6G9; E9PHI6	DC1L1_HUMAN Cytoplasmic dynein 1 light intermediate chain 1; E9PHI6_HUMAN Dynein light intermediate chain	Unmodified	0	0	0	0	0	0	0	0	0	0	0	0	186910	140900	0	0	0	0
AGATSEGVLANFFNSLLSKK	DYNC1LI1; DYNC1LI1	Q9Y6G9; E9PHI6	DC1L1_HUMAN Cytoplasmic dynein 1 light intermediate chain 1; E9PHI6_HUMAN Dynein light intermediate chain	Unmodified	0	0	0	0	0	0	0	0	81155	143320	0	3929600	378170	275810	0	0	0	508420
AGAVAERLWSNK	HEXA; HEXA; N/A; HEXA	P06865; H3BP20; A0A087WUJ7; H3BS10	HEXA_HUMAN Beta-hexosaminidase subunit alpha; H3BP20_HUMAN Beta-hexosaminidase; A0A087WUJ7_HUMAN Beta-N-acetylhexosaminidase; H3BS10_HUMAN Beta-hexosaminidase	Unmodified	0	0	0	0	0	0	15430	0	579790	115490	275970	0	68730	0	0	0	0	0
AGAVAERLWSNKLTSDLTFAYER	HEXA; HEXA; N/A; HEXA	P06865; H3BP20; A0A087WUJ7; H3BS10	HEXA_HUMAN Beta-hexosaminidase subunit alpha; H3BP20_HUMAN Beta-hexosaminidase; A0A087WUJ7_HUMAN Beta-N-acetylhexosaminidase; H3BS10_HUMAN Beta-hexosaminidase	Unmodified	0	0	0	0	0	0	0	0	0	303070	0	0	0	0	0	0	0	0
AGAVEKGVPLYR	ENO1; ENO1; ENO1; ENO1	P06733; K7EM90; A0A2R8YEM5; A0A2R8Y6G6	ENOA_HUMAN Alpha-enolase; K7EM90_HUMAN 2-phospho-D-glycerate hydro-lyase (Fragment); A0A2R8YEM5_HUMAN 2-phospho-D-glycerate hydro-lyase (Fragment); A0A2R8Y6G6_HUMAN 2-phospho-D-glycerate hydro-lyase	Unmodified	0	0	0	0	356500	64470	0	81898	115600	80487	0	834340	0	0	0	0	908990	208020
AGAVGAHLPASGLDIFGDLK	SEC11C; SEC11C; SEC11C; SEC11C	Q9BY50; K7EJQ7; B4DI03; A0A0A0MR04	SC11C_HUMAN Signal peptidase complex catalytic subunit SEC11C; K7EJQ7_HUMAN Signal peptidase complex catalytic subunit SEC11; B4DI03_HUMAN Signal peptidase complex catalytic subunit SEC11; A0A0A0MR04_HUMAN Signal peptidase complex catalytic subunit SEC11C	Unmodified	0	0	0	0	0	0	0	0	2073800	0	610600	0	93224	85815	0	0	0	0
AGAVGAHLPASGLDIFGDLKK	SEC11C; SEC11C; SEC11C; SEC11C	Q9BY50; K7EJQ7; B4DI03; A0A0A0MR04	SC11C_HUMAN Signal peptidase complex catalytic subunit SEC11C; K7EJQ7_HUMAN Signal peptidase complex catalytic subunit SEC11; B4DI03_HUMAN Signal peptidase complex catalytic subunit SEC11; A0A0A0MR04_HUMAN Signal peptidase complex catalytic subunit SEC11C	Unmodified	0	0	0	0	0	0	0	0	3209000	417190	556370	0	0	0	0	0	0	0
AGAVLGRTLGVHPDDDLLFTVFSK	PLXNA4	Q9HCM2	PLXA4_HUMAN Plexin-A4	Unmodified	438730	903120	0	0	0	0	762560	0	0	0	0	0	0	0	0	0	0	0
AGAVNPTVK	DPP4; DPP4; DPP4; DPP4	P27487; A0A7I2V2X8; A0A7I2V2I2; A0A7I2V2R5	DPP4_HUMAN Dipeptidyl peptidase 4; A0A7I2V2X8_HUMAN Dipeptidyl peptidase 4; A0A7I2V2I2_HUMAN Dipeptidyl-peptidase IV; A0A7I2V2R5_HUMAN Dipeptidyl peptidase 4	Unmodified	800610	612660	13126000	12327000	754200	99427	61637	80887	1371300	66883	0	657390	380270	0	11660000	6037500	4891800	3953700
AGAWELR	DLL3	Q9NYJ7	DLL3_HUMAN Delta-like protein 3	Unmodified	0	0	0	0	0	0	0	0	1597000	0	0	0	0	0	0	0	82407	0
AGAYDFPSPEWDTVTPEAK	CAMK2D; CAMK2G; CAMK2A; CAMK2B; CAMK2A; CAMK2D; CAMK2B; CAMK2A; CAMK2D; CAMK2G; CAMK2A; CAMK2A; CAMK2A; CAMK2A; CAMK2D; CAMK2G; CAMK2G; CAMK2A; CAMK2D; CAMK2A; CAMK2G	Q13557; Q13555; Q9UQM7; Q13554; A0A5F9ZH21; E9PF82; H7BXS4; A0A5K1VW76; E9PBG7; A0A2Q3DQE3; A0A5F9ZHY2; A0A5F9ZH50; D6RFJ0; A0A5F9ZHM9; D6R938; Q8WU40; H0Y6G2; A0A5F9ZH90; H0Y9C2; A0A5F9ZHR5; Q5SWX3	KCC2D_HUMAN Calcium/calmodulin-dependent protein kinase type II subunit delta; KCC2G_HUMAN Calcium/calmodulin-dependent protein kinase type II subunit gamma; KCC2A_HUMAN Calcium/calmodulin-dependent protein kinase type II subunit alpha; KCC2B_HUMAN Calcium/calmodulin-dependent protein kinase type II subunit beta; A0A5F9ZH21_HUMAN Calcium/calmodulin-dependent protein kinase; E9PF82_HUMAN Calcium/c…	Unmodified	56863	46216	0	0	0	0	45935	55438	302270	79634	0	214700	0	0	0	0	0	0
AGCECLNESDEHGFDNCLRK	TXNL1; TXNL1	O43396; K7ER96	TXNL1_HUMAN Thioredoxin-like protein 1; K7ER96_HUMAN Thioredoxin-like protein 1 (Fragment)	Unmodified	0	0	0	40161	0	0	0	0	0	0	0	925790	0	21542	0	0	238390	0
AGCSNIAYPR	SLC5A3	P53794	SC5A3_HUMAN Sodium/myo-inositol cotransporter	Unmodified	0	0	0	0	0	0	0	0	0	34592	0	383880	0	0	0	791530	0	0
AGCSPEHGFCEQPGECR	DLL3	Q9NYJ7	DLL3_HUMAN Delta-like protein 3	Unmodified	0	0	0	0	0	0	0	0	559010	0	0	0	0	0	0	0	0	0
AGDAGIFVSR	SCRIB; SCRIB; SCRIB; SCRIB; SCRIB; SCRIB	Q14160; A0A0G2JPP5; A0A0G2JMS7; A0A669KAX5; A0A669KB89; A0A0G2JNZ2	SCRIB_HUMAN Protein scribble homolog; A0A0G2JPP5_HUMAN Protein scribble homolog; A0A0G2JMS7_HUMAN Protein scribble homolog; A0A669KAX5_HUMAN Protein scribble homolog (Fragment); A0A669KB89_HUMAN Protein scribble homolog; A0A0G2JNZ2_HUMAN Protein scribble homolog	Unmodified	0	0	0	0	0	0	0	0	0	0	0	1368900	0	0	0	0	0	0
AGDEFVEK	HADH; HADH; HADH; HADH; HADH; HADH; HADH; HADH; HADH; HADH	Q16836; A0A1W2PQ55; A0A1W2PP40; A0A1W2PQC2; A0A1W2PQV5; E9PF18; A0A0A0MSE2; A0A0D9SFP2; A0A1W2PNM1; A0A1W2PRT2	HCDH_HUMAN Hydroxyacyl-coenzyme A dehydrogenase, mitochondrial; A0A1W2PQ55_HUMAN Hydroxyacyl-coenzyme A dehydrogenase, mitochondrial (Fragment); A0A1W2PP40_HUMAN Hydroxyacyl-coenzyme A dehydrogenase, mitochondrial; A0A1W2PQC2_HUMAN Hydroxyacyl-coenzyme A dehydrogenase, mitochondrial (Fragment); A0A1W2PQV5_HUMAN Hydroxyacyl-coenzyme A dehydrogenase, mitochondrial; E9PF18_HUMAN Hydroxyacyl-coenzyme…	Unmodified	867030	0	0	0	344430	2726700	921100	310950	3391200	104790	20406	232400	281440	91498	364190	458780	0	0
AGDEIDEPSERER	ZNF512; ZNF512	Q96ME7; G3XAG1	ZN512_HUMAN Zinc finger protein 512; G3XAG1_HUMAN Zinc finger protein 512	Unmodified	337440	262550	0	0	0	0	0	0	0	0	0	0	0	0	0	0	0	0
AGDELTKLGEEDEQGWCR	PACSIN1; PACSIN1	Q9BY11; F6U236	PACN1_HUMAN Protein kinase C and casein kinase substrate in neurons protein 1; F6U236_HUMAN Protein kinase C and casein kinase substrate in neurons protein 1	Unmodified	4454800	4223800	110370	245670	0	0	0	0	49612	0	0	0	52707	0	751660	492220	0	0
AGDELTKMEDEDEQGWCK	PACSIN2	Q9UNF0	PACN2_HUMAN Protein kinase C and casein kinase substrate in neurons protein 2	Unmodified	10063000	6180600	3458800	5319400	0	0	0	0	1092800	0	0	677000	1636000	1075000	15715000	7225700	0	0
AGDELTKMEDEDEQGWCK	PACSIN2	Q9UNF0	PACN2_HUMAN Protein kinase C and casein kinase substrate in neurons protein 2	Oxidation (M)	8748600	6219900	2683200	4847700	0	0	0	117910	0	0	81050	444930	1021100	234390	12357000	11002000	0	62102
AGDISCNADINPLK	ITGA2	P17301	ITA2_HUMAN Integrin alpha-2	Unmodified	2227900	681420	1308100	827150	1882000	383290	0	0	0	0	0	0	0	0	2099900	1422100	765740	1513400
AGDKDDITEPAVCALR	JUP	P14923	PLAK_HUMAN Junction plakoglobin	Unmodified	201290	0	1074500	1676400	0	0	0	0	1731900	0	484620	4363600	0	0	3023900	2352600	0	0
AGDKPHMQTYEVDLNK	SDHB; SDHB	P21912; A0A087WWT1	SDHB_HUMAN Succinate dehydrogenase [ubiquinone] iron-sulfur subunit, mitochondrial; A0A087WWT1_HUMAN Succinate dehydrogenase [ubiquinone] iron-sulfur subunit, mitochondrial (Fragment)	Unmodified	0	0	0	0	0	0	15267	0	1606800	0	0	0	0	0	0	0	0	0
AGDKPHMQTYEVDLNK	SDHB; SDHB	P21912; A0A087WWT1	SDHB_HUMAN Succinate dehydrogenase [ubiquinone] iron-sulfur subunit, mitochondrial; A0A087WWT1_HUMAN Succinate dehydrogenase [ubiquinone] iron-sulfur subunit, mitochondrial (Fragment)	Oxidation (M)	0	0	0	0	0	0	0	13081	277890	36785	26296	21602	0	0	0	0	0	0
AGDLANELVRHFLIECTPK	TNS3	Q68CZ2	TENS3_HUMAN Tensin-3	Unmodified	0	0	0	0	780590	0	0	0	0	0	0	0	0	0	0	0	970360	490620
AGDLLEDSPK	HDGF	P51858	HDGF_HUMAN Hepatoma-derived growth factor	Unmodified	0	0	0	0	0	0	0	0	0	0	1512200	988440	0	0	0	0	0	0
AGDLRDTGIFLDLMHLK	XRCC6; XRCC6	P12956; B1AHC9	XRCC6_HUMAN X-ray repair cross-complementing protein 6; B1AHC9_HUMAN ATP-dependent DNA helicase 2 subunit 1	Unmodified	0	0	0	0	0	0	0	0	727190	0	498450	314890	0	0	0	0	0	0
AGDMVYIVGHVPPGFFEK	SMPDL3B; SMPDL3B	Q92485; F8VWW8	ASM3B_HUMAN Acid sphingomyelinase-like phosphodiesterase 3b; F8VWW8_HUMAN Acid sphingomyelinase-like phosphodiesterase 3b	Unmodified	0	0	0	0	0	0	0	0	2041800	0	0	0	0	0	0	0	0	0
AGDMVYIVGHVPPGFFEK	SMPDL3B; SMPDL3B	Q92485; F8VWW8	ASM3B_HUMAN Acid sphingomyelinase-like phosphodiesterase 3b; F8VWW8_HUMAN Acid sphingomyelinase-like phosphodiesterase 3b	Oxidation (M)	2095700	5762300	4790800	7995600	927190	0	0	0	1875100	562450	983660	3343400	2769700	1180600	9743100	6022200	163950	0
AGDNILAVLK	ERMP1; ERMP1; ERMP1	Q7Z2K6; A0A0C4DGF0; E7ER77	ERMP1_HUMAN Endoplasmic reticulum metallopeptidase 1; A0A0C4DGF0_HUMAN Endoplasmic reticulum metallopeptidase 1; E7ER77_HUMAN Endoplasmic reticulum metallopeptidase 1	Unmodified	0	0	0	0	0	0	0	0	3871600	244020	0	386580	0	0	0	0	116940	0
AGDPKLPVLYQVER	ACOT8; ACOT8; ACOT8	O14734; E9PJN0; H7C5A7	ACOT8_HUMAN Acyl-coenzyme A thioesterase 8; E9PJN0_HUMAN Acyl-coenzyme A thioesterase 8; H7C5A7_HUMAN Acyl-coenzyme A thioesterase 8 (Fragment)	Unmodified	0	0	0	0	0	0	0	49299	16911000	460800	0	0	0	0	0	0	0	0
AGDPVILYVNK	TM9SF1; TM9SF1; TM9SF1; TM9SF1; TM9SF1; N/A; TM9SF1; TM9SF1	O15321; E9PS99; E9PJM1; E9PL78; E9PQY7; E9PSI1; E9PJC4; E9PMQ9	TM9S1_HUMAN Transmembrane 9 superfamily member 1; E9PS99_HUMAN Transmembrane 9 superfamily member (Fragment); E9PJM1_HUMAN Transmembrane 9 superfamily member; E9PL78_HUMAN Transmembrane 9 superfamily member (Fragment); E9PQY7_HUMAN Transmembrane 9 superfamily member (Fragment); E9PSI1_HUMAN Transmembrane 9 superfamily member; E9PJC4_HUMAN Transmembrane 9 superfamily member (Fragment); E9PMQ9_HUMA…	Unmodified	0	0	0	0	371230	0	0	212400	53896000	8948200	0	1383400	0	0	0	0	0	0
AGDREDITEPAICALR	CTNNB1; CTNNB1; CTNNB1; CTNNB1; CTNNB1; CTNNB1; CTNNB1; CTNNB1; CTNNB1; CTNNB1; CTNNB1; CTNNB1	P35222; A0A2R8Y5Z1; A0A2R8Y5A3; A0A2R8Y543; A0A2R8Y804; A0A2R8Y815; A0A2R8Y6G0; A0A2R8YCH5; B4DGU4; A0A2R8Y7Z0; A0A2R8Y5C3; A0A2R8Y750	CTNB1_HUMAN Catenin beta-1; A0A2R8Y5Z1_HUMAN Catenin beta-1; A0A2R8Y5A3_HUMAN Catenin beta-1; A0A2R8Y543_HUMAN Catenin beta-1; A0A2R8Y804_HUMAN Catenin beta-1; A0A2R8Y815_HUMAN Catenin beta-1 (Fragment); A0A2R8Y6G0_HUMAN Catenin beta-1 (Fragment); A0A2R8YCH5_HUMAN Catenin beta-1 (Fragment); B4DGU4_HUMAN Catenin beta-1; A0A2R8Y7Z0_HUMAN Catenin beta-1; A0A2R8Y5C3_HUMAN Catenin beta-1; A0A2R8Y750_H…	Unmodified	3173400	1206800	2495600	5047100	0	253310	0	0	883850	0	1258200	7815400	0	64801	7293000	10231000	747670	395820
AGDREVQRTMLELLNQLDGFQPNTQVK	PSMC3; PSMC3; PSMC3; PSMC3	P17980; E9PM69; R4GNH3; E9PKD5	PRS6A_HUMAN 26S proteasome regulatory subunit 6A; E9PM69_HUMAN 26S proteasome regulatory subunit 6A; R4GNH3_HUMAN 26S proteasome regulatory subunit 6A; E9PKD5_HUMAN 26S proteasome regulatory subunit 6A (Fragment)	Unmodified	0	0	0	67434	5092000	418500	1654400	0	0	0	0	0	4886600	4675400	0	0	4100800	5613000
AGDRLVEVNGVNVEGETHHQVVQR	SLC9A3R2	Q15599	NHRF2_HUMAN Na(+)/H(+) exchange regulatory cofactor NHE-RF2	Unmodified	0	387630	0	1489500	0	0	0	0	806320	0	0	450300	0	0	505820	527960	0	0
AGDSRNAMNQDMEIGVTPWDPKK	KCNJ5	P48544	KCNJ5_HUMAN G protein-activated inward rectifier potassium channel 4	Oxidation (M)	0	0	0	0	0	0	49422	0	801630	0	0	0	36167	0	0	0	0	0
AGDTGVKLEVNER	HIP1	O00291	HIP1_HUMAN Huntingtin-interacting protein 1	Unmodified	7698300	55801000	14850000	21098000	17858000	4785000	632540	0	10871000	7943100	840520	4393400	35538000	3493900	15647000	12659000	2316800	8136800
AGDTLSGTCLLIANKR	CARM1	Q86X55	CARM1_HUMAN Histone-arginine methyltransferase CARM1	Unmodified	235640	0	0	0	252180	0	0	0	0	0	0	1655000	186420	0	0	0	0	0
AGDTTKFDVEVLK	INF2; INF2; INF2; INF2; INF2; INF2; INF2; INF2; INF2; INF2; INF2; INF2; INF2; INF2; INF2; INF2; INF2; INF2; INF2	Q27J81; A0A6Q8PF44; A0A6Q8PFW4; A0A6Q8PGN3; A0A6Q8PFB9; A0A6Q8PGU8; A0A6Q8PH59; A0A6Q8PH63; A0A6Q8PHA2; A0A6Q8PF29; A0A6Q8PHG2; A0A6Q8PH71; A0A6Q8PGC7; A0A087X118; A0A6Q8PGY8; A0A0A0MQU1; A0A6Q8PFN5; A0A6Q8PH25; A0A6Q8PHS8	INF2_HUMAN Inverted formin-2; A0A6Q8PF44_HUMAN Inverted formin-2; A0A6Q8PFW4_HUMAN Inverted formin-2 (Fragment); A0A6Q8PGN3_HUMAN Inverted formin-2; A0A6Q8PFB9_HUMAN Inverted formin-2; A0A6Q8PGU8_HUMAN Inverted formin-2; A0A6Q8PH59_HUMAN Inverted formin-2; A0A6Q8PH63_HUMAN Inverted formin-2; A0A6Q8PHA2_HUMAN Inverted formin-2; A0A6Q8PF29_HUMAN Inverted formin-2; A0A6Q8PHG2_HUMAN Inverted formin-2…	Unmodified	0	0	0	0	0	0	152830	0	661940	308560	338960	3484400	0	1692700	0	167530	0	0
AGDTVIPLYIPQCGECK	ADH5; ADH5	P11766; D6RFE4	ADHX_HUMAN Alcohol dehydrogenase class-3; D6RFE4_HUMAN Alcohol dehydrogenase class-3	Unmodified	0	0	1218100	313040	3920500	176140	188550	435190	0	136820	1286700	6599600	409780	332690	57224	82042	629160	2667900
AGEAGKLEEVMQELR	CORO1B	Q9BR76	COR1B_HUMAN Coronin-1B	Unmodified	1003000	655310	0	1349700	719540	0	0	0	2561500	150500	1280400	2696400	951250	0	2852900	867650	209510	0
AGEARPGPTAESASGPSEDPSVNFLK	SQSTM1; SQSTM1; SQSTM1	Q13501; E9PFW8; E7EMC7	SQSTM_HUMAN Sequestosome-1; E9PFW8_HUMAN Sequestosome-1 (Fragment); E7EMC7_HUMAN Sequestosome-1	Unmodified	1992500	2540100	4271700	6079700	7629800	385380	1226500	370220	23897000	579930	0	1954300	3909900	443020	2081600	1769900	2189300	4985900
AGEDAVWVLDSGSVR	QSOX2	Q6ZRP7	QSOX2_HUMAN Sulfhydryl oxidase 2	Unmodified	0	0	0	0	0	357230	0	0	23701000	1433200	0	675010	0	0	0	0	0	649870
AGEDPYRQHAFNQLESDK	GALNT16	Q8N428	GLT16_HUMAN Polypeptide N-acetylgalactosaminyltransferase 16	Unmodified	0	0	0	0	0	0	0	0	2977400	0	0	0	0	0	0	0	0	0
AGEELLKMSEEDEQGWCQGQLQSGR	PACSIN3	Q9UKS6	PACN3_HUMAN Protein kinase C and casein kinase substrate in neurons protein 3	Oxidation (M)	927970	2125000	0	0	0	0	0	0	0	0	0	0	0	0	0	0	0	0
AGEGGGVIQGSASEATLVALLAAR	DDC; DDC; DDC; DDC	P20711; A0A087WU57; A0A087WV24; F8WER1	DDC_HUMAN Aromatic-L-amino-acid decarboxylase; A0A087WU57_HUMAN Aromatic-L-amino-acid decarboxylase; A0A087WV24_HUMAN Aromatic-L-amino-acid decarboxylase; F8WER1_HUMAN Aromatic-L-amino-acid decarboxylase	Unmodified	0	0	0	0	0	0	0	0	1718100	2658500	0	0	0	0	0	0	0	0
AGEHGVWEKPR	MARVELD3; MARVELD3	Q96A59; J3KSM2	MALD3_HUMAN MARVEL domain-containing protein 3; J3KSM2_HUMAN MARVEL domain-containing protein 3	Unmodified	440140	448200	0	615030	0	0	0	0	0	0	0	621890	0	0	0	273570	0	0
AGELTEDEVER	RPS18	P62269	RS18_HUMAN 40S ribosomal protein S18	Unmodified	198750	496280	186240	238110	130200	0	0	41771	641770	0	1898900	8338700	0	0	196370	0	0	0
AGELTEDEVERVITIMQNPR	RPS18	P62269	RS18_HUMAN 40S ribosomal protein S18	Unmodified	0	747300	0	0	0	0	0	0	355190	0	0	2154100	0	0	0	0	88084	0
AGELTPEEEAQYKK	CALML5	Q9NZT1	CALL5_HUMAN Calmodulin-like protein 5	Acetyl (Protein N-term)	0	85390	0	0	0	0	135800	0	0	0	0	0	0	0	0	0	414060	0
AGENRWGTDEDKFTEILCLR	ANXA3; ANXA3; ANXA3	P12429; D6RFJ9; D6RA82	ANXA3_HUMAN Annexin A3; D6RFJ9_HUMAN Annexin A3 (Fragment); D6RA82_HUMAN Annexin	Unmodified	0	0	0	0	1166300	2031300	0	0	0	0	0	66291	0	0	0	0	180110	797140
AGEQKPSSNLLEQFILLAK	COPS7B; COPS7B; COPS7B; COPS7B; COPS7B; COPS7B; COPS7B; COPS7B; COPS7B; COPS7B	Q9H9Q2; J3KQV6; J3QT95; J3QT43; J3QT66; J3KQ41; J3QT50; J3QT67; J3QT69; A0A087X1P5	CSN7B_HUMAN COP9 signalosome complex subunit 7b; J3KQV6_HUMAN COP9 signalosome complex subunit 7b; J3QT95_HUMAN COP9 signalosome complex subunit 7b (Fragment); J3QT43_HUMAN COP9 signalosome complex subunit 7b; J3QT66_HUMAN COP9 signalosome complex subunit 7b; J3KQ41_HUMAN COP9 signalosome complex subunit 7b; J3QT50_HUMAN COP9 signalosome complex subunit 7b; J3QT67_HUMAN COP9 signalosome complex s…	Acetyl (Protein N-term)	0	31986	0	0	108370	40189	0	0	31303	104380	80499	0	44565	0	56052	0	345020	0
AGEQLAPFLPQLVPR	ECPAS; ECPAS	Q5VYK3; J3KN16	ECM29_HUMAN Proteasome adapter and scaffold protein ECM29; J3KN16_HUMAN Proteasome adapter and scaffold protein ECM29	Unmodified	0	0	0	0	0	0	0	0	75133	0	59685	1499700	0	0	0	75396	0	0
AGEVDVEQHTLAK	CCNB2; CCNB2	O95067; H1UBN3	CCNB2_HUMAN G2/mitotic-specific cyclin-B2; H1UBN3_HUMAN Cyclin B2	Unmodified	0	79789	0	0	235160	103700	86554	141270	0	98295	82225	226830	64209	39216	195060	97286	0	0
AGEYIFER	ALDH6A1	Q02252	MMSA_HUMAN Methylmalonate-semialdehyde dehydrogenase [acylating], mitochondrial	Unmodified	0	0	0	0	0	0	0	0	1013300	0	0	0	0	0	0	0	0	0
AGFAFRQTYEK	MYO1D; MYO1D; MYO1D	O94832; J3QRN6; K7EIG7	MYO1D_HUMAN Unconventional myosin-Id; J3QRN6_HUMAN Unconventional myosin-Id; K7EIG7_HUMAN Unconventional myosin-Id	Unmodified	257770	153940	216050	615780	241380	0	0	0	379140	561780	0	0	497290	254580	0	0	164520	710560
AGFAGDDAPR	POTEJ; POTEE; POTEI; POTEF; ACTG1; ACTC1; ACTA1; ACTA2; ACTG2; ACTB; ACTB; ACTB; ACTG2; ACTG2; ACTB; ACTA1; ACTG2; ACTA2; ACTG1; ACTG1; ACTG1; ACTG1; ACTB; ACTB; ACTB; ACTG1; ACTB; ACTG1; ACTG2; ACTB; ACTG1; ACTA2; ACTB	P0CG39; Q6S8J3; P0CG38; A5A3E0; P63261; P68032; P68133; P62736; P63267; P60709; G5E9R0; A0A6Q8PH58; F8WB63; F8WCH0; A0A2R8YGF8; A6NL76; B8ZZJ2; F6QUT6; A0A7P0TBL1; I3L3I0; I3L1U9; I3L3R2; A0A2R8Y793; E7EVS6; C9JTX5; K7EM38; C9JZR7; I3L4N8; C9JFL5; A0A6Q8PGD7; J3KT65; F6UVQ4; C9JUM1	POTEJ_HUMAN POTE ankyrin domain family member J; POTEE_HUMAN POTE ankyrin domain family member E; POTEI_HUMAN POTE ankyrin domain family member I; POTEF_HUMAN POTE ankyrin domain family member F; ACTG_HUMAN Actin, cytoplasmic 2; ACTC_HUMAN Actin, alpha cardiac muscle 1; ACTS_HUMAN Actin, alpha skeletal muscle; ACTA_HUMAN Actin, aortic smooth muscle; ACTH_HUMAN Actin, gamma-enteric smooth muscle; …	Unmodified	126030000	130150000	165630000	91290000	774210000	199610000	55748000	46583000	282660000	51643000	108040000	833050000	196350000	187840000	190900000	219200000	117040000	182690000
AGFAGDDAPRAVFPSIVGR	POTEE; POTEI; POTEF; ACTG1; ACTC1; ACTA1; ACTA2; ACTG2; ACTB; ACTB; ACTB; ACTG2; ACTG2; ACTB; ACTA1; ACTG2; ACTA2; ACTG1; ACTG1; ACTG1; ACTB; ACTB; ACTB; ACTG1; ACTB; ACTG1; ACTG2; ACTG1; ACTA2; ACTB	Q6S8J3; P0CG38; A5A3E0; P63261; P68032; P68133; P62736; P63267; P60709; G5E9R0; A0A6Q8PH58; F8WB63; F8WCH0; A0A2R8YGF8; A6NL76; B8ZZJ2; F6QUT6; I3L3I0; I3L1U9; I3L3R2; A0A2R8Y793; E7EVS6; C9JTX5; K7EM38; C9JZR7; I3L4N8; C9JFL5; J3KT65; F6UVQ4; C9JUM1	POTEE_HUMAN POTE ankyrin domain family member E; POTEI_HUMAN POTE ankyrin domain family member I; POTEF_HUMAN POTE ankyrin domain family member F; ACTG_HUMAN Actin, cytoplasmic 2; ACTC_HUMAN Actin, alpha cardiac muscle 1; ACTS_HUMAN Actin, alpha skeletal muscle; ACTA_HUMAN Actin, aortic smooth muscle; ACTH_HUMAN Actin, gamma-enteric smooth muscle; ACTB_HUMAN Actin, cytoplasmic 1; G5E9R0_HUMAN Act…	Unmodified	0	0	0	0	0	1007900	959440	0	0	658920	0	0	1187800	586010	0	0	4891100	558460
AGFAGDDAPRAVFPSIVGRPR	POTEE; POTEI; POTEF; ACTG1; ACTC1; ACTA1; ACTA2; ACTG2; ACTB; ACTB; ACTB; ACTG2; ACTG2; ACTB; ACTA1; ACTG2; ACTA2; ACTG1; ACTG1; ACTG1; ACTB; ACTB; ACTB; ACTG1; ACTB; ACTG1; ACTG2; ACTG1; ACTA2; ACTB	Q6S8J3; P0CG38; A5A3E0; P63261; P68032; P68133; P62736; P63267; P60709; G5E9R0; A0A6Q8PH58; F8WB63; F8WCH0; A0A2R8YGF8; A6NL76; B8ZZJ2; F6QUT6; I3L3I0; I3L1U9; I3L3R2; A0A2R8Y793; E7EVS6; C9JTX5; K7EM38; C9JZR7; I3L4N8; C9JFL5; J3KT65; F6UVQ4; C9JUM1	POTEE_HUMAN POTE ankyrin domain family member E; POTEI_HUMAN POTE ankyrin domain family member I; POTEF_HUMAN POTE ankyrin domain family member F; ACTG_HUMAN Actin, cytoplasmic 2; ACTC_HUMAN Actin, alpha cardiac muscle 1; ACTS_HUMAN Actin, alpha skeletal muscle; ACTA_HUMAN Actin, aortic smooth muscle; ACTH_HUMAN Actin, gamma-enteric smooth muscle; ACTB_HUMAN Actin, cytoplasmic 1; G5E9R0_HUMAN Act…	Unmodified	0	0	1220800	2141900	1018500000	357590000	85646000	23672000	1017000	88072000	4219900	0	495270000	299320000	0	0	211720000	265630000
AGFAGDQIPK	ACTR1A; ACTR1B; ACTR1A; ACTR1A	P61163; P42025; A0A1B0GVS3; R4GMT0	ACTZ_HUMAN Alpha-centractin; ACTY_HUMAN Beta-centractin; A0A1B0GVS3_HUMAN Alpha-centractin; R4GMT0_HUMAN Alpha-centractin	Unmodified	287460	0	0	0	4969200	1679600	6566200	4220300	134030	1831400	0	10788000	2614000	2302600	0	0	1536100	6882900
AGFAGDQIPKYCFPNYVGRPK	ACTR1A; ACTR1B; ACTR1A; ACTR1A	P61163; P42025; A0A1B0GVS3; R4GMT0	ACTZ_HUMAN Alpha-centractin; ACTY_HUMAN Beta-centractin; A0A1B0GVS3_HUMAN Alpha-centractin; R4GMT0_HUMAN Alpha-centractin	Unmodified	0	0	0	0	48504	0	0	0	0	0	0	0	0	0	0	0	881500	0
AGFFGTVVEYGAERK	DNAJC11	Q9NVH1	DJC11_HUMAN DnaJ homolog subfamily C member 11	Unmodified	0	0	0	0	33189	0	0	0	2193400	715620	0	0	0	0	53974	63448	0	0
AGFGGVLLYIDPCDLPK	NAALADL2	Q58DX5	NADL2_HUMAN Inactive N-acetylated-alpha-linked acidic dipeptidase-like protein 2	Unmodified	0	0	0	0	0	0	0	0	0	0	0	0	456920	0	0	0	0	0
AGFIESTFKPNENTEESK	EIF2AK3	Q9NZJ5	E2AK3_HUMAN Eukaryotic translation initiation factor 2-alpha kinase 3	Unmodified	0	0	0	37036	0	0	0	0	967910	0	0	0	0	0	0	0	0	0
AGFLAFTQLPK	DNAJC13; DNAJC13	O75165; A0A3B3IRM0	DJC13_HUMAN DnaJ homolog subfamily C member 13; A0A3B3IRM0_HUMAN DnaJ homolog subfamily C member 13	Unmodified	0	0	0	0	0	0	0	0	0	0	15029	2582100	0	0	0	0	0	0
AGFLDLKDFLPK	TLN1	Q9Y490	TLN1_HUMAN Talin-1	Unmodified	0	0	0	0	2121300	263380	5921700	179500	0	244630	0	0	830610	1383500	0	0	606820	729110
AGFLDLKDFLPKEYVK	TLN1	Q9Y490	TLN1_HUMAN Talin-1	Unmodified	0	0	0	0	485250	0	1798700	0	0	0	0	0	292120	284660	0	0	232550	342450
AGFPLAVHSGAAR	PECR	Q9BY49	PECR_HUMAN Peroxisomal trans-2-enoyl-CoA reductase	Unmodified	44847	625380	0	34031	200560	4124000	93399	27732	2931000	844090	0	0	0	0	0	0	223750	230240
AGFRPVEAGGQHGGR	CASC3	O15234	CASC3_HUMAN Protein CASC3	Unmodified	637710	652360	0	0	0	0	27151	0	0	0	0	83556	77480	0	0	184190	0	0
AGFTAAYSEK	IGF2R	P11717	MPRI_HUMAN Cation-independent mannose-6-phosphate receptor	Unmodified	846790	115210	0	0	0	0	0	0	32975000	318930	3272700	0	0	0	0	0	0	0
AGFYYTGVNDK	BIRC2; BIRC3; BIRC2; BIRC2; BIRC2; BIRC3; BIRC2	Q13490; Q13489; E9PNM6; H0YDY3; E9PMH5; A0A669KBC7; A0A087X2B2	BIRC2_HUMAN Baculoviral IAP repeat-containing protein 2; BIRC3_HUMAN Baculoviral IAP repeat-containing protein 3; E9PNM6_HUMAN Baculoviral IAP repeat-containing protein 2 (Fragment); H0YDY3_HUMAN Baculoviral IAP repeat-containing protein 2 (Fragment); E9PMH5_HUMAN Baculoviral IAP repeat-containing protein 2; A0A669KBC7_HUMAN Baculoviral IAP repeat-containing protein 3; A0A087X2B2_HUMAN Baculovira…	Unmodified	0	0	0	0	840320	164870	0	0	0	0	0	0	0	0	0	0	0	0
AGFYYTGVNDKVK	BIRC2; BIRC3; BIRC2; BIRC2; BIRC2; BIRC3; BIRC2	Q13490; Q13489; E9PNM6; H0YDY3; E9PMH5; A0A669KBC7; A0A087X2B2	BIRC2_HUMAN Baculoviral IAP repeat-containing protein 2; BIRC3_HUMAN Baculoviral IAP repeat-containing protein 3; E9PNM6_HUMAN Baculoviral IAP repeat-containing protein 2 (Fragment); H0YDY3_HUMAN Baculoviral IAP repeat-containing protein 2 (Fragment); E9PMH5_HUMAN Baculoviral IAP repeat-containing protein 2; A0A669KBC7_HUMAN Baculoviral IAP repeat-containing protein 3; A0A087X2B2_HUMAN Baculovira…	Unmodified	0	0	0	0	1958100	0	0	0	0	0	0	0	0	0	0	0	0	0
AGGAAVVITEPEHTK	RCC2	Q9P258	RCC2_HUMAN Protein RCC2	Unmodified	0	0	0	0	811330	230180	543290	244970	3068000	2183400	4712700	14138000	391850	246040	0	0	0	0
AGGADAVQTVTGGLR	EHD4	Q9H223	EHD4_HUMAN EH domain-containing protein 4	Unmodified	6563100	7215000	4701000	5420400	3001000	2563700	0	0	1391900	192170	601300	5549300	2724500	0	9039000	7345600	1246600	3379500
AGGADAVQTVTGGLRSLYLR	EHD4	Q9H223	EHD4_HUMAN EH domain-containing protein 4	Unmodified	0	0	0	0	928090	775010	0	0	0	0	0	0	1352300	0	0	0	1397000	1851300
AGGADAVQTVTGGLRSLYLRK	EHD4	Q9H223	EHD4_HUMAN EH domain-containing protein 4	Unmodified	0	0	0	0	5289500	0	0	0	0	823020	0	0	2030200	4237700	0	0	4820300	4917400
AGGAGVPAFYTPTGYGTLVQEGGSPIK	OXCT1	P55809	SCOT1_HUMAN Succinyl-CoA:3-ketoacid coenzyme A transferase 1, mitochondrial	Unmodified	0	0	0	0	1466300	0	654950	0	6273100	0	0	0	0	0	0	0	0	0
AGGANYDAQTE	COTL1; COTL1	Q14019; H3BT58	COTL1_HUMAN Coactosin-like protein; H3BT58_HUMAN Coactosin-like protein	Unmodified	0	0	0	0	635380	0	0	0	456280	0	0	0	0	0	0	0	205630	453320
AGGEAGVTLGQPHLSR	EIF2S3; EIF2S3B; EIF2S3	P41091; Q2VIR3; H7BZU1	IF2G_HUMAN Eukaryotic translation initiation factor 2 subunit 3; IF2GL_HUMAN Eukaryotic translation initiation factor 2 subunit 3B; H7BZU1_HUMAN Eukaryotic translation initiation factor 2 subunit 3 (Fragment)	Acetyl (Protein N-term)	105210	0	0	0	0	0	0	0	0	0	415460	2658800	0	0	0	0	0	0
AGGEAGVTLGQPHLSRQDLTTLDVTK	EIF2S3; EIF2S3B; EIF2S3	P41091; Q2VIR3; H7BZU1	IF2G_HUMAN Eukaryotic translation initiation factor 2 subunit 3; IF2GL_HUMAN Eukaryotic translation initiation factor 2 subunit 3B; H7BZU1_HUMAN Eukaryotic translation initiation factor 2 subunit 3 (Fragment)	Acetyl (Protein N-term)	0	0	0	0	396360	49197	0	0	0	0	0	7937300	0	0	0	0	512200	0
AGGEAGVTLGQPHLSRQDLTTLDVTK	EIF2S3; EIF2S3B; EIF2S3	P41091; Q2VIR3; H7BZU1	IF2G_HUMAN Eukaryotic translation initiation factor 2 subunit 3; IF2GL_HUMAN Eukaryotic translation initiation factor 2 subunit 3B; H7BZU1_HUMAN Eukaryotic translation initiation factor 2 subunit 3 (Fragment)	Unmodified	0	0	277850	164890	0	0	0	0	0	0	0	853960	157140	0	0	514830	0	101570
AGGEAGVTLGQPHLSRQDLTTLDVTKLTPLSHEVISR	EIF2S3; EIF2S3B; EIF2S3	P41091; Q2VIR3; H7BZU1	IF2G_HUMAN Eukaryotic translation initiation factor 2 subunit 3; IF2GL_HUMAN Eukaryotic translation initiation factor 2 subunit 3B; H7BZU1_HUMAN Eukaryotic translation initiation factor 2 subunit 3 (Fragment)	Acetyl (Protein N-term)	0	171600	0	6459700	10812000	983670	0	0	0	6799500	559900	531590	12923000	5005900	771870	168480	4855900	5234700
AGGFLMKK	PGK1	P00558	PGK1_HUMAN Phosphoglycerate kinase 1	Unmodified	0	0	0	0	2400000	609230	0	0	1397000	2163300	0	0	0	2114500	0	407010	7568500	12310000
AGGFLMKKELNYFAK	PGK1	P00558	PGK1_HUMAN Phosphoglycerate kinase 1	Oxidation (M)	0	0	0	0	0	0	207860	0	0	0	0	0	0	0	195640	0	1613500	0
AGGFLMKKELNYFAK	PGK1	P00558	PGK1_HUMAN Phosphoglycerate kinase 1	Unmodified	0	0	0	0	0	0	128880	0	0	0	0	0	0	0	0	0	1611100	0
AGGGAGDPGLGAAAAPAPETREHLFK	RAB32	Q13637	RAB32_HUMAN Ras-related protein Rab-32	Unmodified	0	0	0	0	27795000	1585100	0	0	325260	305450	0	0	0	0	0	0	10984000	9095200
AGGGPQEDCPGPGSGGYSAMPDAIIR	LRP11; LRP11	Q86VZ4; Q5VYB9	LRP11_HUMAN Low-density lipoprotein receptor-related protein 11; Q5VYB9_HUMAN Low-density lipoprotein receptor-related protein 11	Unmodified	0	0	0	0	0	0	0	0	0	0	0	0	0	0	0	0	0	0
AGGGPQEDCPGPGSGGYSAMPDAIIR	LRP11; LRP11	Q86VZ4; Q5VYB9	LRP11_HUMAN Low-density lipoprotein receptor-related protein 11; Q5VYB9_HUMAN Low-density lipoprotein receptor-related protein 11	Oxidation (M)	0	0	0	0	0	0	0	0	755300	58970	0	0	0	0	0	0	0	0
AGGIETIANEFSDR	HSPH1; HSPH1	Q92598; R4GN69	HS105_HUMAN Heat shock protein 105 kDa; R4GN69_HUMAN Heat shock protein 105 kDa	Unmodified	218100	0	0	0	0	0	0	0	895880	0	737700	6006400	71751	0	0	0	0	0
AGGIETIANEFSDRCTPSVISFGSK	HSPH1; HSPH1	Q92598; R4GN69	HS105_HUMAN Heat shock protein 105 kDa; R4GN69_HUMAN Heat shock protein 105 kDa	Unmodified	0	988870	0	0	0	0	1207200	0	0	0	0	0	6867400	0	0	0	0	0
AGGIETIANEYSDR	HSPA4; HSPA4; HSPA4	P34932; A0A087WTS8; A0A087WYC1	HSP74_HUMAN Heat shock 70 kDa protein 4; A0A087WTS8_HUMAN Heat shock 70 kDa protein 4; A0A087WYC1_HUMAN Heat shock 70 kDa protein 4	Unmodified	163510	0	73007	92595	0	0	0	25596	721800	0	999960	8252700	0	0	622720	575760	0	0
AGGIETIANEYSDRCTPACISFGPK	HSPA4; HSPA4; HSPA4	P34932; A0A087WTS8; A0A087WYC1	HSP74_HUMAN Heat shock 70 kDa protein 4; A0A087WTS8_HUMAN Heat shock 70 kDa protein 4; A0A087WYC1_HUMAN Heat shock 70 kDa protein 4	Unmodified	0	0	0	0	1183900	0	0	0	0	604620	0	140890	1916000	259220	0	0	981960	219310
AGGLDWPEATEVSPSR	PKP3; PKP3; PKP3; PKP3; PKP3	Q9Y446; E9PK71; E9PJR7; E9PKC4; E9PRW6	PKP3_HUMAN Plakophilin-3; E9PK71_HUMAN Plakophilin-3 (Fragment); E9PJR7_HUMAN Plakophilin-3 (Fragment); E9PKC4_HUMAN Plakophilin-3 (Fragment); E9PRW6_HUMAN Plakophilin-3 (Fragment)	Unmodified	93374	0	0	679010	0	0	0	0	0	0	1844700	2883000	372150	334770	0	589040	0	0
AGGLGTNGHPPLNLSYPGAYPSQHMAFRPKPPLER	SNX33	Q8WV41	SNX33_HUMAN Sorting nexin-33	Unmodified	0	0	0	0	0	0	0	0	0	0	0	0	0	0	1960100	0	0	0
AGGMHHICIEVDNINAAVMDLKK	MCEE	Q96PE7	MCEE_HUMAN Methylmalonyl-CoA epimerase, mitochondrial	Oxidation (M)	0	0	0	0	0	0	0	0	0	0	0	824990	0	0	0	0	0	0
AGGNQAASQLEEAGRAEMLDHAVLLQVIK	SLC38A10	Q9HBR0	S38AA_HUMAN Putative sodium-coupled neutral amino acid transporter 10	Unmodified	0	0	0	0	0	0	0	0	13052000	0	0	0	0	0	0	0	0	0
AGGPEGPPWLPR	TTLL12	Q14166	TTL12_HUMAN Tubulin--tyrosine ligase-like protein 12	Unmodified	0	0	120240	0	0	0	0	0	0	0	254330	1896000	0	0	0	0	0	0
AGGPGLERAEAGVPAEFSIWTR	FLNA; FLNA; FLNA; FLNA	P21333; A0A7P0NMY4; H0Y5C6; Q60FE5	FLNA_HUMAN Filamin-A; A0A7P0NMY4_HUMAN Filamin-A; H0Y5C6_HUMAN Filamin-A (Fragment); Q60FE5_HUMAN Filamin-A	Unmodified	0	0	803610	8133900	0	0	0	0	0	0	0	0	0	0	2417100	836550	0	0
AGGPGLERGEAGVPAEFSIWTR	FLNB; FLNB	O75369; E7EN95	FLNB_HUMAN Filamin-B; E7EN95_HUMAN Filamin-B	Unmodified	0	0	912200	541230	910640	0	175740	0	284980	206580	127200	2453800	101610	0	905590	838830	0	0
AGGPLGLSIVGGSDHSSHPFGVQEPGVFISK	SCRIB; SCRIB; SCRIB; SCRIB; SCRIB; SCRIB	Q14160; A0A0G2JPP5; H0YCG0; A0A0G2JMS7; A0A669KB89; A0A0G2JNZ2	SCRIB_HUMAN Protein scribble homolog; A0A0G2JPP5_HUMAN Protein scribble homolog; H0YCG0_HUMAN Protein scribble homolog (Fragment); A0A0G2JMS7_HUMAN Protein scribble homolog; A0A669KB89_HUMAN Protein scribble homolog; A0A0G2JNZ2_HUMAN Protein scribble homolog	Unmodified	0	0	1786500	4963100	12237000	2164600	0	0	61312000	21574000	2832500	11387000	13563000	4503200	0	0	25505000	20907000
AGGPTTPLSPTR	LMNB1; LMNB1; LMNB1; LMNB1	P20700; A0A0D9SFE5; E9PBF6; A0A0D9SFY5	LMNB1_HUMAN Lamin-B1; A0A0D9SFE5_HUMAN Lamin B1, isoform CRA_a; E9PBF6_HUMAN Lamin-B1; A0A0D9SFY5_HUMAN Lamin-B1 (Fragment)	Unmodified	0	0	0	0	0	0	0	0	0	0	0	2959800	0	0	0	0	0	0
AGGQAPRGPALANGFPSAHEALK	PROSER2; PROSER2	Q86WR7; D3DRR9	PRSR2_HUMAN Proline and serine-rich protein 2; D3DRR9_HUMAN Chromosome 10 open reading frame 47, isoform CRA_b	Unmodified	0	0	0	221620	3111300	0	152850	0	439280	617850	481050	0	0	0	61386	66645	0	323150
AGGRIAVPRNPEENEAIASFVK	SFTPA2; SFTPA1	Q8IWL1; Q8IWL2	SFPA2_HUMAN Pulmonary surfactant-associated protein A2; SFTA1_HUMAN Pulmonary surfactant-associated protein A1	Unmodified	0	0	0	0	0	0	0	0	0	1363700	0	0	0	0	0	0	0	0
AGGSAALSPSK	H1-10	Q92522	H1X_HUMAN Histone H1.10	Unmodified	0	0	0	0	0	0	0	418330	0	0	0	0	206190	0	0	0	0	0
AGGSASAMLQPLLDNQVGFK	PSMB1	P20618	PSB1_HUMAN Proteasome subunit beta type-1	Unmodified	60411	132020	633460	0	1089100	42567	57427	20884	3182800	389770	0	1679200	0	0	458180	92027	190000	1075900
AGGSASAMLQPLLDNQVGFK	PSMB1	P20618	PSB1_HUMAN Proteasome subunit beta type-1	Oxidation (M)	579870	0	0	933310	1250000	268370	0	140550	876130	644530	1290900	11008000	884110	692610	0	1219500	544800	670280
AGGSFDLR	N/A; SYNGR2; SYNGR2; SYNGR2; SYNGR2	A8MWL6; O43760; K7ELS8; K7ELD9; K7ENG9	SNG2L_HUMAN Putative synaptogyrin-2 like protein; SNG2_HUMAN Synaptogyrin-2; K7ELS8_HUMAN Synaptogyrin-2 (Fragment); K7ELD9_HUMAN Synaptogyrin-2; K7ENG9_HUMAN Synaptogyrin-2	Unmodified	46222	167800	0	1620500	292080	0	42888	32824	2489600	272640	252880	6994500	608050	54069	1393500	2853000	0	21138
AGGTGGAVSELVPWSVGVGHVVAK	PCDHA4; PCDHA4; PCDHA4; PCDHA4	Q9UN74; A0A087WSW8; D6RA20; A0A5F9ZHY0	PCDA4_HUMAN Protocadherin alpha-4; A0A087WSW8_HUMAN Protocadherin alpha-4; D6RA20_HUMAN Protocadherin alpha-4; A0A5F9ZHY0_HUMAN Protocadherin alpha-4	Unmodified	0	0	0	0	1435500	260030	1313600	0	1772900	566680	0	0	0	0	0	0	591010	854680
AGGTGPGEEKQFLEVWEK	APEH; APEH; APEH; APEH; APEH	P13798; C9JIF9; H7C393; H7C1U0; C9JLK2	ACPH_HUMAN Acylamino-acid-releasing enzyme; C9JIF9_HUMAN Acyl-peptide hydrolase; H7C393_HUMAN Acylamino-acid-releasing enzyme (Fragment); H7C1U0_HUMAN Acylamino-acid-releasing enzyme (Fragment); C9JLK2_HUMAN Acylamino-acid-releasing enzyme (Fragment)	Unmodified	0	0	0	0	0	0	0	0	722070	0	0	815480	733660	736740	0	0	1331700	637910
AGGTPRKASGPPVSELITK	H1-2	P16403	H12_HUMAN Histone H1.2	Unmodified	0	0	0	0	0	0	678940	27029000	0	0	0	0	0	0	0	0	0	0
AGGTSDSFVK	SYTL4	Q96C24	SYTL4_HUMAN Synaptotagmin-like protein 4	Unmodified	0	0	0	0	898770	0	224660	0	0	212080	0	139160	0	0	0	0	184430	303340
AGHFDKEIVPVLVSTRK	ACAT2	Q9BWD1	THIC_HUMAN Acetyl-CoA acetyltransferase, cytosolic	Unmodified	0	0	0	0	5280200	0	604860	148130	0	521140	0	0	961350	0	0	0	0	0
AGHMVPSDQGDMALK	SCPEP1; SCPEP1	Q9HB40; I3L4Z9	RISC_HUMAN Retinoid-inducible serine carboxypeptidase; I3L4Z9_HUMAN Retinoid-inducible serine carboxypeptidase (Fragment)	Oxidation (M)	8151.8	0	0	0	58574	67078	61881	11507	236770	153290	0	287530	0	77066	0	95932	0	0
AGHMVPSDQGDMALK	SCPEP1; SCPEP1	Q9HB40; I3L4Z9	RISC_HUMAN Retinoid-inducible serine carboxypeptidase; I3L4Z9_HUMAN Retinoid-inducible serine carboxypeptidase (Fragment)	Unmodified	0	0	0	0	100430	0	21188	0	910980	328940	0	0	0	0	0	0	144810	94547
AGHYLELGAEIAR	MAN1A2; MAN1A2; MAN1A2	O60476; H0Y7H1; H0Y543	MA1A2_HUMAN Mannosyl-oligosaccharide 1,2-alpha-mannosidase IB; H0Y7H1_HUMAN alpha-1,2-Mannosidase (Fragment); H0Y543_HUMAN alpha-1,2-Mannosidase (Fragment)	Unmodified	1583100	0	0	16585000	3156200	2852800	916950	307000	11486000	472400	0	3682100	248670	0	3719800	146480	1355900	3462400
AGIAAKLAK	CAPN2	P17655	CAN2_HUMAN Calpain-2 catalytic subunit	Acetyl (Protein N-term)	0	0	0	0	0	0	0	109490	0	0	0	209700	0	0	0	0	2110100	0
AGIIASARAGETR	EEF2	P13639	EF2_HUMAN Elongation factor 2	Unmodified	194000	0	104970	0	2670400	490190	412700	21050	228590	412290	0	0	663170	0	196810	0	622520	869340
AGIICQLNAR	MCM4; MCM4; MCM4; MCM4; MCM4; MCM4	P33991; A0A3B3IU45; A0A3B3IT92; A0A3B3ITP6; E5RG31; A0A3B3IS57	MCM4_HUMAN DNA replication licensing factor MCM4; A0A3B3IU45_HUMAN DNA helicase; A0A3B3IT92_HUMAN DNA helicase; A0A3B3ITP6_HUMAN DNA helicase; E5RG31_HUMAN DNA helicase (Fragment); A0A3B3IS57_HUMAN DNA helicase	Unmodified	0	0	0	0	302800	0	265320	103580	154260	136040	0	903470	554500	0	0	0	0	0
AGIISTVEVLK	NPEPPS; NPEPPS; NPEPPS; NPEPPS	P55786; A0A7I2V389; A0A7I2V3W8; E9PLK3	PSA_HUMAN Puromycin-sensitive aminopeptidase; A0A7I2V389_HUMAN Aminopeptidase; A0A7I2V3W8_HUMAN Aminopeptidase; E9PLK3_HUMAN Aminopeptidase	Unmodified	0	0	0	0	0	0	0	0	0	0	0	4518700	0	0	0	0	0	0
AGIPNQIPK	FREM1; FREM1	Q5H8C1; F8WE85	FREM1_HUMAN FRAS1-related extracellular matrix protein 1; F8WE85_HUMAN FRAS1-related extracellular matrix protein 1	Unmodified	0	0	0	0	0	0	0	0	566270	349790	0	631790	0	0	0	0	0	0
AGIPQHHPPMAQNLQYPDDSDDEK	NECTIN1	Q15223	NECT1_HUMAN Nectin-1	Oxidation (M)	0	0	0	0	0	0	0	0	0	0	0	800030	0	0	0	0	0	0
AGIPQHHPPMAQNLQYPDDSDDEK	NECTIN1	Q15223	NECT1_HUMAN Nectin-1	Unmodified	0	0	0	189930	0	0	0	0	0	0	0	1684800	588240	0	0	0	0	0
AGIQQVYTR	CUL1; CUL1; CUL1; CUL1; CUL1; CUL1; CUL1; CUL1; CUL1; CUL1; CUL1; CUL1	Q13616; A0A590UJR3; A0A590UJM8; A0A590UJC4; A0A590UJ56; A0A590UJ50; A0A590UJ21; A0A590UJ59; A0A590UJA0; A0A590UJ97; A0A590UK34; A0A0C4DGX4	CUL1_HUMAN Cullin-1; A0A590UJR3_HUMAN Cullin-1; A0A590UJM8_HUMAN Cullin-1; A0A590UJC4_HUMAN Cullin-1; A0A590UJ56_HUMAN Cullin-1; A0A590UJ50_HUMAN Cullin-1; A0A590UJ21_HUMAN Cullin-1; A0A590UJ59_HUMAN Cullin-1; A0A590UJA0_HUMAN Cullin-1 (Fragment); A0A590UJ97_HUMAN Cullin-1; A0A590UK34_HUMAN Cullin-1; A0A0C4DGX4_HUMAN Cullin-1	Unmodified	0	0	0	0	4500500	2666700	0	31174	99537	168900	344240	1352200	0	0	0	0	1088700	996850
AGITAAINLAK	GPR107	Q5VW38	GP107_HUMAN Protein GPR107	Unmodified	0	0	0	176440	311230	1348300	228380	78727	0	0	0	162210	377700	0	0	149780	0	48753
AGITTIEAVK	TPM3; TPM3; TPM3	D6R904; A0A087WWU8; Q5VU61	D6R904_HUMAN Tropomyosin alpha-3 chain; A0A087WWU8_HUMAN Tropomyosin alpha-3 chain; Q5VU61_HUMAN Tropomyosin alpha-3 chain	Acetyl (Protein N-term)	0	0	1419400	2067200	61148000	15520000	3582400	8122400	5695200	3815300	1439200	16606000	19933000	12087000	132320	4361700	12500000	9176700
AGITTIEAVKRK	TPM3; TPM3; TPM3	D6R904; A0A087WWU8; Q5VU61	D6R904_HUMAN Tropomyosin alpha-3 chain; A0A087WWU8_HUMAN Tropomyosin alpha-3 chain; Q5VU61_HUMAN Tropomyosin alpha-3 chain	Acetyl (Protein N-term)	0	0	0	0	20868000	0	1956400	2819400	0	583560	0	0	5604000	0	0	0	11562000	1667400
AGITTTLNSR	MCM5; MCM5	P33992; B1AHB1	MCM5_HUMAN DNA replication licensing factor MCM5; B1AHB1_HUMAN DNA helicase	Unmodified	0	0	0	0	632430	66748	191920	0	178260	0	0	692250	0	0	0	0	56874	70129
AGIVTSLQAR	MCM2; MCM2	P49736; H0Y8E6	MCM2_HUMAN DNA replication licensing factor MCM2; H0Y8E6_HUMAN DNA replication licensing factor MCM2 (Fragment)	Unmodified	0	436240	0	14415	172800	0	0	0	692790	370300	293090	1849600	383720	0	0	266090	62198	334770
AGKEESGVSVSNSQPTNESHSIK	SLC29A1	Q99808	S29A1_HUMAN Equilibrative nucleoside transporter 1	Unmodified	6224500	7983500	8943700	4296700	0	0	0	0	3006800	418840	2511000	48453000	0	0	14390000	18197000	66123	0
AGKFPSLLTHNENMVAK	RPL10A	P62906	RL10A_HUMAN 60S ribosomal protein L10a	Oxidation (M)	0	0	0	0	176440	0	0	0	0	0	0	9676600	0	0	0	0	217110	0
AGKFPSLLTHNENMVAK	RPL10A	P62906	RL10A_HUMAN 60S ribosomal protein L10a	Unmodified	1391100	721000	115340	0	0	0	0	0	0	0	0	12427000	0	0	395130	278540	0	0
AGKFPSLLTHNENMVAKVDEVK	RPL10A	P62906	RL10A_HUMAN 60S ribosomal protein L10a	Oxidation (M)	0	0	0	0	0	0	0	0	0	0	0	4457500	0	786570	1144200	0	0	0
AGKFPSLLTHNENMVAKVDEVK	RPL10A	P62906	RL10A_HUMAN 60S ribosomal protein L10a	Unmodified	598740	0	0	408690	0	0	258400	0	0	0	0	4573000	0	0	239700	40998	0	0
AGKGGPTPQEAIQR	CHMP4B	Q9H444	CHM4B_HUMAN Charged multivesicular body protein 4b	Unmodified	3276100	5213200	0	3774100	9759700	1706500	202870	19061	5045600	3463300	535550	0	7693400	2208600	758930	370470	665600	2558200
AGKITFAEK	TFRC; TFRC	P02786; G3V0E5	TFR1_HUMAN Transferrin receptor protein 1; G3V0E5_HUMAN Transferrin receptor protein 1	Unmodified	0	0	0	0	0	0	0	0	1301100	270880	0	0	0	0	0	0	0	0
AGKLDPHLVLDQLR	MYH9; MYH10	P35579; P35580	MYH9_HUMAN Myosin-9; MYH10_HUMAN Myosin-10	Unmodified	406840	232070	1524900	1562400	0	0	0	0	1729500	730610	999930	10273000	72701	55687	1539900	1324500	89371	0
AGKLDPHLVLDQLRCNGVLEGIR	MYH9; MYH10	P35579; P35580	MYH9_HUMAN Myosin-9; MYH10_HUMAN Myosin-10	Unmodified	0	0	0	145690	0	122560	47142	0	0	380560	0	0	0	83030	0	0	120450	155540
AGKLIENVDPEK	NAPG; NAPG	Q99747; J3KTJ6	SNAG_HUMAN Gamma-soluble NSF attachment protein; J3KTJ6_HUMAN Gamma-soluble NSF attachment protein (Fragment)	Unmodified	0	0	0	0	361490	0	128030	0	0	0	0	0	256550	0	0	0	0	417080
AGKPVICATQMLESMIK	PKM; PKM; PKM; PKM	P14618; B4DNK4; H3BTN5; H3BR70	KPYM_HUMAN Pyruvate kinase PKM; B4DNK4_HUMAN Pyruvate kinase; H3BTN5_HUMAN Pyruvate kinase (Fragment); H3BR70_HUMAN Pyruvate kinase	2 Oxidation (M)	152620	157590	266880	779130	815860	217540	182930	0	0	129520	758320	4958300	269760	0	250400	338500	152250	403990
AGKPVICATQMLESMIK	PKM; PKM; PKM; PKM	P14618; B4DNK4; H3BTN5; H3BR70	KPYM_HUMAN Pyruvate kinase PKM; B4DNK4_HUMAN Pyruvate kinase; H3BTN5_HUMAN Pyruvate kinase (Fragment); H3BR70_HUMAN Pyruvate kinase	Oxidation (M)	208260	179980	0	0	7271600	701860	283820	0	993220	292800	1050700	7784600	1511600	522850	417380	179850	1382900	2370500
AGKPVICATQMLESMIK	PKM; PKM; PKM; PKM	P14618; B4DNK4; H3BTN5; H3BR70	KPYM_HUMAN Pyruvate kinase PKM; B4DNK4_HUMAN Pyruvate kinase; H3BTN5_HUMAN Pyruvate kinase (Fragment); H3BR70_HUMAN Pyruvate kinase	Unmodified	0	0	0	0	130730	15999	0	0	939500	0	0	0	356750	0	0	0	698270	758650
AGKTLQIFNIEMK	CLTCL1; CLTC; CLTCL1; CLTCL1; CLTC	P53675; Q00610; A0A087WX41; F5H5N6; J3KS13	CLH2_HUMAN Clathrin heavy chain 2; CLH1_HUMAN Clathrin heavy chain 1; A0A087WX41_HUMAN Clathrin heavy chain 2; F5H5N6_HUMAN Clathrin heavy chain 2 (Fragment); J3KS13_HUMAN Clathrin heavy chain 1	Unmodified	0	0	0	0	241630	0	402300	34294	0	0	0	0	0	0	0	0	130730	141880
AGKTLQIFNIEMK	CLTCL1; CLTC; CLTCL1; CLTCL1; CLTC	P53675; Q00610; A0A087WX41; F5H5N6; J3KS13	CLH2_HUMAN Clathrin heavy chain 2; CLH1_HUMAN Clathrin heavy chain 1; A0A087WX41_HUMAN Clathrin heavy chain 2; F5H5N6_HUMAN Clathrin heavy chain 2 (Fragment); J3KS13_HUMAN Clathrin heavy chain 1	Oxidation (M)	0	0	0	0	0	0	262860	162700	0	0	0	149440	145420	67731	0	0	82425	0
AGKVDCQAYAQTCQK	DNAJC10; DNAJC10; DNAJC10; DNAJC10	Q8IXB1; A0A7P0Z431; A0A7P0TB97; A0A7P0TAQ9	DJC10_HUMAN DnaJ homolog subfamily C member 10; A0A7P0Z431_HUMAN DnaJ homolog subfamily C member 10; A0A7P0TB97_HUMAN DnaJ homolog subfamily C member 10; A0A7P0TAQ9_HUMAN DnaJ homolog subfamily C member 10	Unmodified	0	0	0	0	0	0	0	0	5619900	3586400	292250	215310	0	0	0	0	0	0
AGKVEAQHILASAPTDR	PYCR3; PYCR3	Q53H96; A0A0A0MQS1	P5CR3_HUMAN Pyrroline-5-carboxylate reductase 3; A0A0A0MQS1_HUMAN Pyrroline-5-carboxylate reductase	Unmodified	0	0	0	0	145860	42798	58912	0	0	0	0	382310	0	0	0	144020	0	0
AGLAASLAGPHSIVGR	SOD3	P08294	SODE_HUMAN Extracellular superoxide dismutase [Cu-Zn]	Unmodified	75949	61212	0	0	0	0	0	0	9125700	2248900	0	0	0	0	0	0	0	0
AGLAPLEVR	FLNB; FLNB	O75369; E7EN95	FLNB_HUMAN Filamin-B; E7EN95_HUMAN Filamin-B	Unmodified	0	0	509540	263760	3412300	1101500	0	0	1084100	132490	0	3682300	305640	187760	685030	630610	840910	421580
AGLAPLEVRVLGPR	FLNB; FLNB	O75369; E7EN95	FLNB_HUMAN Filamin-B; E7EN95_HUMAN Filamin-B	Unmodified	0	0	227270	0	0	1979600	0	0	0	0	0	0	1321800	0	0	0	1376100	0
AGLELLSDQGYRVDGR	EXOSC4; EXOSC4	Q9NPD3; E9PPI9	EXOS4_HUMAN Exosome complex component RRP41; E9PPI9_HUMAN Exosome complex component RRP41	Acetyl (Protein N-term)	65120	63263	61790	211160	669060	0	0	49969	146360	0	0	533470	1097100	327510	0	67525	618470	0
AGLESGAEPGDGDSDTTK	DKC1	O60832	DKC1_HUMAN H/ACA ribonucleoprotein complex subunit DKC1	Unmodified	0	0	0	0	0	0	0	0	0	0	0	0	0	0	0	0	0	0
AGLGHPAAFGR	DDAH1	O94760	DDAH1_HUMAN N(G),N(G)-dimethylarginine dimethylaminohydrolase 1	Acetyl (Protein N-term)	592550	343770	646960	855850	450590	850940	0	0	2426500	1988500	0	2993800	3930100	354870	1131600	1217100	457290	2759900
AGLGSGLSLSGLVHPELSR	ACADVL; ACADVL	P49748; G3V1M7	ACADV_HUMAN Very long-chain specific acyl-CoA dehydrogenase, mitochondrial; G3V1M7_HUMAN Very long-chain-specific acyl-CoA dehydrogenase, mitochondrial (Fragment)	Unmodified	0	0	0	0	420670	0	0	0	14502000	0	0	0	0	0	0	0	375190	0
[truncated: 45,908 more rows]

## Sheet: STable2
Gene	22RV1 #1	22RV1 #2	C4-2 #1	C4-2 #2	DU145 #1	DU145 #2	EF1 #1	EF1 #2	NCI-H660 #1	NCI-H660#2	LASCPC-01 #1	LASCPC-01 #2	LNCaP 95 #1	LNCaP 95 #2	LNCaP #1	LNCaP #2	PC3 #1	PC3 #2
[truncated: 3,952 more rows]

[truncated: 8 more sheets: STable3, STable4, STable5, STable6, STable7, STable8, STable9, STable10]
